# Supplementary material for: Global Trends in Integrating Machine Learning (ML) with Model-Informed Drug Development (MIDD): A Bibliometric and Systematic Review (2015–2025)
Source: Pharmaceutics. 2026 Apr 28;18(5):542. doi: 10.3390/pharmaceutics18050542 (PMC13210285; doi:10.3390/pharmaceutics18050542)
Supplement: Supplementary file 1 [file pharmaceutics-18-00542-s001.zip]

Archive with 6 entries (6 files):
- Supplementary Data S6 - Curated Dataset.xlsx
- Supplementary Data S1 - Full Search Strategy.pdf
- Supplementary Data S2 - Pseudocode Representing the Custom R Workflow for ML-MIDD Analysis.pdf
- Supplementary Data S3 - Research Questions.pdf
- Supplementary Data S4 - PRISMA Checklist.pdf
- Supplementary Data S5 - Bibliometric Supplemental.pdf
