# Supplementary material for: Global Trends in Integrating Machine Learning (ML) with Model-Informed Drug Development (MIDD): A Bibliometric and Systematic Review (2015–2025)
Source: Pharmaceutics. 2026 Apr 28;18(5):542. doi: 10.3390/pharmaceutics18050542 (PMC13210285; doi:10.3390/pharmaceutics18050542)
Supplement: Supplementary file 1 [file pharmaceutics-18-00542-s001.zip › Supplementary Data S6 - Curated Dataset.xlsx]

## Sheet: Sheet 1
AU	KW_Merged	DE	ID	C1	JI	AB	coden	RP	DI	BN	SN	SO	LA	TC	PN	PP	pmid	publication_stage	PU	DB	TI	DT	url	VL	PY	AF	J9	AB_raw	TI_raw	DE_raw	CR_raw	AU_UN	AU1_UN	AU_UN_NR	SR_FULL	SR	X....	X...l	PA	affiliations	AR	EM	BO	da	GA	eissn	earlyaccessdate	BE	FU
PONTHIER L;MARQUET P;MOES D;ROSTAING L;VAN H B;MONCHAUD C;LABRIFFE ;MARC M;WOILLARD J	MACHINE LEARNING; POPULATION PHARMACOKINETICS; TACROLIMUS MELTDOSE; TRANSPLANTATION; MODEL INFORMED PRECISION DOSING; DOSE ADJUSTMENT; PHARMACOKINETICS; MODELS	MACHINE LEARNING; POPULATION PHARMACOKINETICS; TACROLIMUS MELTDOSE; TRANSPLANTATION; MODEL INFORMED PRECISION DOSING	DOSE ADJUSTMENT; PHARMACOKINETICS; MODELS	WOILLARD, JB (CORRESPONDING AUTHOR), UNIV LIMOGES, P\&T, INSERM, LIMOGES, FRANCE.; WOILLARD, JB (CORRESPONDING AUTHOR), CHU LIMOGES, DEPT PHARMACOL \& TOXICOL, LIMOGES, FRANCE.; PONTHIER, LAURE; MARQUET, PIERRE; MONCHAUD, CAROLINE; LABRIFFE, MARC; WOILLARD, JEAN BAPTISTE, UNIV LIMOGES, P\&T, INSERM, LIMOGES, FRANCE.; PONTHIER, LAURE, CHU LIMOGES, DEPT PEDIAT, LIMOGES, FRANCE.; MARQUET, PIERRE; MO…	EUR. J. CLIN. PHARMACOL.	PURPOSE MACHINE LEARNING (ML) ALGORITHMS REPRESENT AN INTERESTING ALTERNATIVE TO MAXIMUM A POSTERIORI BAYESIAN ESTIMATORS (MAP-BE) FOR TACROLIMUS AUC ESTIMATION, BUT IT IS NOT KNOWN IF TRAINING AN ML MODEL USING A LOWER NUMBER OF FULL PHARMACOKINETIC (PK) PROFILES		WOILLARD, JB (CORRESPONDING AUTHOR), UNIV LIMOGES, P\&T, INSERM, LIMOGES, FRANCE	10.1007/s00228-022-03445-5		0031-6970	EUROPEAN JOURNAL OF CLINICAL PHARMACOLOGY	ENGLISH	11	2	311-319			SPRINGER HEIDELBERG	ISI	APPLICATION OF MACHINE LEARNING TO PREDICT TACROLIMUS EXPOSURE IN LIVER AND KIDNEY TRANSPLANT PATIENTS GIVEN THE MELTDOSE FORMULATION	ARTICLE		79	2023	PONTHIER LAURE;MARQUET PIERRE;MOES DIRK JAN A R; ROSTAING LIONEL;VAN HOEK BART;MONCHAUD CAROLINE;LABRIFFE; MARC;WOILLARD JEAN BAPTISTE	EUR J CLIN PHARMACOL	Purpose Machine Learning (ML) algorithms represent an interesting alternative to maximum a posteriori Bayesian estimators (MAP-BE) for tacrolimus AUC estimation, but it is not known if training an ML model using a lower number of full pharmacokinetic (PK) profiles	Application of machine learning to predict tacrolimus exposure in liver and kidney transplant patients given the MeltDose formulation	Machine learning; Population pharmacokinetics; Tacrolimus MeltDose; Transplantation; Model informed precision dosing	BOUAMAR R, 2013, AM J TRANSPLANT, V13, P1253, DOI 10.1111/AJT.12191; BRUNET M, 2019, THER DRUG MONIT, V41, P261, DOI 10.1097/FTD.0000000000000640; CAPIAU S, 2019, THER DRUG MONIT, V41, P409, DOI 10.1097/FTD.0000000000000643; CHEN TQ, 2016, KDD'16: PROCEEDINGS OF THE 22ND ACM SIGKDD INTERNATIONAL CONFERENCE ON KNOWLEDGE DISCOVERY AND DATA MINING, P785, DOI 10.1080/19490976.2020.1854641, 10.1145/29…	UNIV LIMOGES;JB (CORRESPONDING AUTHOR);LABRIFFE;UNIV LIMOGES;LABRIFFE;LEIDEN UNIV;GRENOBLE UNIV HOSP;GRENOBLE ALPES UNIV;LEIDEN UNIV	UNIV LIMOGES		PONTHIER L, 2023, EUR J CLIN PHARMACOL	PONTHIER L, 2023, EUR J CLIN PHARMACOL	''TRUE'' REFERENCE AUC) PROVIDES BETTER PERFORMANCES THAN USING A	ARGER DATASET OF LESS ACCURATE AUC ESTIMATES. THE OBJECTIVES OF THIS STUDY WERE: TO DEVELOP AND BENCHMARK ML ALGORITHMS TRAINED USING FULL PK PROFILES TO ESTIMATE MELTDOSE (R)-TACROLIMUS INDIVIDUAL AUCS USING 2 OR 3 BLOOD CONCENTRATIONS; AND TO COMPARE THEIR PERFORMANCE TO MAP-BE. METHODS DATA FROM LIVER (N = 113) AND KIDNEY (N = 97) TRANSPLANT RECIPIENTS INVOLVED IN MELTDOSE-TACROLIMUS PK STUDIE…	TIERGARTENSTRASSE 17, D-69121 HEIDELBERG, GERMANY	UNIVERSITE DE LIMOGES; INSTITUT NATIONAL DE LA SANTE ET DE LA RECHERCHE MEDICALE (INSERM); CHU LIMOGES; CHU LIMOGES; LEIDEN UNIVERSITY; LEIDEN UNIVERSITY MEDICAL CENTER (LUMC); LEIDEN UNIVERSITY - EXCL LUMC; CHU GRENOBLE ALPES; COMMUNAUTE UNIVERSITE GRENOBLE ALPES; UNIVERSITE GRENOBLE ALPES (UGA); COMMUNAUTE UNIVERSITE GRENOBLE ALPES; UNIVERSITE GRENOBLE ALPES (UGA); LEIDEN UNIVERSITY - EXCL LUMC…		JEAN-BAPTISTE.WOILLARD@UNILIM.FR		2025-11-13	7Z8FT	1432-1041	DEC 2022
ANDROULAKIS I;CUCURULL-SANCHEZ L;KONDIC A;MEHTA K;PICHARDO C;PRYOR M;RENARDY ;MARISSA M	QUANTITATIVE SYSTEMS PHARMACOLOGY (QSP); MACHINE LEARNING (ML); ARTIFICIAL INTELLIGENCE (AI); LARGE LANGUAGE MODELS (LLMS); DRUG; DEVELOPMENT; HYBRID MODELING; MODEL-INFORMED DRUG DEVELOPMENT (MIDD); QUANTITATIVE SYSTEMS PHARMACOLOGY; WORKFLOW	QUANTITATIVE SYSTEMS PHARMACOLOGY (QSP); MACHINE LEARNING (ML); ARTIFICIAL INTELLIGENCE (AI); LARGE LANGUAGE MODELS (LLMS); DRUG; DEVELOPMENT; HYBRID MODELING; MODEL-INFORMED DRUG DEVELOPMENT (MIDD)	QUANTITATIVE SYSTEMS PHARMACOLOGY; WORKFLOW	ANDROULAKIS, IP (CORRESPONDING AUTHOR), RUTGERS STATE UNIV, BIOMED ENGN, PISCATAWAY, NJ 08854 USA.; ANDROULAKIS, IP (CORRESPONDING AUTHOR), INT SOC PHARMACOMETR ISOP, QUANTITAT SYST SPECIAL INTEREST GRP QSP SIG, BRIDGEWATER, NJ 08807 USA.; ANDROULAKIS, IOANNIS P., RUTGERS STATE UNIV, BIOMED ENGN, PISCATAWAY, NJ 08854 USA.; CUCURULL-SANCHEZ, LOURDES, PHARMETHEUS AB, UPPSALA, SWEDEN.; KONDIC, ANNA,…	J. PHARMACOKINET. PHARMACODYN.	QUANTITATIVE SYSTEMS PHARMACOLOGY (QSP) HAS EMERGED AS A CORNERSTONE OF MODERN DRUG DEVELOPMENT, PROVIDING A ROBUST FRAMEWORK TO INTEGRATE DATA FROM PRECLINICAL AND CLINICAL STUDIES, ENHANCE DECISION-MAKING, AND OPTIMIZE THERAPEUTIC STRATEGIES. BY MODELING BIOLOGICAL SYSTEMS AND DRUG INTERACTIONS, QSP ENABLES PREDICTIONS OF OUTCOMES, OPTIMIZATION OF DOSING REGIMENS, AND PERSONALIZED MEDICINE APPL…		ANDROULAKIS, IP (CORRESPONDING AUTHOR), RUTGERS STATE UNIV, BIOMED ENGN, PISCATAWAY, NJ 08854 USA	10.1007/s10928-025-09984-5		1567-567X	JOURNAL OF PHARMACOKINETICS AND PHARMACODYNAMICS	ENGLISH	3	4				SPRINGER/PLENUM PUBLISHERS	ISI	THE DAWN OF A NEW ERA: CAN MACHINE LEARNING AND LARGE LANGUAGE MODELS RESHAPE QSP MODELING?	ARTICLE		52	2025	ANDROULAKIS IOANNIS P;CUCURULL-SANCHEZ LOURDES;KONDIC ANNA;MEHTA KRINA;PICHARDO CESAR;PRYOR MEGHAN;RENARDY; MARISSA	J PHARMACOKINET PHARMACODYN	Quantitative Systems Pharmacology (QSP) has emerged as a cornerstone of modern drug development, providing a robust framework to integrate data from preclinical and clinical studies, enhance decision-making, and optimize therapeutic strategies. By modeling biological systems and drug interactions, QSP enables predictions of outcomes, optimization of dosing regimens, and personalized medicine appl…	The dawn of a new era: can machine learning and large language models reshape QSP modeling?	Quantitative Systems Pharmacology (QSP); Machine Learning (ML); Artificial Intelligence (AI); Large Language Models (LLMs); Drug; Development; Hybrid Modeling; Model-Informed Drug Development (MIDD)	AGHAMIRI SS, 2022, J PHARMACOKINET PHAR, V49, P19, DOI 10.1007/S10928-021-09790-9; AHMADI DARYAKENARI NAZANIN, 2025, COMPUT BIOL MED, V184, P109392, DOI 10.1016/J.COMPBIOMED.2024.109392, 10.1016/J.COMPBIOMED.2024.109392; ALBERT R, 2007, PLANT CELL, V19, P3327, DOI 10.1105/TPC.107.054700; ALLEN RJ, 2016, CPT-PHARMACOMET SYST, V5, P140, DOI 10.1002/PSP4.12063; ALLERHEILIGEN S, 2011, AN NIH; ANDROUL…	RUTGERS STATE UNIV;IP (CORRESPONDING AUTHOR);RUTGERS STATE UNIV;COLLEGEVILLE;QUANTITAT SYST SPECIAL INTEREST GRP QSP SIG	RUTGERS STATE UNIV		ANDROULAKIS I, 2025, J PHARMACOKINET PHARMACODYN	ANDROULAKIS I, 2025, J PHARMACOKINET PHARMACODYN			233 SPRING ST, NEW YORK, NY 10013 USA	RUTGERS UNIVERSITY SYSTEM; RUTGERS UNIVERSITY NEW BRUNSWICK; BRISTOL-MYERS SQUIBB; ASTRAZENECA; GLAXOSMITHKLINE; GLAXOSMITHKLINE USA	36	YANNIS@SOE.RUTGERS.EDU		2025-11-13	3VJ4K	1573-8744			NIGMS NIH HHS [R35 GM131800] FUNDING SOURCE: MEDLINE
TOSCA E;AIELLO L;DE C A;MAGNI P	LARGE LANGUAGE MODELS; CHATGPT; PHARMACOMETRICS; MODEL-INFORMED DRUG; DEVELOPMENT; DRUG DISCOVERY; GUIDELINES	LARGE LANGUAGE MODELS; CHATGPT; PHARMACOMETRICS; MODEL-INFORMED DRUG; DEVELOPMENT	DRUG DISCOVERY; GUIDELINES	MAGNI, P (CORRESPONDING AUTHOR), UNIV PAVIA, DIPARTIMENTO INGN IND \& INFORMAZ, I-27100 PAVIA, ITALY.; TOSCA, ELENA MARIA; AIELLO, LUDOVICA; DE CARLO, ALESSANDRO; MAGNI, PAOLO, UNIV PAVIA, DIPARTIMENTO INGN IND \& INFORMAZ, I-27100 PAVIA, ITALY.	PHARMACEUTICS	BACKGROUND: LARGE LANGUAGE MODELS (LLMS) HAVE DRIVEN SIGNIFICANT ADVANCES IN ARTIFICIAL INTELLIGENCE (AI), WITH TRANSFORMATIVE APPLICATIONS ACROSS NUMEROUS SCIENTIFIC FIELDS, INCLUDING BIOMEDICAL RESEARCH AND DRUG DEVELOPMENT. HOWEVER, DESPITE GROWING INTEREST IN ADJACENT DOMAINS, THEIR ADOPTION IN PHARMACOMETRICS, A DISCIPLINE CENTRAL TO MODEL-INFORMED DRUG DEVELOPMENT (MIDD), REMAINS LIMITED. T…		MAGNI, P (CORRESPONDING AUTHOR), UNIV PAVIA, DIPARTIMENTO INGN IND \& INFORMAZ, I-27100 PAVIA, ITALY	10.3390/pharmaceutics17101274			PHARMACEUTICS	ENGLISH	0	10				MDPI	ISI	PHARMACOMETRICS IN THE AGE OF LARGE LANGUAGE MODELS: A VISION OF THE FUTURE	ARTICLE		17	2025	TOSCA ELENA MARIA;AIELLO LUDOVICA;DE CARLO ALESSANDRO; MAGNI PAOLO	PHARMACEUTICS	Background: Large Language Models (LLMs) have driven significant advances in artificial intelligence (AI), with transformative applications across numerous scientific fields, including biomedical research and drug development. However, despite growing interest in adjacent domains, their adoption in pharmacometrics, a discipline central to model-informed drug development (MIDD), remains limited. T…	Pharmacometrics in the Age of Large Language Models: A Vision of the Future	large language models; ChatGPT; pharmacometrics; model-informed drug; development	ADAMS LC, 2023, RADIOLOGY, V307, DOI 10.1148/RADIOL.230725; ALEC RADFORDKARTHIK NARASIMHAN., 2018, IMPROVING LANGUAGE U; ALI D, 2024, EDUC SCI, V14, DOI 10.3390/EDUCSCI14060643; ANDERSON W, 2024, CLIN PHARMACOL THER, V116, P38, DOI 10.1002/CPT.3279; ANDROULAKIS IP, 2025, J PHARMACOKINET PHAR, V52, DOI 10.1007/S10928-025-09984-5; ANONYMOUS, INTRODUCING CHATGPT; BROWN TB, 2020, ARXIV, DOI ARXIV:200…	UNIV PAVIA;UNIV PAVIA	UNIV PAVIA		TOSCA E, 2025, PHARMACEUTICS	TOSCA E, 2025, PHARMACEUTICS			MDPI AG, GROSSPETERANLAGE 5, CH-4052 BASEL, SWITZERLAND	UNIVERSITY OF PAVIA	1274	ELENAMARIA.TOSCA@UNIPV.IT LUDOVICA.AIELLO01@UNIVERSITADIPAVIA.IT ALESSANDRO.DECARLO01@UNIVERSITADIPAVIA.IT PAOLO.MAGNI@UNIPV.IT		2025-11-13	9DK7A	1999-4923			PNRR-HPC PROJECT [F13C22000710007]
FOLGUERA-BLASCO N;BOSHIER F;UATAY A;PICHARDO-ALMARZA C;LAI M;BIASETTI J;DEARDEN R;GIBBS M;KIMKO H	QUANTITATIVE SYSTEMS PHARMACOLOGY (QSP); MACHINE LEARNING (ML); ARTIFICIAL INTELLIGENCE (AI); DRUG DEVELOPMENT; REAL WORLD DATA (RWD); MATHEMATICAL MODELLING; DATA HETEROGENEITY; PRECISION MEDICINE	QUANTITATIVE SYSTEMS PHARMACOLOGY (QSP); MACHINE LEARNING (ML); ARTIFICIAL INTELLIGENCE (AI); DRUG DEVELOPMENT; REAL WORLD DATA (RWD); MATHEMATICAL MODELLING; DATA HETEROGENEITY; PRECISION MEDICINE		FOLGUERA-BLASCO, N (CORRESPONDING AUTHOR), ASTRAZENECA, SYST MED, CLIN PHARMACOL \& SAFETY SCI, R\&D BIOPHARMACEUT, CAMBRIDGE, ENGLAND.; FOLGUERA-BLASCO, NURIA; BOSHIER, FLORENCIA A. T.; UATAY, AYDAR; PICHARDO-ALMARZA, CESAR; LAI, MASSIMO, ASTRAZENECA, SYST MED, CLIN PHARMACOL \& SAFETY SCI, R\&D BIOPHARMACEUT, CAMBRIDGE, ENGLAND.; BIASETTI, JACOPO, ASTRAZENECA, SYST MED, CLIN PHARMACOL \& SAFETY…	FRONT. SYST. BIOL.	QUANTITATIVE SYSTEMS PHARMACOLOGY (QSP) HAS BECOME A POWERFUL TOOL IN THE DRUG DEVELOPMENT LANDSCAPE. TO FACILITATE ITS CONTINUED IMPLEMENTATION AND TO FURTHER ENHANCE ITS APPLICABILITY, A SYMBIOTIC APPROACH IN WHICH QSP IS COMBINED WITH ARTIFICIAL INTELLIGENCE (AI) AND MACHINE LEARNING (ML) SEEMS KEY. THIS MANUSCRIPT PRESENTS FOUR CASE EXAMPLES WHERE THE APPLICATION OF A SYMBIOTIC APPROACH COULD…		FOLGUERA-BLASCO, N (CORRESPONDING AUTHOR), ASTRAZENECA, SYST MED, CLIN PHARMACOL \& SAFETY SCI, R\&D BIOPHARMACEUT, CAMBRIDGE, ENGLAND	10.3389/fsysb.2024.1380685			FRONTIERS IN SYSTEMS BIOLOGY	ENGLISH	4					FRONTIERS MEDIA SA	ISI	COUPLING QUANTITATIVE SYSTEMS PHARMACOLOGY MODELLING TO MACHINE LEARNING AND ARTIFICIAL INTELLIGENCE FOR DRUG DEVELOPMENT: ITS PAINS AND GAINS	ARTICLE		4	2024	FOLGUERA-BLASCO NURIA;BOSHIER FLORENCIA A T;UATAY AYDAR; PICHARDO-ALMARZA CESAR;LAI MASSIMO;BIASETTI JACOPO; DEARDEN RICHARD;GIBBS MEGAN;KIMKO HOLLY	FRONT SYST BIOL	Quantitative Systems Pharmacology (QSP) has become a powerful tool in the drug development landscape. To facilitate its continued implementation and to further enhance its applicability, a symbiotic approach in which QSP is combined with artificial intelligence (AI) and machine learning (ML) seems key. This manuscript presents four case examples where the application of a symbiotic approach could…	Coupling quantitative systems pharmacology modelling to machine learning and artificial intelligence for drug development: its pAIns and gAIns	quantitative systems pharmacology (QSP); machine learning (ML); artificial intelligence (AI); drug development; real world data (RWD); mathematical modelling; data heterogeneity; precision medicine	ALEXANDROV T, 2023, MOL SYST BIOL, V19, DOI 10.15252/MSB.202110571; ANONYMOUS, ARTIFICIAL INTELLIGENCE IN SOFTWARE AS A MEDICAL DEVICE (SAMD); AZER K, 2021, FRONT PHYSIOL, V12, DOI 10.3389/FPHYS.2021.637999; BAI JPF, 2021, CPT-PHARMACOMET SYST, V10, P1479, DOI 10.1002/PSP4.12709; BERGEN V, 2021, MOL SYST BIOL, V17, DOI 10.15252/MSB.202110282; BLOOMINGDALE P, 2022, CPT-PHARMACOMET SYST, V11, P1399…	CLIN PHARMACOL AND SAFETY SCI;CLIN PHARMACOL AND SAFETY SCI;CLIN PHARMACOL AND SAFETY SCI;CLIN PHARMACOL AND SAFETY SCI;CLIN PHARMACOL AND SAFETY SCI;CLIN PHARMACOL AND SAFETY SCI	CLIN PHARMACOL AND SAFETY SCI		FOLGUERA-BLASCO N, 2024, FRONT SYST BIOL	FOLGUERA-BLASCO N, 2024, FRONT SYST BIOL			AVENUE DU TRIBUNAL FEDERAL 34, LAUSANNE, CH-1015, SWITZERLAND	ASTRAZENECA; ASTRAZENECA; ASTRAZENECA; ASTRAZENECA; ASTRAZENECA	1380685	NURIA.FOLGUERABLASCO@ASTRAZENECA.COM		2025-11-13	O3K7U	2674-0702
CHOU W;CHEN Q;YUAN L;CHENG Y;HE C;MONTEIRO-RIVIERE N;RIVIERE J;LIN ;ZHOUMENG Z	ARTIFICIAL INTELLIGENCE; MACHINE LEARNING; PHYSIOLOGICALLY BASED; PHARMACOKINETIC; MODELING; NANOMEDICINE; DRUG DELIVERY; NANOTECHNOLOGY; MACHINE LEARNING-MODELS; GOLD NANOPARTICLES; PROTEIN CORONA; CELLULAR; UPTAKE; BIODISTRIBUTION; IMPACT; SILVER; ACCUMULATION; DOXORUBICIN; TOXICITY	ARTIFICIAL INTELLIGENCE; MACHINE LEARNING; PHYSIOLOGICALLY BASED; PHARMACOKINETIC; MODELING; NANOMEDICINE; DRUG DELIVERY; NANOTECHNOLOGY	MACHINE LEARNING-MODELS; GOLD NANOPARTICLES; PROTEIN CORONA; CELLULAR; UPTAKE; BIODISTRIBUTION; IMPACT; SILVER; ACCUMULATION; DOXORUBICIN; TOXICITY	LIN, ZM (CORRESPONDING AUTHOR), UNIV FLORIDA, COLL PUBL HLTH \& HLTH PROFESS, DEPT ENVIRONM \& GLOBAL HLTH, 1225 CTR DR, GAINESVILLE, FL 32610 USA.; CHOU, WEI-CHUN; CHEN, QIRAN; YUAN, LONG; HE, CHUNLA; LIN, ZHOUMENG, UNIV FLORIDA, COLL PUBL HLTH \& HLTH PROFESS, DEPT ENVIRONM \& GLOBAL HLTH, GAINESVILLE, FL 32608 USA.; CHOU, WEI-CHUN; CHEN, QIRAN; YUAN, LONG; LIN, ZHOUMENG, UNIV FLORIDA, CTR ENVI…	J. CONTROL. RELEASE	THE CRITICAL BARRIER FOR CLINICAL TRANSLATION OF CANCER NANOMEDICINE STEMS FROM THE INEFFICIENT DELIVERY OF NANOPARTICLES (NPS) TO TARGET SOLID TUMORS. RAPID GROWTH OF COMPUTATIONAL POWER, NEW MACHINE LEARNING AND ARTIFICIAL INTELLIGENCE (AI) APPROACHES PROVIDE NEW TOOLS TO ADDRESS THIS CHALLENGE. IN THIS STUDY, WE ESTABLISHED AN AIASSISTED PHYSIOLOGICALLY BASED PHARMACOKINETIC (PBPK) MODEL BY IN…		LIN, ZM (CORRESPONDING AUTHOR), UNIV FLORIDA, COLL PUBL HLTH \& HLTH PROFESS, DEPT ENVIRONM \& GLOBAL HLTH, 1225 CTR DR, GAINESVILLE, FL 32610 USA	10.1016/j.jconrel.2023.07.040		0168-3659	JOURNAL OF CONTROLLED RELEASE	ENGLISH	79		53-63			ELSEVIER	ISI	AN ARTIFICIAL INTELLIGENCE-ASSISTED PHYSIOLOGICALLY-BASED PHARMACOKINETIC MODEL TO PREDICT NANOPARTICLE DELIVERY TO TUMORS IN MICE	ARTICLE		361	2023	CHOU WEI-CHUN;CHEN QIRAN;YUAN LONG;CHENG YI-HSIEN; HE CHUNLA;MONTEIRO-RIVIERE NANCY A;RIVIERE JIM E;LIN; ZHOUMENG	J CONTROL RELEASE	The critical barrier for clinical translation of cancer nanomedicine stems from the inefficient delivery of nanoparticles (NPs) to target solid tumors. Rapid growth of computational power, new machine learning and artificial intelligence (AI) approaches provide new tools to address this challenge. In this study, we established an AIassisted physiologically based pharmacokinetic (PBPK) model by in…	An artificial intelligence-assisted physiologically-based pharmacokinetic model to predict nanoparticle delivery to tumors in mice	Artificial intelligence; Machine learning; Physiologically based; pharmacokinetic; modeling; Nanomedicine; Drug delivery; Nanotechnology	ANSELMO AC, 2019, BIOENG TRANSL MED, V4, DOI 10.1002/BTM2.10143; BACHLER G, 2013, INT J NANOMED, V8, P3365, DOI 10.2147/IJN.S46624; BAE Y, 2005, BIOCONJUGATE CHEM, V16, P122, DOI 10.1021/BC0498166; BAE Y, 2007, BIOCONJUGATE CHEM, V18, P1131, DOI 10.1021/BC060401P; BANNIGAN P, 2023, NAT COMMUN, V14, DOI 10.1038/S41467-022-35343-W; BARON K. T., 2023, MRGSOLVE SIMULATE OD; BHANDARI A., 2020, FEATURE…	UNIV FLORIDA;UNIV FLORIDA;UNIV FLORIDA;KANSAS STATE UNIV;UNIV FLORIDA;KANSAS STATE UNIV;NORTH CAROLINA STATE UNIV;KANSAS STATE UNIV;UNIV FLORIDA	UNIV FLORIDA		CHOU W, 2023, J CONTROL RELEASE	CHOU W, 2023, J CONTROL RELEASE			RADARWEG 29, 1043 NX AMSTERDAM, NETHERLANDS	STATE UNIVERSITY SYSTEM OF FLORIDA; UNIVERSITY OF FLORIDA; STATE UNIVERSITY SYSTEM OF FLORIDA; UNIVERSITY OF FLORIDA; KANSAS STATE UNIVERSITY; STATE UNIVERSITY SYSTEM OF FLORIDA; UNIVERSITY OF FLORIDA; KANSAS STATE UNIVERSITY; NORTH CAROLINA STATE UNIVERSITY; KANSAS STATE UNIVERSITY; STATE UNIVERSITY SYSTEM OF FLORIDA; UNIVERSITY OF FLORIDA		LINZHOUMENG@UFL.EDU		2025-11-13	P4KP1	1873-4995	JUL 2023		NATIONAL INSTITUTE OF BIOMEDICAL IMAGING AND BIOENGINEERING OF NATIONAL INSTITUTES OF HEALTH [R01EB031022]
LIN Z;CHOU W;CHENG Y;HE C;MONTEIRO-RIVIERE N;RIVIERE J	ARTIFICIAL INTELLIGENCE; MACHINE LEARNING; PHYSIOLOGICALLY BASED; PHARMACOKINETIC MODELING; NANOMEDICINE; DRUG DELIVERY; NANOTECHNOLOGY; NEURAL-NETWORKS; PHARMACOKINETIC MODEL; ADVANTAGES; HEALTH	ARTIFICIAL INTELLIGENCE; MACHINE LEARNING; PHYSIOLOGICALLY BASED; PHARMACOKINETIC MODELING; NANOMEDICINE; DRUG DELIVERY; NANOTECHNOLOGY	NEURAL-NETWORKS; PHARMACOKINETIC MODEL; ADVANTAGES; HEALTH	LIN, ZM (CORRESPONDING AUTHOR), UNIV FLORIDA, COLL PUBL HLTH \& HLTH PROFESS, DEPT ENVIRONM \& GLOBAL HLTH, 1225 CTR DR, GAINESVILLE, FL 32610 USA.; LIN, ZHOUMENG; CHOU, WEI-CHUN, UNIV FLORIDA, COLL PUBL HLTH \& HLTH PROFESS, DEPT ENVIRONM \& GLOBAL HLTH, 1225 CTR DR, GAINESVILLE, FL 32610 USA.; LIN, ZHOUMENG; CHOU, WEI-CHUN, UNIV FLORIDA, CTR ENVIRONM \& HUMAN TOXICOL, GAINESVILLE, FL 32610 USA.…	INT. J. NANOMED.	BACKGROUND: LOW DELIVERY EFFICIENCY OF NANOPARTICLES (NPS) TO THE TUMOR IS A CRITICAL BARRIER IN THE FIELD OF CANCER NANOMEDICINE. STRATEGIES ON HOW TO IMPROVE NP TUMOR DELIVERY EFFICIENCY REMAIN TO BE DETERMINED. METHODS: THIS STUDY ANALYZED THE ROLES OF NP PHYSICOCHEMICAL PROPERTIES, TUMOR MODELS, AND CANCER TYPES IN NP TUMOR DELIVERY EFFICIENCY USING MULTIPLE MACHINE LEARNING AND ARTIFICIAL IN…		LIN, ZM (CORRESPONDING AUTHOR), UNIV FLORIDA, COLL PUBL HLTH \& HLTH PROFESS, DEPT ENVIRONM \& GLOBAL HLTH, 1225 CTR DR, GAINESVILLE, FL 32610 USA	10.2147/IJN.S344208		1178-2013	INTERNATIONAL JOURNAL OF NANOMEDICINE	ENGLISH	92		1365-1379			DOVE MEDICAL PRESS LTD	ISI	PREDICTING NANOPARTICLE DELIVERY TO TUMORS USING MACHINE LEARNING AND ARTIFICIAL INTELLIGENCE APPROACHES	ARTICLE		17	2022	LIN ZHOUMENG;CHOU WEI-CHUN;CHENG YI-HSIEN;HE CHUNLA; MONTEIRO-RIVIERE NANCY A;RIVIERE JIM E	INT J NANOMED	Background: Low delivery efficiency of nanoparticles (NPs) to the tumor is a critical barrier in the field of cancer nanomedicine. Strategies on how to improve NP tumor delivery efficiency remain to be determined. Methods: This study analyzed the roles of NP physicochemical properties, tumor models, and cancer types in NP tumor delivery efficiency using multiple machine learning and artificial in…	Predicting Nanoparticle Delivery to Tumors Using Machine Learning and Artificial Intelligence Approaches	artificial intelligence; machine learning; physiologically based; pharmacokinetic modeling; nanomedicine; drug delivery; nanotechnology	AIKEN EL, 2021, SCI ADV, V7, DOI 10.1126/SCIADV.ABB1237; ALSHDAIFAT E, 2021, DATA-BASEL, V6, DOI 10.3390/DATA6020011; ANSELMO AC, 2019, BIOENG TRANSL MED, V4, DOI 10.1002/BTM2.10143; BACHLER G, 2013, INT J NANOMED, V8, P3365, DOI 10.2147/IJN.S46624; BAGHBA R, 2020, CELL COMMUN SIGNAL, V18, DOI 10.1186/S12964-020-0530-4; BASILE AO, 2019, TRENDS PHARMACOL SCI, V40, P624, DOI 10.1016/J.TIPS.2019.07.…	UNIV FLORIDA;UNIV FLORIDA;UNIV FLORIDA;KANSAS STATE UNIV;KANSAS STATE UNIV;UNIV FLORIDA;KANSAS STATE UNIV;NORTH CAROLINA STATE UNIV;KANSAS STATE UNIV	UNIV FLORIDA		LIN Z, 2022, INT J NANOMED	LIN Z, 2022, INT J NANOMED			PO BOX 300-008, ALBANY, AUCKLAND 0752, NEW ZEALAND	STATE UNIVERSITY SYSTEM OF FLORIDA; UNIVERSITY OF FLORIDA; STATE UNIVERSITY SYSTEM OF FLORIDA; UNIVERSITY OF FLORIDA; KANSAS STATE UNIVERSITY; KANSAS STATE UNIVERSITY; STATE UNIVERSITY SYSTEM OF FLORIDA; UNIVERSITY OF FLORIDA; KANSAS STATE UNIVERSITY; NORTH CAROLINA STATE UNIVERSITY; KANSAS STATE UNIVERSITY		LINZHOUMENG@UFL.EDU		2025-11-13	0N3JW				NATIONAL INSTITUTE OF BIOMEDICAL IMAGING AND BIOENGINEERING OF US NATIONAL INSTITUTES OF HEALTH (NIH) [R01EB031022, R03EB026045]
XUE L;SINGLA R;HE S;ARRASATE S;GONZALEZ-DIAZ H;MIAO L;SHEN B	WARFARIN; PHARMACOMETRICS; ARTIFICIAL INTELLIGENCE; MACHINE LEARNING; PRECISION MEDICATION; PERSONALIZED MEDICINE; ARTIFICIAL NEURAL-NETWORK; INTERNATIONAL NORMALIZED RATIO; PK-PD MODEL; VITAMIN-K; ORAL ANTICOAGULANTS; BLEEDING COMPLICATIONS; ATRIAL-FIBRILLATION; HERBAL MEDICINES; DOSE PREDICTION; IN-VITRO	WARFARIN; PHARMACOMETRICS; ARTIFICIAL INTELLIGENCE; MACHINE LEARNING; PRECISION MEDICATION; PERSONALIZED MEDICINE	ARTIFICIAL NEURAL-NETWORK; INTERNATIONAL NORMALIZED RATIO; PK-PD MODEL; VITAMIN-K; ORAL ANTICOAGULANTS; BLEEDING COMPLICATIONS; ATRIAL-FIBRILLATION; HERBAL MEDICINES; DOSE PREDICTION; IN-VITRO	SHEN, BR (CORRESPONDING AUTHOR), SICHUAN UNIV, WEST CHINA HOSP, FRONTIERS SCI CTR DIS RELATED MOL NETWORK, DEPT CRIT CARE MED,JOINT LAB ARTIFICIAL INTELLIGEN, CHENGDU 610212, PEOPLES R CHINA.; SHEN, BR (CORRESPONDING AUTHOR), SICHUAN UNIV, WEST CHINA HOSP, INST SYST GENET, FRONTIERS SCI CTR DIS RELATED MOL NETWORK, CHENGDU 610212, PEOPLES R CHINA.; MIAO, LY (CORRESPONDING AUTHOR), SOOCHOW UNIV, A…	PHYTOMEDICINE	BACKGROUND: WARFARIN IS A WIDELY PRESCRIBED ANTICOAGULANT IN THE CLINIC. IT HAS A MORE CONSIDERABLE INDIVIDUAL VARIABILITY, AND MANY FACTORS AFFECT ITS VARIABILITY. MATHEMATICAL MODELS CAN QUANTIFY THE QUANTITATIVE IMPACT OF THESE FACTORS ON INDIVIDUAL VARIABILITY. PURPOSE: THE AIM IS TO COMPREHENSIVELY ANALYZE THE ADVANCED WARFARIN DOSING ALGORITHM BASED ON PHARMACOMETRICS AND MACHINE LEARNING M…		SHEN, BR (CORRESPONDING AUTHOR), SICHUAN UNIV, WEST CHINA HOSP, FRONTIERS SCI CTR DIS RELATED MOL NETWORK, DEPT CRIT CARE MED,JOINT LAB ARTIFICIAL INTELLIGEN, CHENGDU 610212, PEOPLES R CHINA	10.1016/j.phymed.2024.155479		0944-7113	PHYTOMEDICINE	ENGLISH	15					ELSEVIER GMBH	ISI	WARFARIN - A NATURAL ANTICOAGULANT: A REVIEW OF RESEARCH TRENDS FOR PRECISION MEDICATION	ARTICLE		128	2024	XUE LING;SINGLA RAJEEV K;HE SHAN;ARRASATE SONIA; GONZALEZ-DIAZ HUMBERTO;MIAO LIYAN;SHEN BAIRONG	PHYTOMEDICINE	Background: Warfarin is a widely prescribed anticoagulant in the clinic. It has a more considerable individual variability, and many factors affect its variability. Mathematical models can quantify the quantitative impact of these factors on individual variability. Purpose: The aim is to comprehensively analyze the advanced warfarin dosing algorithm based on pharmacometrics and machine learning m…	Warfarin - A natural anticoagulant: A review of research trends for precision medication	Warfarin; Pharmacometrics; Artificial intelligence; Machine learning; Precision medication; Personalized medicine	AL-METWALI BZ, 2019, PEDIATR CARDIOL, V40, P1735, DOI 10.1007/S00246-019-02215-Y; AN SH, 2014, J CLIN PHARM THER, V39, P314, DOI 10.1111/JCPT.12143; ANDERSON JL, 2007, CIRCULATION, V116, P2563, DOI 10.1161/CIRCULATIONAHA.107.737312; ANZABI ZADEH S, 2023, J BIOMED INFORM, V137, DOI 10.1016/J.JBI.2022.104267; ASIIMWE IG, 2022, CPT-PHARMACOMET SYST, V11, P20, DOI 10.1002/PSP4.12740; ASIIMWE IG, 2021…	SICHUAN UNIV;SICHUAN UNIV;SOOCHOW UNIV;SICHUAN UNIV;SICHUAN UNIV;SOOCHOW UNIV;UNIV BASQUE COUNTRY UPV EHU;LOVELY PROFESS UNIV;UNIV BASQUE COUNTRY UPVEHU;UNIV BASQUE COUNTRY UPV EHU;UNIV BASQUE COUNTRY UPV EHU;BASQUE FDN SCI;SOOCHOW UNIV;SOOCHOW UNIV	SICHUAN UNIV		XUE L, 2024, PHYTOMEDICINE	XUE L, 2024, PHYTOMEDICINE			HACKERBRUCKE 6, 80335 MUNICH, GERMANY	SICHUAN UNIVERSITY; SICHUAN UNIVERSITY; SOOCHOW UNIVERSITY - CHINA; UNIVERSITY OF BASQUE COUNTRY; LOVELY PROFESSIONAL UNIVERSITY; UNIVERSITY OF BASQUE COUNTRY; UNIVERSITY OF BASQUE COUNTRY; UNIVERSITY OF BASQUE COUNTRY; CONSEJO SUPERIOR DE INVESTIGACIONES CIENTIFICAS (CSIC); BASQUE FOUNDATION FOR SCIENCE; SOOCHOW UNIVERSITY - CHINA; SOOCHOW UNIVERSITY - CHINA	155479	MIAOLYSUZHOU@163.COM BAIRONG.SHEN@SCU.EDU.CN		2025-11-13	QE4R1	1618-095X	MAR 2024		JIANGSU PROVINCIAL MEDICAL KEY DISCIPLINE [ZDXK202247]; KEY R \& D PROGRAM OF JIANGSU PROVINCE [BE2021644]; SUZHOU HEALTH LEADING TALENT [GSWS2019001]; TALENT PROJECT BY THE CHINESE PHARMACEUTICAL ASSOCIATION HOSPITAL PHARMACY DEPARTMENT [CPA-Z05-ZC-2023-003]; PRIORITY ACADEMIC PROGRAM DEVELOPMENT OF THE JIANGSU HIGHER EDUCATION INSTITUTES (PAPD); BASQUE GOVERNMENT/EUSKO JAURLARITZA [IT1558-22]; …
IMAI Y;AKATSU E;MINTON S	MODEL BASED DRUG DEVELOPMENT; PEDIATRIC; REGULATORY	MODEL BASED DRUG DEVELOPMENT; PEDIATRIC; REGULATORY		MINTON, SK (CORRESPONDING AUTHOR), CERTARA USA, RADNOR, PA 19087 USA.; IMAI, YASUHIKO; AKATSU, EMI, CERTARA GK, TOKYO, JAPAN.; MINTON, SUZANNE K., CERTARA USA, RADNOR, PA 19087 USA.	CPT-PHARMACOMET. SYST. PHARMACOL.	`DRUG LOSS' IN JAPAN REFERS TO DRUGS THAT HAVE BEEN APPROVED AND MARKETED OVERSEAS BUT HAVEN'T BEEN DEVELOPED, SUBMITTED, OR APPROVED IN JAPAN. A COMPREHENSIVE MODEL-INFORMED DRUG DEVELOPMENT (MIDD) STRATEGY, ENHANCED WITH ARTIFICIAL INTELLIGENCE/MACHINE LEARNING, CAN MINIMIZE DRUG LOSS. CONTINUED PHARMACEUTICAL INDUSTRY AND REGULATORY COMMITMENT AND COLLABORATION IN APPLYING MIDD WILL FACILITATE…		MINTON, SK (CORRESPONDING AUTHOR), CERTARA USA, RADNOR, PA 19087 USA	10.1002/psp4.70126		2163-8306	CPT-PHARMACOMETRICS \& SYSTEMS PHARMACOLOGY	ENGLISH	0					WILEY	ISI	MITIGATE JAPAN'S DRUG LOSS WITH MODEL-INFORMED DRUG DEVELOPMENT	ARTICLE; EARLY ACCESS			2025	IMAI YASUHIKO;AKATSU EMI;MINTON SUZANNE K	CPT-PHARMACOMET SYST PHARMACOL	`Drug loss' in Japan refers to drugs that have been approved and marketed overseas but haven't been developed, submitted, or approved in Japan. A comprehensive Model-Informed Drug Development (MIDD) strategy, enhanced with artificial intelligence/machine learning, can minimize drug loss. Continued pharmaceutical industry and regulatory commitment and collaboration in applying MIDD will facilitate…	Mitigate Japan's Drug Loss With Model-Informed Drug Development	model based drug development; pediatric; regulatory	ANONYMOUS, 2021, CERTARA BLOG; KOBAYASHI M, 2025, CLIN PHARMACOL THER, DOI 10.1002/CPT.70001; KRISHNA R., 2022, CERTARA BLOG; KUECHENMEISTER S., 2025, CERTARA BLOG; RAMAN K, 2025, CTS-CLIN TRANSL SCI, V18, DOI 10.1111/CTS.70124; SATO H, 2023, CPT-PHARMACOMET SYST, V12, P1132, DOI 10.1002/PSP4.12980; SUZUKI T., 2025, REFERENCE, V891, P89	SK (CORRESPONDING AUTHOR)	SK (CORRESPONDING AUTHOR)		IMAI Y, 2025, CPT-PHARMACOMET SYST PHARMACOL	IMAI Y, 2025, CPT-PHARMACOMET SYST PHARMACOL			111 RIVER ST, HOBOKEN 07030-5774, NJ USA			SUZANNE.MINTON@CERTARA.COM		2025-11-13	8MC4U		OCT 2025
LIN Z;BASILI D;CHOU W	NEW APPROACH METHODOLOGIES (NAMS); PHYSIOLOGICALLY BASED PHARMACOKINETIC; (PBPK) MODELING; QUANTITATIVE STRUCTURE-ACTIVITY RELATIONSHIP (QSAR); MODELING; MACHINE LEARNING; ARTIFICIAL INTELLIGENCE; HIGH-THROUGHPUT; SCREENING	NEW APPROACH METHODOLOGIES (NAMS); PHYSIOLOGICALLY BASED PHARMACOKINETIC; (PBPK) MODELING; QUANTITATIVE STRUCTURE-ACTIVITY RELATIONSHIP (QSAR); MODELING; MACHINE LEARNING; ARTIFICIAL INTELLIGENCE; HIGH-THROUGHPUT; SCREENING		LIN, ZM (CORRESPONDING AUTHOR), UNIV FLORIDA, COLL PUBL HLTH \& HLTH PROFESS, DEPT ENVIRONM \& GLOBAL HLTH, GAINESVILLE, FL 32608 USA.; LIN, ZM (CORRESPONDING AUTHOR), UNIV FLORIDA, CTR ENVIRONM \& HUMAN TOXICOL, GAINESVILLE, FL 32608 USA.; LIN, ZHOUMENG, UNIV FLORIDA, COLL PUBL HLTH \& HLTH PROFESS, DEPT ENVIRONM \& GLOBAL HLTH, GAINESVILLE, FL 32608 USA.; LIN, ZHOUMENG, UNIV FLORIDA, CTR ENVIRO…	FOOD CHEM. TOXICOL.	THIS SPECIAL ISSUE CONTAINS ARTICLES ON APPLICATIONS OF VARIOUS NEW APPROACH METHODOLOGIES (NAMS) IN THE FIELD OF TOXICOLOGY AND RISK ASSESSMENT. THESE NAMS INCLUDE IN VITRO HIGH -THROUGHPUT SCREENING, QUANTITATIVE STRUCTUREACTIVITY RELATIONSHIP (QSAR) MODELING, PHYSIOLOGICALLY BASED PHARMACOKINETIC (PBPK) MODELING, NETWORK TOXICOLOGY ANALYSIS, MOLECULAR DOCKING SIMULATION, OMICS, MACHINE LEARNIN…		LIN, ZM (CORRESPONDING AUTHOR), UNIV FLORIDA, COLL PUBL HLTH \& HLTH PROFESS, DEPT ENVIRONM \& GLOBAL HLTH, GAINESVILLE, FL 32608 USA	10.1016/j.fct.2024.114809		0278-6915	FOOD AND CHEMICAL TOXICOLOGY	ENGLISH	6					PERGAMON-ELSEVIER SCIENCE LTD	ISI	PREFACE TO THE SPECIAL ISSUE OF FOOD AND CHEMICAL TOXICOLOGY ON ``NEW APPROACH METHODOLOGIES AND MACHINE LEARNING IN FOOD SAFETY AND CHEMICAL RISK ASSESSMENT: DEVELOPMENT OF REPRODUCIBLE, OPEN-SOURCE, AND USER-FRIENDLY TOOLS FOR EXPOSURE, TOXICOKINETIC, AND TOXICITY ASSESSMENTS IN THE 21ST CENTURY ``	ARTICLE		190	2024	LIN ZHOUMENG;BASILI DANILO;CHOU WEI-CHUN	FOOD CHEM TOXICOL	This Special Issue contains articles on applications of various new approach methodologies (NAMs) in the field of toxicology and risk assessment. These NAMs include in vitro high -throughput screening, quantitative structureactivity relationship (QSAR) modeling, physiologically based pharmacokinetic (PBPK) modeling, network toxicology analysis, molecular docking simulation, omics, machine learnin…	Preface to the special issue of Food and Chemical Toxicology on ``New approach methodologies and machine learning in food safety and chemical risk assessment: Development of reproducible, open-source, and user-friendly tools for exposure, toxicokinetic, and toxicity assessments in the 21st century ``	New approach methodologies (NAMs); Physiologically based pharmacokinetic; (PBPK) modeling; Quantitative structure-activity relationship (QSAR); modeling; Machine learning; Artificial intelligence; High-throughput; screening	ANONYMOUS, 2007, TOXICITY TESTING 21, P1, DOI 10.17226/11970, DOI 10.17226/11970; ANONYMOUS, 2006, APPROACHES FOR THE APPLICATION OF PHYSIOLOGICALLY BASED PHARMACOKINETIC (PBPK) MODELS AND SUPPORTING DATA IN RISK ASSESSMENT; BAPPI MH, 2023, FOOD CHEM TOXICOL, V181, DOI 10.1016/J.FCT.2023.114068; CHOU WC, 2023, FOOD CHEM TOXICOL, V181, DOI 10.1016/J.FCT.2023.114062; CHOU WC, 2023, TOXICOL SCI, V19…	UNIV FLORIDA;UNIV FLORIDA;UNIV FLORIDA;UNIV FLORIDA;NESTLE INST FOOD SAFETY AND ANALYT SCI;UNIV CALIF RIVERSIDE	UNIV FLORIDA		LIN Z, 2024, FOOD CHEM TOXICOL	LIN Z, 2024, FOOD CHEM TOXICOL			THE BOULEVARD, LANGFORD LANE, KIDLINGTON, OXFORD OX5 1GB, ENGLAND	STATE UNIVERSITY SYSTEM OF FLORIDA; UNIVERSITY OF FLORIDA; STATE UNIVERSITY SYSTEM OF FLORIDA; UNIVERSITY OF FLORIDA; NESTLE SA; NESTLE RESEARCH CENTER; UNIVERSITY OF CALIFORNIA SYSTEM; UNIVERSITY OF CALIFORNIA RIVERSIDE	114809	LINZHOUMENG@UFL.EDU		2025-11-13	WL3N0	1873-6351	JUN 2024
JOSHI A;RAMANUJAN S;JIN J	QUANTITATIVE SYSTEM PHARMACOLOGY; PHARMACOMETRICS; QUANTITATIVE; PHARMACOLOGY; HUMAN MONOCLONAL-ANTIBODY; PREVALENCE; RG7652; ASTHMA	QUANTITATIVE SYSTEM PHARMACOLOGY; PHARMACOMETRICS; QUANTITATIVE; PHARMACOLOGY	HUMAN MONOCLONAL-ANTIBODY; PREVALENCE; RG7652; ASTHMA	JOSHI, A (CORRESPONDING AUTHOR), GENENTECH INC, CLIN PHARMACOL, SOUTH SAN FRANCISCO, CA 94080 USA.; JOSHI, AMITA; JIN, JIN Y., GENENTECH INC, CLIN PHARMACOL, SOUTH SAN FRANCISCO, CA 94080 USA.; RAMANUJAN, SAROJA, GENENTECH INC, PRECLIN \& TRANSLAT PHARMACOKINET, SOUTH SAN FRANCISCO, CA 94080 USA.	EUR. J. PHARM. SCI.	QUANTITATIVE SYSTEMS PHARMACOLOGY (QSP) MODELS ARE AN IMPORTANT FACET OF PHARMACEUTICAL AND CLINICAL RESEARCH AS THEY COMBINE MECHANISTIC MODELS OF PHYSIOLOGY IN HEALTH AND DISEASE WITH PHARMACOKINETICS/PHARMACODY-NAMICS TO PREDICT SYSTEMS-LEVEL EFFECTS. THE QUANTITATIVE CLINICAL PHARMACOLOGY TOOLBOX HAS TRADITIONALLY INCLUDED BOTH MECHANISTIC MODELING AND POPULATION APPROACHES, COLLECTIVELY CALL…		JOSHI, A (CORRESPONDING AUTHOR), GENENTECH INC, CLIN PHARMACOL, SOUTH SAN FRANCISCO, CA 94080 USA	10.1016/j.ejps.2023.106380		0928-0987	EUROPEAN JOURNAL OF PHARMACEUTICAL SCIENCES	ENGLISH	8					ELSEVIER	ISI	THE CONVERGENCE OF PHARMACOMETRICS AND QUANTITATIVE SYSTEMS PHARMACOLOGY IN PHARMACEUTICAL RESEARCH AND DEVELOPMENT	ARTICLE		182	2023	JOSHI AMITA;RAMANUJAN SAROJA;JIN JIN Y	EUR J PHARM SCI	Quantitative systems pharmacology (QSP) models are an important facet of pharmaceutical and clinical research as they combine mechanistic models of physiology in health and disease with pharmacokinetics/pharmacody-namics to predict systems-level effects. The quantitative clinical pharmacology toolbox has traditionally included both mechanistic modeling and population approaches, collectively call…	The convergence of pharmacometrics and quantitative systems pharmacology in pharmaceutical research and development	Quantitative system pharmacology; Pharmacometrics; Quantitative; pharmacology	AZER K, 2021, FRONT PHYSIOL, V12, DOI 10.3389/FPHYS.2021.637999; BARUCH A, 2017, CLIN CARDIOL, V40, P503, DOI 10.1002/CLC.22687; BUDHA NR, 2015, AAPS J, V17, P881, DOI 10.1208/S12248-015-9750-8; GADKAR K, 2014, CPT-PHARMACOMET SYST, V3, DOI 10.1038/PSP.2014.47; GADKAR K, 2022, CPT-PHARMACOMET SYST, V11, P1268, DOI 10.1002/PSP4.12842; HOSSEINI I, 2020, NPJ SYST BIOL APPL, V6, DOI 10.1038/S41540-02…	GENENTECH INC;GENENTECH INC;GENENTECH INC	GENENTECH INC		JOSHI A, 2023, EUR J PHARM SCI	JOSHI A, 2023, EUR J PHARM SCI			RADARWEG 29, 1043 NX AMSTERDAM, NETHERLANDS	ROCHE HOLDING; GENENTECH; ROCHE HOLDING USA; ROCHE HOLDING; ROCHE HOLDING USA; GENENTECH	106380	JOSHI.AMITA@GENE.COM		2025-11-13	8J1UJ	1879-0720	JAN 2023
MCCOMB M;BLAIR R;LYSY M;RAMANATHAN M	PHARMACOMETRICS; DISEASE BIOMARKERS; STOCHASTIC MODELING; MACHINE; LEARNING; ARTIFICIAL INTELLIGENCE; AI; BAYESIAN NETWORKS; AGE-RELATED-CHANGES; PHARMACODYNAMICS; NETWORKS	PHARMACOMETRICS; DISEASE BIOMARKERS; STOCHASTIC MODELING; MACHINE; LEARNING; ARTIFICIAL INTELLIGENCE; AI; BAYESIAN NETWORKS	AGE-RELATED-CHANGES; PHARMACODYNAMICS; NETWORKS	RAMANATHAN, M (CORRESPONDING AUTHOR), SUNY BUFFALO, DEPT PHARMACEUT SCI, 355 PHARM BLDG, BUFFALO, NY 14214 USA.; RAMANATHAN, M (CORRESPONDING AUTHOR), UNIV WATERLOO, DEPT NEUROL, BUFFALO, NY USA.; MCCOMB, MASON; RAMANATHAN, MURALI, SUNY BUFFALO, DEPT PHARMACEUT SCI, 355 PHARM BLDG, BUFFALO, NY 14214 USA.; BLAIR, RACHAEL HAGEMAN, SUNY BUFFALO, DEPT BIOSTAT, BUFFALO, NY USA.; LYSY, MARTIN, UNIV WAT…	J. PHARMACOKINET. PHARMACODYN.	THE INCIDENCE OF SYSTEMIC AND METABOLIC CO-MORBIDITIES INCREASES WITH AGING. THE PURPOSE WAS TO INVESTIGATE A NOVEL PARADIGM FOR MODELING THE ORCHESTRATED CHANGES IN MANY DISEASE-RELATED BIOMARKERS THAT OCCUR DURING AGING. A HYBRID STRATEGY THAT INTEGRATES MACHINE LEARNING AND STOCHASTIC MODELING WAS EVALUATED FOR MODELING THE LONG-TERM DYNAMICS OF BIOMARKER SYSTEMS. BAYESIAN NETWORKS (BN) WERE U…		RAMANATHAN, M (CORRESPONDING AUTHOR), SUNY BUFFALO, DEPT PHARMACEUT SCI, 355 PHARM BLDG, BUFFALO, NY 14214 USA	10.1007/s10928-021-09786-5		1567-567X	JOURNAL OF PHARMACOKINETICS AND PHARMACODYNAMICS	ENGLISH	12	1	65-79			SPRINGER/PLENUM PUBLISHERS	ISI	MACHINE LEARNING-GUIDED, BIG DATA-ENABLED, BIOMARKER-BASED SYSTEMS PHARMACOLOGY: MODELING THE STOCHASTICITY OF NATURAL HISTORY AND DISEASE PROGRESSION	ARTICLE		49	2022	MCCOMB MASON;BLAIR RACHAEL HAGEMAN;LYSY MARTIN; RAMANATHAN MURALI	J PHARMACOKINET PHARMACODYN	The incidence of systemic and metabolic co-morbidities increases with aging. The purpose was to investigate a novel paradigm for modeling the orchestrated changes in many disease-related biomarkers that occur during aging. A hybrid strategy that integrates machine learning and stochastic modeling was evaluated for modeling the long-term dynamics of biomarker systems. Bayesian networks (BN) were u…	Machine learning-guided, big data-enabled, biomarker-based systems pharmacology: modeling the stochasticity of natural history and disease progression	Pharmacometrics; Disease biomarkers; Stochastic modeling; Machine; learning; Artificial intelligence; AI; Bayesian networks	ANONYMOUS, 2018, AGEING AND HEALTH; CENTERS FOR DISEASE CONTROL AND PREVENTION, 2012, THE EFFECT OF AN ORGAN DONATIONRELATED CAMPAIGN AMONG SHAHID BEHESHTI UNIVERSITY OF MEDICAL SCIENCES' STUDENTS: APPLLICATION THE THEORY OF PLANNED BEHAVIOR AND SOCIAL MARKETING APPROACH, V3; CHATURVEDULA A, 2019, CPT-PHARMACOMET SYST, V8, P440, DOI 10.1002/PSP4.12418; CHOW HH, 1997, J PHARM SCI, V86, P840, DOI 1…	DEPT PHARMACEUT SCI;UNIV WATERLOO;DEPT PHARMACEUT SCI;SUNY BUFFALO;UNIV WATERLOO;UNIV WATERLOO	DEPT PHARMACEUT SCI		MCCOMB M, 2022, J PHARMACOKINET PHARMACODYN	MCCOMB M, 2022, J PHARMACOKINET PHARMACODYN			233 SPRING ST, NEW YORK, NY 10013 USA	STATE UNIVERSITY OF NEW YORK (SUNY) SYSTEM; UNIVERSITY AT BUFFALO, SUNY; STATE UNIVERSITY OF NEW YORK (SUNY) SYSTEM; UNIVERSITY AT BUFFALO, SUNY; UNIVERSITY OF WATERLOO		MURALI@BUFFALO.EDU		2025-11-13	YX6NV	1573-8744	OCT 2021		DEPARTMENT OF DEFENSE CONGRESSIONALLY DIRECTED MEDICAL RESEARCH PROGRAMS, USAMRDC, MULTIPLE SCLEROSIS RESEARCH PROGRAM [MS190096]; NIGMS [131800]
ZHANG M;WU K;LONG S;JIN X;LIU B	AI-PBPK; PK/PD SIMULATION; ALDOSTERONE SYNTHASE INHIBITORS; MACHINE; LEARNING; PHASE-II; METABOLISM; FAD286	AI-PBPK; PK/PD SIMULATION; ALDOSTERONE SYNTHASE INHIBITORS; MACHINE; LEARNING	PHASE-II; METABOLISM; FAD286	LIU, B (CORRESPONDING AUTHOR), SHANGHAI UNIV ENGN SCI, SCH CHEM \& CHEM ENGN, SHANGHAI, PEOPLES R CHINA.; ZHANG, MENGJUN; LONG, SIHUI; JIN, XIONG, WUHAN INST TECHNOL, SCH CHEM ENGN \& PHARM, WUHAN, PEOPLES R CHINA.; WU, KEHENG, YINGHAN PHARMACEUT TECHNOL SHANGHAI CO LTD, SHANGHAI, PEOPLES R CHINA.; LIU, BO, SHANGHAI UNIV ENGN SCI, SCH CHEM \& CHEM ENGN, SHANGHAI, PEOPLES R CHINA.	FRONT. PHARMACOL.	THE OBJECTIVE OF THIS STUDY IS TO DEVELOP AN ARTIFICIAL INTELLIGENCE-PHYSIOLOGICALLY BASED PHARMACOKINETIC (AI-PBPK) MODEL TO PREDICT THE PHARMACOKINETIC (PK) AND PHARMACODYNAMIC (PD) PROPERTIES OF ALDOSTERONE SYNTHASE INHIBITORS (ASIS), ENABLING SELECTION OF THE RIGHT CANDIDATE WITH HIGH POTENCY AND GOOD SELECTIVITY AT THE DRUG DISCOVERY STAGE. ON A WEB-BASED PLATFORM, AN AI-PBPK MODEL, INTEGRAT…		LIU, B (CORRESPONDING AUTHOR), SHANGHAI UNIV ENGN SCI, SCH CHEM \& CHEM ENGN, SHANGHAI, PEOPLES R CHINA	10.3389/fphar.2025.1578117			FRONTIERS IN PHARMACOLOGY	ENGLISH	3					FRONTIERS MEDIA SA	ISI	PREDICTION OF PHARMACOKINETIC/PHARMACODYNAMIC PROPERTIES OF ALDOSTERONE SYNTHASE INHIBITORS AT DRUG DISCOVERY STAGE USING AN ARTIFICIAL INTELLIGENCE-PHYSIOLOGICALLY BASED PHARMACOKINETIC MODEL	ARTICLE		16	2025	ZHANG MENGJUN;WU KEHENG;LONG SIHUI;JIN XIONG;LIU BO	FRONT PHARMACOL	The objective of this study is to develop an artificial intelligence-physiologically based pharmacokinetic (AI-PBPK) model to predict the pharmacokinetic (PK) and pharmacodynamic (PD) properties of aldosterone synthase inhibitors (ASIs), enabling selection of the right candidate with high potency and good selectivity at the drug discovery stage. On a web-based platform, an AI-PBPK model, integrat…	Prediction of pharmacokinetic/pharmacodynamic properties of aldosterone synthase inhibitors at drug discovery stage using an artificial intelligence-physiologically based pharmacokinetic model	AI-PBPK; PK/PD simulation; aldosterone synthase inhibitors; machine; learning	AL AZZAM KM, 2023, KOMPLEKS ISPOL MINER, P14, DOI 10.31643/2023/6445.13; ANDERSEN K, 2012, J CLIN HYPERTENS, V14, P580, DOI 10.1111/J.1751-7176.2012.00667.X; ARAFAT M, 2021, PHARMACEUTICALS-BASE, V14, DOI 10.3390/PH14050479; AWOSIKA A, 2023, EXPERT OPIN INV DRUG, V32, P985, DOI 10.1080/13543784.2023.2276755; BALHARA A., 2022, COMPUTER AIDED PHARMACEUTICS AND DRUG DELIVERY, P255; BOGMAN K, 2017, H…	SHANGHAI UNIV ENGN SCI;SCH CHEM ENGN AND PHARM;YINGHAN PHARMACEUT TECHNOL SHANGHAI CO LTD;SHANGHAI UNIV ENGN SCI	SHANGHAI UNIV ENGN SCI		ZHANG M, 2025, FRONT PHARMACOL	ZHANG M, 2025, FRONT PHARMACOL			AVENUE DU TRIBUNAL FEDERAL 34, LAUSANNE, CH-1015, SWITZERLAND	WUHAN INSTITUTE OF TECHNOLOGY; SHANGHAI UNIVERSITY OF ENGINEERING SCIENCE	1578117	513839739@QQ.COM		2025-11-13	2LA4Z	1663-9812			YINGHAN PHARMACEUTICAL TECHNOLOGY (SHANGHAI) CO., LTD
KASSAR M;DROBNJAKOVIC M;BIRINDELLI G;XUE S;GAFITA A;WENDLER T;AFSHAR-OROMIEH A;NAVAB N;WEBER W;EIBER M;ZIEGLER S;ROMINGER A;SHI K	DOSIMETRY; MEDICAL TREATMENT; PREDICTIVE MODELS; DEEP LEARNING; KIDNEY; BIOLOGICAL SYSTEMS; PHANTOMS; METASTATIC CASTRATION-RESISTANT; PROSTATE CANCER (MCRPC); PHYSIOLOGICALLY BASED PHARMACOKINETIC (PBPK); MODELING; PSMA; RADIOPHARMACEUTICAL THERAPY (RPT); RADIONUCLIDE THERAPY; RADIOLIGAND THERAPY; PROSTATE-CANCER; TUMOR	DOSIMETRY; MEDICAL TREATMENT; PREDICTIVE MODELS; DEEP LEARNING; KIDNEY; BIOLOGICAL SYSTEMS; PHANTOMS; DOSIMETRY; METASTATIC CASTRATION-RESISTANT; PROSTATE CANCER (MCRPC); PHYSIOLOGICALLY BASED PHARMACOKINETIC (PBPK); MODELING; PSMA; RADIOPHARMACEUTICAL THERAPY (RPT)	RADIONUCLIDE THERAPY; RADIOLIGAND THERAPY; PROSTATE-CANCER; TUMOR	KASSAR, M (CORRESPONDING AUTHOR), TECH UNIV MUNICH, CHAIR COMP AIDED MED PROCEDURES \& AUGMENTED REAL 1, TUM SCH COMPUTAT INFORMAT \& TECHNOL, D-85748 GARCHING, GERMANY.; KASSAR, MOHAMED; WENDLER, THOMAS; NAVAB, NASSIR, TECH UNIV MUNICH, CHAIR COMP AIDED MED PROCEDURES \& AUGMENTED REAL 1, TUM SCH COMPUTAT INFORMAT \& TECHNOL, D-85748 GARCHING, GERMANY.; DROBNJAKOVIC, MILOS, UNIV BERN, BERN UNIV …	IEEE TRANS. RADIAT. PLASMA MED. SCI.	PRETHERAPY DOSIMETRY PREDICTION IS A PREREQUISITE FOR TREATMENT PLANNING AND PERSONALIZED OPTIMIZATION OF THE EMERGING RADIOPHARMACEUTICAL THERAPY (RPT). PHYSIOLOGICALLY BASED PHARMACOKINETIC (PBPK) MODEL, DESCRIBING THE INTRINSIC PHARMACOKINETICS OF RADIOPHARMACEUTICALS, HAVE BEEN PROPOSED FOR PRETHERAPY PREDICTION OF DOSIMETRY. HOWEVER, IT IS RESTRICTED WITH ORGANWISE PREDICTION AND THE CUSTOMI…		KASSAR, M (CORRESPONDING AUTHOR), TECH UNIV MUNICH, CHAIR COMP AIDED MED PROCEDURES \& AUGMENTED REAL 1, TUM SCH COMPUTAT INFORMAT \& TECHNOL, D-85748 GARCHING, GERMANY	10.1109/TRPMS.2024.3381849		2469-7311	IEEE TRANSACTIONS ON RADIATION AND PLASMA MEDICAL SCIENCES	ENGLISH	5	6	646-654			IEEE-INST ELECTRICAL ELECTRONICS ENGINEERS INC	ISI	PBPK-ADAPTED DEEP LEARNING FOR PRETHERAPY PREDICTION OF VOXELWISE DOSIMETRY: IN-SILICO PROOF OF CONCEPT	ARTICLE		8	2024	KASSAR MOHAMED;DROBNJAKOVIC MILOS;BIRINDELLI GABRIELE; XUE SONG;GAFITA ANDREI;WENDLER THOMAS;AFSHAR-OROMIEH ALI;NAVAB NASSIR;WEBER WOLFGANG A;EIBER MATTHIAS; ZIEGLER SIBYLLE;ROMINGER AXEL;SHI KUANGYU	IEEE TRANS RADIAT PLASMA MED SCI	Pretherapy dosimetry prediction is a prerequisite for treatment planning and personalized optimization of the emerging radiopharmaceutical therapy (RPT). Physiologically based pharmacokinetic (PBPK) model, describing the intrinsic pharmacokinetics of radiopharmaceuticals, have been proposed for pretherapy prediction of dosimetry. However, it is restricted with organwise prediction and the customi…	PBPK-Adapted Deep Learning for Pretherapy Prediction of Voxelwise Dosimetry: In-Silico Proof of Concept	Dosimetry; Medical treatment; Predictive models; Deep learning; Kidney; Biological systems; Phantoms; dosimetry; metastatic castration-resistant; prostate cancer (mCRPC); physiologically based pharmacokinetic (PBPK); modeling; PSMA; radiopharmaceutical therapy (RPT)	AHMADZADEHFAR H, 2018, PET CLIN, V13, P491, DOI 10.1016/J.CPET.2018.05.005; AHMADZADEHFAR H, 2016, ONCOTARGET, V7, P12477, DOI 10.18632/ONCOTARGET.7245; ALOTAIBI A, 2020, SYMMETRY-BASEL, V12, DOI 10.3390/SYM12101705; AWANG ZH, 2018, RADIAT ONCOL, V13, DOI 10.1186/S13014-018-1037-7; BEGUM NJ, 2019, SCI REP-UK, V9, DOI 10.1038/S41598-019-56603-8; BEGUM NJ, 2018, J NUCL MED, V59, P929, DOI 10.2967/J…	TECH UNIV MUNICH;TECH UNIV MUNICH;UNIV BERN;NATL INST STAND AND TECHNOL;UNIV BERN;MED UNIV VIENNA;UNIV CALIF LOS ANGELES;TECH UNIV MUNICH;LUDWIG MAXIMILIANS UNIV MUNCHEN	TECH UNIV MUNICH		KASSAR M, 2024, IEEE TRANS RADIAT PLASMA MED SCI	KASSAR M, 2024, IEEE TRANS RADIAT PLASMA MED SCI			445 HOES LANE, PISCATAWAY, NJ 08855-4141 USA	TECHNICAL UNIVERSITY OF MUNICH; UNIVERSITY OF BERN; UNIVERSITY HOSPITAL OF BERN; NATIONAL INSTITUTE OF STANDARDS \& TECHNOLOGY (NIST) - USA; UNIVERSITY OF BERN; UNIVERSITY HOSPITAL OF BERN; MEDICAL UNIVERSITY OF VIENNA; UNIVERSITY OF CALIFORNIA SYSTEM; UNIVERSITY OF CALIFORNIA LOS ANGELES; UNIVERSITY OF CALIFORNIA LOS ANGELES MEDICAL CENTER; DAVID GEFFEN SCHOOL OF MEDICINE AT UCLA; TECHNICAL UNIV…		MOHAMED.KASSAR@TUM.DE MILOS.DROBNJAKOVIC@NIST.GOV GABRIELE.BIRINDELLI@DBMR.UNIBE.CH SONG.XUE@DBMR.UNIBE.CH AGAFITA@MEDNET.UCLA.EDU WENDLER@TUM.DE ALI.AFSHAR@INSEL.CH NASSIR.NAVAB@TUM.DE W.WEBER@TUM.DE MATTHIAS.EIBER@TUM.DE SIBYLLE.ZIEGLER@MED.UNI-MUENCHEN.DE ALI.AFSHAR@INSEL.CH KUANGYU.SHI@DBMR.UNIBE.CH		2025-11-13	XS6Z4	2469-7303
HUANG Y;ZHOU Y;LIU D;CHEN Z;MENG ;DONGMEI D;TAN J;LUO Y;ZHOU S;QIU ;XIAOBI X;HE Y;WEI L;ZHOU X;CHEN W;LIU X;XIE H	MACHINE LEARNING; POPULATION PHARMACOKINETICS; VORICONAZOLE; CRITICALLY; ILL PATIENT	MACHINE LEARNING; POPULATION PHARMACOKINETICS; VORICONAZOLE; CRITICALLY; ILL PATIENT		XIE, H (CORRESPONDING AUTHOR), GUANGZHOU MED UNIV, AFFILIATED HOSP 1, DEPT PHARM, GUANGZHOU, PEOPLES R CHINA.; LIU, XQ (CORRESPONDING AUTHOR), GUANGZHOU MED UNIV, AFFILIATED HOSP 1, DEPT PULM \& CRIT CARE MED, CHINA STATE KEY LAB RESP DIS, GUANGZHOU, PEOPLES R CHINA.; LIU, XQ (CORRESPONDING AUTHOR), GUANGZHOU MED UNIV, AFFILIATED HOSP 1, NATL CLIN RES CTR RESP DIS, GUANGZHOU, PEOPLES R CHINA.; CH…	INT. J. ANTIMICROB. AGENTS	BACKGROUND: DESPITE THE WIDESPREAD USE OF VORICONAZOLE IN ANTIFUNGAL TREATMENT, ITS HIGH PHARMACOKINETIC AND PHARMACODYNAMIC VARIABILITY MAY LEAD TO SUBOPTIMAL EFFICACY, ESPECIALLY IN INTENSIVE CARE UNIT (ICU) PATIENTS. MACHINE LEARNING (ML), AN ARTIFICIAL INTELLIGENCE MODELING APPROACH, IS INCREASINGLY BEING APPLIED TO PERSONALIZED MEDICINE. THE EFFECTIVENESS OF ML MODELS FOR PREDICTING VORICONA…		XIE, H (CORRESPONDING AUTHOR), GUANGZHOU MED UNIV, AFFILIATED HOSP 1, DEPT PHARM, GUANGZHOU, PEOPLES R CHINA	10.1016/j.ijantimicag.2024.107424		0924-8579	INTERNATIONAL JOURNAL OF ANTIMICROBIAL AGENTS	ENGLISH	3	2				ELSEVIER	ISI	COMPARISON OF POPULATION PHARMACOKINETIC MODELING AND MACHINE LEARNING APPROACHES FOR PREDICTING VORICONAZOLE TROUGH CONCENTRATIONS IN CRITICALLY ILL PATIENTS	ARTICLE		65	2025	HUANG YINXUAN;ZHOU YANG;LIU DONGDONG;CHEN ZHI;MENG; DONGMEI;TAN JUNDONG;LUO YUJIANG;ZHOU SHOUNING;QIU; XIAOBI;HE YUWEN;WEI LI;ZHOU XUAN;CHEN WENYING; LIU XIAOQING;XIE HUI	INT J ANTIMICROB AGENTS	Background: Despite the widespread use of voriconazole in antifungal treatment, its high pharmacokinetic and pharmacodynamic variability may lead to suboptimal efficacy, especially in intensive care unit (ICU) patients. Machine learning (ML), an artificial intelligence modeling approach, is increasingly being applied to personalized medicine. The effectiveness of ML models for predicting voricona…	Comparison of population pharmacokinetic modeling and machine learning approaches for predicting voriconazole trough concentrations in critically ill patients	Machine learning; Population pharmacokinetics; Voriconazole; Critically; ill patient	ABDUL-AZIZ MH, 2020, INTENS CARE MED, V46, P1127, DOI 10.47832/2757-5403.2-2.1, 10.1007/S00134-020-06050-1; ALHAMZAWI R, 2018, MATH BIOSCI, V303, P75, DOI 10.1016/J.MBS.2018.06.004; BLEEKER SE, 2003, J CLIN EPIDEMIOL, V56, P826, DOI 10.1016/S0895-4356(03)00207-5; CHANTHARIT P, 2020, THER DRUG MONIT, V42, P872, DOI 10.1097/FTD.0000000000000799; CHEN K, 2018, THER DRUG MONIT, V40, P663, DOI 10.1097…	GUANGZHOU MED UNIV;GUANGZHOU MED UNIV;GUANGZHOU MED UNIV;SOUTHERN MED UNIV;GUANGZHOU MED UNIV;GUANGZHOU MED UNIV;JINAN UNIV;GUANGZHOU MED UNIV;GUANGZHOU MED UNIV;GUANGZHOU MED UNIV;JINAN UNIV;CTR TESTING INT GRP CO LTD;SOUTHERN MED UNIV	GUANGZHOU MED UNIV		HUANG Y, 2025, INT J ANTIMICROB AGENTS	HUANG Y, 2025, INT J ANTIMICROB AGENTS			RADARWEG 29, 1043 NX AMSTERDAM, NETHERLANDS	GUANGZHOU MEDICAL UNIVERSITY; GUANGZHOU MEDICAL UNIVERSITY; JINAN UNIVERSITY; GUANGZHOU MEDICAL UNIVERSITY; GUANGZHOU MEDICAL UNIVERSITY; GUANGZHOU MEDICAL UNIVERSITY; JINAN UNIVERSITY; SOUTHERN MEDICAL UNIVERSITY - CHINA	107424	CHENWENYING2016@163.COM LXQ1118@126.COM BRENNAN\_HUIXIE@126.COM		2025-11-13	W6F8A	1872-7913	JAN 2025		SPECIAL PROJECTS IN KEY FIELDS (BIOMEDICINE AND HEALTH) FROM GUANGDONG PROVINCIAL EDUCATION BUREAU [2024ZDZX2058]; PLAN ON ENHANCING SCIENTIFIC RESEARCH IN GUANGZHOU MEDICAL UNIVERSITY [2024SRP069]; PHARMA-CEUTICAL TALENT TRAINING PROGRAM OF GUANGZHOU MEDICAL UNIVERSITY [02-410-2206282]
BAI J;WANG J;ZHANG Y;WANG L;JIANG X	RARE DISEASE DRUG DEVELOPMENT; QUANTITATIVE SYSTEMS PHARMACOLOGY; DOSE; OPTIMIZATION; BLEEDING DISORDERS; ARTIFICIAL-INTELLIGENCE; BLOOD-COAGULATION; MODEL; GENERATION; DIAGNOSIS	RARE DISEASE DRUG DEVELOPMENT; QUANTITATIVE SYSTEMS PHARMACOLOGY; DOSE; OPTIMIZATION	BLEEDING DISORDERS; ARTIFICIAL-INTELLIGENCE; BLOOD-COAGULATION; MODEL; GENERATION; DIAGNOSIS	BAI, JPF (CORRESPONDING AUTHOR), US FDA, OFF CLIN PHARMACOL, OFF TRANSLAT SCI, CDER, SILVER SPRING, MD 20903 USA.; BAI, JANE P. F.; WANG, JIE; ZHANG, YIFEI; WANG, LINGSHAN; JIANG, XILING, US FDA, CTR DRUG EVALUAT \& RES, OFF CLIN PHARMACOL, SILVER SPRING, MD 20903 USA.; BAI, JANE P. F., US FDA, OFF CLIN PHARMACOL, OFF TRANSLAT SCI, CDER, SILVER SPRING, MD 20903 USA.	J. PHARM. SCI.	THOUGH HUNDREDS OF DRUGS HAVE BEEN APPROVED BY THE US FOOD AND DRUG ADMINISTRATION (FDA) FOR TREATING VARIOUS RARE DISEASES, MOST RARE DISEASES STILL LACK FDA-APPROVED THERAPEUTICS. TO IDENTIFY THE OPPORTUNITIES FOR DEVELOPING THERAPIES FOR THESE DISEASES, THE CHALLENGES OF DEMONSTRATING THE EFFICACY AND SAFETY OF A DRUG FOR TREATING A RARE DISEASE ARE HIGHLIGHTED HEREIN. QUANTITATIVE SYSTEMS PHA…		BAI, JPF (CORRESPONDING AUTHOR), US FDA, OFF CLIN PHARMACOL, OFF TRANSLAT SCI, CDER, SILVER SPRING, MD 20903 USA	10.1016/j.xphs.2023.06.019		0022-3549	JOURNAL OF PHARMACEUTICAL SCIENCES	ENGLISH	10	9	2313-2320			ELSEVIER SCIENCE INC	ISI	QUANTITATIVE SYSTEMS PHARMACOLOGY FOR RARE DISEASE DRUG DEVELOPMENT	ARTICLE		112	2023	BAI JANE P F;WANG JIE;ZHANG YIFEI;WANG LINGSHAN; JIANG XILING	J PHARM SCI	Though hundreds of drugs have been approved by the US Food and Drug Administration (FDA) for treating various rare diseases, most rare diseases still lack FDA-approved therapeutics. To identify the opportunities for developing therapies for these diseases, the challenges of demonstrating the efficacy and safety of a drug for treating a rare disease are highlighted herein. Quantitative systems pha…	Quantitative Systems Pharmacology for Rare Disease Drug Development	Rare disease drug development; Quantitative systems pharmacology; Dose; optimization	ABRAMS R, 2020, CPT-PHARMACOMET SYST, V9, P374, DOI 10.1002/PSP4.12506; ABUASAL B, 2022, CLIN PHARMACOL THER, V111, P786, DOI 10.1002/CPT.2501; ACHARYA SS, 2013, PEDIATRICS, V132, P882, DOI 10.1542/PEDS.2012-3662; ADMINISTRATION UFAD, RARE DISEASES: COMMON ISSUES IN DRUG DEVELOPMENT GUIDANCE FOR INDUSTRY; ALLEN RJ, 2016, CPT-PHARMACOMET SYST, V5, P140, DOI 10.1002/PSP4.12063; ALLEN RJ, 2018, AM J…	OFF TRANSLAT SCI;CTR DRUG EVALUAT AND RES;OFF TRANSLAT SCI	OFF TRANSLAT SCI		BAI J, 2023, J PHARM SCI	BAI J, 2023, J PHARM SCI			STE 800, 230 PARK AVE, NEW YORK, NY 10169 USA	US FOOD \& DRUG ADMINISTRATION (FDA); US FOOD \& DRUG ADMINISTRATION (FDA)				2025-11-13	R2RK9	1520-6017	AUG 2023
RAMON G J;QUINTERO J;JORBA G;JUNET V;MARTINEZ V;POZO-RUBIO T;OLIVA B;DAURA X;MANUEL M J;MONTOTO ;CARMEN C	ATTENTION-DEFICIT; HYPERACTIVITY DISORDER; LISDEXAMFETAMINE; METHYLPHENIDATE; MATHEMATICAL MODELING; IN SILICO CLINICAL TRIAL; ATTENTION-DEFICIT/HYPERACTIVITY DISORDER; DEFICIT HYPERACTIVITY; DISORDER; MIXED AMPHETAMINE SALTS; DOUBLE-BLIND; OPEN-LABEL; GUANFACINE; HYDROCHLORIDE; SENSITIVITY-ANALYSIS; VIRTUAL POPULATION; MODIFIED-RELEASE; ADULT ADHD	ATTENTION-DEFICIT; HYPERACTIVITY DISORDER; LISDEXAMFETAMINE; METHYLPHENIDATE; MATHEMATICAL MODELING; IN SILICO CLINICAL TRIAL	ATTENTION-DEFICIT/HYPERACTIVITY DISORDER; DEFICIT HYPERACTIVITY; DISORDER; MIXED AMPHETAMINE SALTS; DOUBLE-BLIND; OPEN-LABEL; GUANFACINE; HYDROCHLORIDE; SENSITIVITY-ANALYSIS; VIRTUAL POPULATION; MODIFIED-RELEASE; ADULT ADHD	GUTIÉRREZ-CASARES, JR (CORRESPONDING AUTHOR), HOSP PERPETUO SOCORRO, UNIDAD AMBULATORIA PSIQUIATRIA \& SALUD MENTAL INF, BADAJOZ, SPAIN.; JORBA, G (CORRESPONDING AUTHOR), ANAX BIOTECH, BARCELONA, SPAIN.; JORBA, G (CORRESPONDING AUTHOR), UNIV POMPEU FABRA, DEPT CIENCIES EXPT \& SALUT, RES PROGRAMME BIOMED INFORMAT GRIB, BARCELONA, SPAIN.; RAMON GUTIERREZ-CASARES, JOSE, HOSP PERPETUO SOCORRO, UNIDA…	FRONT. PSYCHIATRY	REGULATORY AGENCIES ENCOURAGE COMPUTER MODELING AND SIMULATION TO REDUCE THE TIME AND COST OF CLINICAL TRIALS. ALTHOUGH STILL NOT CLASSIFIED IN FORMAL GUIDELINES, SYSTEM BIOLOGY-BASED MODELS REPRESENT A POWERFUL TOOL FOR GENERATING HYPOTHESES WITH GREAT MOLECULAR DETAIL. HEREIN, WE HAVE APPLIED A MECHANISTIC HEAD-TO-HEAD IN SILICO CLINICAL TRIAL (ISCT) BETWEEN TWO TREATMENTS FOR ATTENTION-DEFICIT…		GUTIÉRREZ-CASARES, JR (CORRESPONDING AUTHOR), HOSP PERPETUO SOCORRO, UNIDAD AMBULATORIA PSIQUIATRIA \& SALUD MENTAL INF, BADAJOZ, SPAIN	10.3389/fpsyt.2021.741170		1664-0640	FRONTIERS IN PSYCHIATRY	ENGLISH	14					FRONTIERS MEDIA SA	ISI	METHODS TO DEVELOP AN IN SILICO CLINICAL TRIAL: COMPUTATIONAL HEAD-TO-HEAD COMPARISON OF LISDEXAMFETAMINE AND METHYLPHENIDATE	ARTICLE		12	2021	RAMON GUTIERREZ-CASARES JOSE;QUINTERO JAVIER;JORBA GUILLEM;JUNET VALENTIN;MARTINEZ VICENTE;POZO-RUBIO TAMARA; OLIVA BALDOMERO;DAURA XAVIER;MANUEL MAS JOSE;MONTOTO; CARMEN	FRONT PSYCHIATRY	Regulatory agencies encourage computer modeling and simulation to reduce the time and cost of clinical trials. Although still not classified in formal guidelines, system biology-based models represent a powerful tool for generating hypotheses with great molecular detail. Herein, we have applied a mechanistic head-to-head in silico clinical trial (ISCT) between two treatments for attention-deficit…	Methods to Develop an in silico Clinical Trial: Computational Head-to-Head Comparison of Lisdexamfetamine and Methylphenidate	attention-deficit; hyperactivity disorder; lisdexamfetamine; methylphenidate; mathematical modeling; in silico clinical trial	ACCARDO JA, 2012, J DEV BEHAV PEDIATR, V33, P97, DOI 10.1097/DBP.0B013E31823F6853; ACHENBACH TM, 1998, J AM ACAD CHILD PSY, V37, P718, DOI 10.1097/00004583-199807000-00011; ADLER LA, 2017, INT J METH PSYCH RES, V26, DOI 10.1002/MPR.1555; ALLEN RJ, 2016, CPT-PHARMACOMET SYST, V5, P140, DOI 10.1002/PSP4.12063; BANASCHEWSKI T, 2010, EUR CHILD ADOLES PSY, V19, P237, DOI 10.1007/S00787-010-0090-Z; BAN…	HOSP PERPETUO SOCORRO;ANAX BIOTECH;UNIV POMPEU FABRA;HOSP PERPETUO SOCORRO;UNIV COMPLUTENSE;ANAX BIOTECH;UNIV POMPEU FABRA;UNIV AUTONOMA BARCELONA;CATALAN INST RES AND ADV STUDIES ICREA	HOSP PERPETUO SOCORRO		RAMON G J, 2021, FRONT PSYCHIATRY	RAMON G J, 2021, FRONT PSYCHIATRY			AVENUE DU TRIBUNAL FEDERAL 34, LAUSANNE, CH-1015, SWITZERLAND	HOSPITAL UNIVERSITARIO INFANTA LEONOR; COMPLUTENSE UNIVERSITY OF MADRID; POMPEU FABRA UNIVERSITY; AUTONOMOUS UNIVERSITY OF BARCELONA; ICREA	741170	JRGUTIERREZCASARES@GMAIL.COM GUILLEM.JORBA@ANAXOMICS.COM		2025-11-13	WZ5JA				TAKEDA; EUROPEAN UNION [765912, 765158]; MARIE CURIE ACTIONS (MSCA) [765158] FUNDING SOURCE: MARIE CURIE ACTIONS (MSCA)
WILKINS J;SVENSSON E;ERNEST J;SAVIC R;SIMONSSON U;MCILLERON H	TUBERCULOSIS; PHARMACOMETRICS; MODELLING; SIMULATION; DRUG DEVELOPMENT; PHARMACOLOGY; MODEL-BASED APPROACH; POPULATION PHARMACOKINETICS; ANTITUBERCULOSIS; DRUGS; MULTISTATE TUBERCULOSIS; RIFAMPICIN; OPTIMIZATION; MOXIFLOXACIN	TUBERCULOSIS; PHARMACOMETRICS; MODELLING; SIMULATION; DRUG DEVELOPMENT; PHARMACOLOGY	MODEL-BASED APPROACH; POPULATION PHARMACOKINETICS; ANTITUBERCULOSIS; DRUGS; MULTISTATE TUBERCULOSIS; RIFAMPICIN; OPTIMIZATION; MOXIFLOXACIN	WILKINS, JJ (CORRESPONDING AUTHOR), MALANDOLAAN 10, NL-1187 HE AMSTELVEEN, NETHERLANDS.; WILKINS, JUSTIN J., OCCAMS COOPERATIE, AMSTELVEEN, NETHERLANDS.; SVENSSON, ELIN M., RADBOUD UNIV NIJMEGEN, MED CTR, DEPT PHARM, NIJMEGEN, NETHERLANDS.; SVENSSON, ELIN M., UPPSALA UNIV, DEPT PHARM, UPPSALA, SWEDEN.; ERNEST, JACQUELINE P.; SAVIC, RADOJKA M., UNIV CALIF SAN FRANCISCO, DEPT BIOENGN \& THERAPEUT S…	INT. J. ANTIMICROB. AGENTS	TUBERCULOSIS (TB) REMAINS ONE OF THE LEADING CAUSES OF DEATH BY A COMMUNICABLE AGENT, INFECTING UP TO ONE-QUARTER OF THE WORLD'S POPULATION, PREDOMINANTLY IN DISADVANTAGED COMMUNITIES. PHARMACOMETRICS EMPLOY QUANTITATIVE MATHEMATICAL MODELS TO DESCRIBE THE RELATIONSHIPS BETWEEN PHARMACOKINETICS AND PHARMACODYNAMICS, AND TO PREDICT DRUG DOSES, EXPOSURES AND RESPONSES. PHARMACOMETRIC APPROACHES HAV…		WILKINS, JJ (CORRESPONDING AUTHOR), MALANDOLAAN 10, NL-1187 HE AMSTELVEEN, NETHERLANDS	10.1016/j.ijantimicag.2022.106620		0924-8579	INTERNATIONAL JOURNAL OF ANTIMICROBIAL AGENTS	ENGLISH	11	3				ELSEVIER	ISI	PHARMACOMETRICS IN TUBERCULOSIS: PROGRESS AND OPPORTUNITIES	ARTICLE		60	2022	WILKINS JUSTIN J;SVENSSON ELIN M;ERNEST JACQUELINE P; SAVIC RADOJKA M;SIMONSSON ULRIKA S H;MCILLERON HELEN	INT J ANTIMICROB AGENTS	Tuberculosis (TB) remains one of the leading causes of death by a communicable agent, infecting up to one-quarter of the world's population, predominantly in disadvantaged communities. Pharmacometrics employ quantitative mathematical models to describe the relationships between pharmacokinetics and pharmacodynamics, and to predict drug doses, exposures and responses. Pharmacometric approaches hav…	Pharmacometrics in tuberculosis: progress and opportunities	Tuberculosis; Pharmacometrics; Modelling; Simulation; Drug development; Pharmacology	ABDELWAHAB MT, WATER AIR SOIL POLL; ALFFENAAR JWC, 2020, CLIN INFECT DIS, V70, P1774, DOI 10.1093/CID/CIZ942; ALGHAMDI WA., 2018, ANTIMICROBIAL AGENTS AND CHEMOTHERAPY; ANDERSON BJ, 2008, ANNU REV PHARMACOL, V48, P303, DOI 10.1146/ANNUREV.PHARMTOX.48.113006.094708; ANONYMOUS, 2021, GLOBAL TUBERCULOSIS REPORT 2021; ARULDHAS BW, 2019, BRIT J CLIN PHARMACO, V85, P644, DOI 10.1111/BCP.13846; BALHARA …	JJ (CORRESPONDING AUTHOR);RADBOUD UNIV NIJMEGEN;UPPSALA UNIV;UNIV CALIF SAN FRANCISCO;UPPSALA UNIV;UNIV CAPE TOWN	JJ (CORRESPONDING AUTHOR)		WILKINS J, 2022, INT J ANTIMICROB AGENTS	WILKINS J, 2022, INT J ANTIMICROB AGENTS			RADARWEG 29, 1043 NX AMSTERDAM, NETHERLANDS	RADBOUD UNIVERSITY NIJMEGEN; UPPSALA UNIVERSITY; UNIVERSITY OF CALIFORNIA SYSTEM; UNIVERSITY OF CALIFORNIA SAN FRANCISCO; UPPSALA UNIVERSITY; UNIVERSITY OF CAPE TOWN	106620	JUSTIN.WILKINS@OCCAMS.COM		2025-11-13	8X5DW	1872-7913
BENZEKRY S	CELL LUNG-CANCER; CONVOLUTIONAL NEURAL-NETWORKS; BREAST-CANCER; TUMOR-GROWTH; POPULATION PHARMACOKINETICS; RESPONSE RELATIONSHIPS; PHARMACODYNAMIC MODEL; PROSTATE-CANCER; SURVIVAL; CHEMOTHERAPY		CELL LUNG-CANCER; CONVOLUTIONAL NEURAL-NETWORKS; BREAST-CANCER; TUMOR-GROWTH; POPULATION PHARMACOKINETICS; RESPONSE RELATIONSHIPS; PHARMACODYNAMIC MODEL; PROSTATE-CANCER; SURVIVAL; CHEMOTHERAPY	BENZEKRY, S (CORRESPONDING AUTHOR), INRIA BORDEAUX SUD OUEST, MONC TEAM, TALENCE, FRANCE.; BENZEKRY, S (CORRESPONDING AUTHOR), BORDEAUX UNIV, INST MATH BORDEAUX, CNRS UMR 5251, TALENCE, FRANCE.; BENZEKRY, SEBASTIEN, INRIA BORDEAUX SUD OUEST, MONC TEAM, TALENCE, FRANCE.; BENZEKRY, SEBASTIEN, BORDEAUX UNIV, INST MATH BORDEAUX, CNRS UMR 5251, TALENCE, FRANCE.	CLIN. PHARMACOL. THER.	THE AMOUNT OF ``BIG'' DATA GENERATED IN CLINICAL ONCOLOGY, WHETHER FROM MOLECULAR, IMAGING, PHARMACOLOGICAL, OR BIOLOGICAL ORIGIN, BRINGS NOVEL CHALLENGES. TO MINE EFFICIENTLY THIS SOURCE OF INFORMATION, MATHEMATICAL MODELS ABLE TO PRODUCE PREDICTIVE ALGORITHMS AND SIMULATIONS ARE REQUIRED, WITH APPLICATIONS FOR DIAGNOSIS, PROGNOSIS, DRUG DEVELOPMENT, OR PREDICTION OF THE RESPONSE TO THERAPY. SUC…		BENZEKRY, S (CORRESPONDING AUTHOR), INRIA BORDEAUX SUD OUEST, MONC TEAM, TALENCE, FRANCE	10.1002/cpt.1951		0009-9236	CLINICAL PHARMACOLOGY \& THERAPEUTICS	ENGLISH	55	3	471-486			WILEY	ISI	ARTIFICIAL INTELLIGENCE AND MECHANISTIC MODELING FOR CLINICAL DECISION MAKING IN ONCOLOGY	ARTICLE		108	2020	BENZEKRY SEBASTIEN	CLIN PHARMACOL THER	The amount of ``big'' data generated in clinical oncology, whether from molecular, imaging, pharmacological, or biological origin, brings novel challenges. To mine efficiently this source of information, mathematical models able to produce predictive algorithms and simulations are required, with applications for diagnosis, prognosis, drug development, or prediction of the response to therapy. Suc…	Artificial Intelligence and Mechanistic Modeling for Clinical Decision Making in Oncology		AHAMADI M, 2017, CPT-PHARMACOMET SYST, V6, P49, DOI 10.1002/PSP4.12139; ALEXE G, 2007, J BIOSCIENCES, V32, P1027, DOI 10.1007/S12038-007-0102-4; ALTROCK PM, 2015, NAT REV CANCER, V15, P730, DOI 10.1038/NRC4029; ANTONIA SJ, 2017, NEW ENGL J MED, V377, P1919, DOI 10.1056/NEJMOA1709937; ARDILA D, 2019, NAT MED, V25, P954, DOI 10.1038/S41591-019-0447-X; BAJAJ G, 2017, CPT-PHARMACOMET SYST, V6, P58, D…	S (CORRESPONDING AUTHOR);BORDEAUX UNIV;BORDEAUX UNIV	S (CORRESPONDING AUTHOR)		BENZEKRY S, 2020, CLIN PHARMACOL THER	BENZEKRY S, 2020, CLIN PHARMACOL THER			111 RIVER ST, HOBOKEN 07030-5774, NJ USA	UNIVERSITE DE BORDEAUX; CENTRE NATIONAL DE LA RECHERCHE SCIENTIFIQUE (CNRS); INRIA; CNRS - NATIONAL INSTITUTE FOR MATHEMATICAL SCIENCES (INSMI)		SEBASTIEN.BENZEKRY@INRIA.FR		2025-11-13	NG4GL	1532-6535	AUG 2020		NATIONAL INSTITUTE OF HEALTH AND MEDICAL RESEARCH (INSERM) [19CM148-00]; ITMO CANCER AVIESAN (ALLIANCE NATIONALE POUR LES SCIENCES DE LA VIE ET DE LA SANTE/NATIONAL ALLIANCE FOR LIFE SCIENCES HEALTH) [19CM148-00]
ADACHI K;SHIMIZU M;YAMAZAKI H	FRACTION ABSORBED; GENERAL CHEMICAL; INTESTINAL AVAILABILITY; PHYSIOLOGICALLY BASED PHARMACOKINETIC MODELING; PHARMACOKINETICS	FRACTION ABSORBED; GENERAL CHEMICAL; INTESTINAL AVAILABILITY; PHYSIOLOGICALLY BASED PHARMACOKINETIC MODELING; PHARMACOKINETICS		YAMAZAKI, H (CORRESPONDING AUTHOR), SHOWA PHARMACEUT UNIV, MACHIDA, TOKYO 1948543, JAPAN.; ADACHI, KOICHIRO; SHIMIZU, MAKIKO; YAMAZAKI, HIROSHI, SHOWA PHARMACEUT UNIV, MACHIDA, TOKYO 1948543, JAPAN.	BIOL. PHARM. BULL.	HUMAN METABOLIC PROFILES FOR SUBSTANCES SUCH AS TOXIC FOOD- DERIVED COMPOUNDS ARE USUALLY ALLOMETRICALLY EXTRAPOLATED FROM TRADITIONALLY DETERMINED IN VIVO RAT CONCENTRATION PROFILES. TO EVALUATE INTERNAL EXPOSURES IN HUMANS WITHOUT ANY REFERENCE TO EXPERIMENTAL DATA, PHYSIOLOGICALLY BASED PHARMACOKINETIC (PBPK) MODELING COULD BE USED IF THE MODEL INPUT PARAMETERS COULD BE ESTIMATED IN SILICO. TH…		YAMAZAKI, H (CORRESPONDING AUTHOR), SHOWA PHARMACEUT UNIV, MACHIDA, TOKYO 1948543, JAPAN			0918-6158	BIOLOGICAL \& PHARMACEUTICAL BULLETIN	ENGLISH	8	12	1812-1817			PHARMACEUTICAL SOC JAPAN	ISI	UPDATED IN SILICO PREDICTION METHODS FOR FRACTIONS ABSORBED AND KEY INPUT PARAMETERS OF 355 DISPARATE CHEMICALS FOR PHYSIOLOGICALLY BASED PHARMACOKINETIC MODELS FOR TIME- DEPENDENT PLASMA CONCENTRATIONS AFTER VIRTUAL ORAL DOSES IN HUMANS	ARTICLE		45	2022	ADACHI KOICHIRO;SHIMIZU MAKIKO;YAMAZAKI HIROSHI	BIOL PHARM BULL	Human metabolic profiles for substances such as toxic food- derived compounds are usually allometrically extrapolated from traditionally determined in vivo rat concentration profiles. To evaluate internal exposures in humans without any reference to experimental data, physiologically based pharmacokinetic (PBPK) modeling could be used if the model input parameters could be estimated in silico. Th…	Updated in Silico Prediction Methods for Fractions Absorbed and Key Input Parameters of 355 Disparate Chemicals for Physiologically Based Pharmacokinetic Models for Time- Dependent Plasma Concentrations after Virtual Oral Doses in Humans	fraction absorbed; general chemical; intestinal availability; physiologically based pharmacokinetic modeling; pharmacokinetics	ADACHI K, 2021, J PHARM HEALTH CARE, V7, DOI 10.1186/S40780-021-00220-Z; ARTURSSON P, 2001, ADV DRUG DELIVER REV, V46, P27, DOI 10.1016/S0169-409X(00)00128-9; BELL SM, 2018, TOXICOL IN VITRO, V47, P213, DOI 10.1016/J.TIV.2017.11.016; CHENG KC, 2008, EXPERT OPIN DRUG MET, V4, P581, DOI 10.1517/17425255.4.5.581 ; CHINTHAKINDI S, 2022, SCI TOTAL ENVIRON, V831, DOI 10.1016/J.SCITOTENV.2022.154768; CH…	SHOWA PHARMACEUT UNIV;SHOWA PHARMACEUT UNIV	SHOWA PHARMACEUT UNIV		ADACHI K, 2022, BIOL PHARM BULL	ADACHI K, 2022, BIOL PHARM BULL			2-12-15 SHIBUYA, SHIBUYA-KU, TOKYO, 150-0002, JAPAN	SHOWA PHARMACEUTICAL UNIVERSITY		HYAMAZAK@AC.SHOYAKU.AC.JP		2025-11-13	Q7JI1	1347-5215			JAPAN CHEMICAL INDUSTRY ASSOCIATION LONG-RANGE RESEARCH INITIATIVE PROGRAM
KHUSIAL R;BIES R;AKIL A	PHARMACOMETRICS; DEEP LEARNING; POPULATION PHARMACOKINETICS; DRUG; CONCENTRATION PREDICTIONS; LSTM; NEURAL NETWORKS; BAYESIAN OPTIMIZATION; PERFORMANCE LIQUID-CHROMATOGRAPHY; CLINICAL ANTIPSYCHOTIC TRIALS; NEURAL-NETWORKS; SCHIZOPHRENIA; PLASMA; RISPERIDONE; SMOKING; DROPOUT; IMPACT; MODEL	PHARMACOMETRICS; DEEP LEARNING; POPULATION PHARMACOKINETICS; DRUG; CONCENTRATION PREDICTIONS; LSTM; NEURAL NETWORKS; BAYESIAN OPTIMIZATION	PERFORMANCE LIQUID-CHROMATOGRAPHY; CLINICAL ANTIPSYCHOTIC TRIALS; NEURAL-NETWORKS; SCHIZOPHRENIA; PLASMA; RISPERIDONE; SMOKING; DROPOUT; IMPACT; MODEL	AKIL, A (CORRESPONDING AUTHOR), MERCER UNIV, COLL PHARM, DEPT PHARMACEUT SCI, ATLANTA, GA 30341 USA.; KHUSIAL, RICHARD; AKIL, AYMAN, MERCER UNIV, COLL PHARM, DEPT PHARMACEUT SCI, ATLANTA, GA 30341 USA.; BIES, ROBERT R., SUNY BUFFALO, SCH PHARM \& PHARMACEUT SCI, DEPT PHARMACEUT SCI, BUFFALO, NY 14214 USA.; BIES, ROBERT R., SUNY BUFFALO, INST ARTIFICIAL INTELLIGENCE \& DATA SCI, BUFFALO, NY 14260 …	PHARMACEUTICS	PHARMACOMETRICS AND THE UTILIZATION OF POPULATION PHARMACOKINETICS PLAY AN INTEGRAL ROLE IN MODEL-INFORMED DRUG DISCOVERY AND DEVELOPMENT (MIDD). RECENTLY, THERE HAS BEEN A GROWTH IN THE APPLICATION OF DEEP LEARNING APPROACHES TO AID IN AREAS WITHIN MIDD. IN THIS STUDY, A DEEP LEARNING MODEL, LSTM-ANN, WAS DEVELOPED TO PREDICT OLANZAPINE DRUG CONCENTRATIONS FROM THE CATIE STUDY. A TOTAL OF 1527 O…		AKIL, A (CORRESPONDING AUTHOR), MERCER UNIV, COLL PHARM, DEPT PHARMACEUT SCI, ATLANTA, GA 30341 USA	10.3390/pharmaceutics15041139			PHARMACEUTICS	ENGLISH	11	4				MDPI	ISI	DEEP LEARNING METHODS APPLIED TO DRUG CONCENTRATION PREDICTION OF OLANZAPINE	ARTICLE		15	2023	KHUSIAL RICHARD;BIES ROBERT R;AKIL AYMAN	PHARMACEUTICS	Pharmacometrics and the utilization of population pharmacokinetics play an integral role in model-informed drug discovery and development (MIDD). Recently, there has been a growth in the application of deep learning approaches to aid in areas within MIDD. In this study, a deep learning model, LSTM-ANN, was developed to predict olanzapine drug concentrations from the CATIE study. A total of 1527 o…	Deep Learning Methods Applied to Drug Concentration Prediction of Olanzapine	pharmacometrics; deep learning; population pharmacokinetics; drug; concentration predictions; LSTM; neural networks; Bayesian optimization	AICHHORN W, 2007, J CHILD ADOL PSYCHOP, V17, P665, DOI 10.1089/CAP.2006.0045; ALTMANN A, 2010, BIOINFORMATICS, V26, P1340, DOI 10.1093/BIOINFORMATICS/BTQ134; ARAVAGIRI M, 1997, THER DRUG MONIT, V19, P307, DOI 10.1097/00007691-199706000-00011; BERABI B., 2021, WHAT IS THIS FLATTEN LAYER DOING IN MY LSTM?RETRIEVED 6/17 FROM; BIGOS KL, 2008, J CLIN PHARMACOL, V48, P157, DOI 10.1177/0091270007310385;…	MERCER UNIV;MERCER UNIV;SCH PHARM AND PHARMACEUT SCI;INST ARTIFICIAL INTELLIGENCE AND DATA SCI	MERCER UNIV		KHUSIAL R, 2023, PHARMACEUTICS	KHUSIAL R, 2023, PHARMACEUTICS			MDPI AG, GROSSPETERANLAGE 5, CH-4052 BASEL, SWITZERLAND	MERCER UNIVERSITY; STATE UNIVERSITY OF NEW YORK (SUNY) SYSTEM; UNIVERSITY AT BUFFALO, SUNY; STATE UNIVERSITY OF NEW YORK (SUNY) SYSTEM; UNIVERSITY AT BUFFALO, SUNY	1139	AKIL\_A@MERCER.EDU		2025-11-13	F0DA4	1999-4923
WANG Y;ZHU H;MADABUSHI R;LIU Q;HUANG S;ZINEH I	EDITOR STATISTICAL ISSUES; THOROUGH QT; SCIENCE; OPPORTUNITIES; PHARMACOLOGY; DISEASE; FDA		EDITOR STATISTICAL ISSUES; THOROUGH QT; SCIENCE; OPPORTUNITIES; PHARMACOLOGY; DISEASE; FDA	WANG, YN (CORRESPONDING AUTHOR), US FDA, OFF CLIN PHARMACOL, OFF TRANSLAT SCI, SILVER SPRING, MD 20993 USA.; WANG, YANING; ZHU, HAO; MADABUSHI, RAJANIKANTH; LIU, QI; HUANG, SHIEW-MEI; ZINEH, ISSAM, US FDA, OFF CLIN PHARMACOL, OFF TRANSLAT SCI, SILVER SPRING, MD 20993 USA.	CLIN. PHARMACOL. THER.	MODEL-INFORMED DRUG DEVELOPMENT (MIDD) REFERS TO THE APPLICATION OF A WIDE RANGE OF QUANTITATIVE MODELS IN DRUG DEVELOPMENT TO FACILITATE THE DECISION-MAKING PROCESS. MIDD WAS FORMALLY RECOGNIZED IN PRESCRIPTION DRUG USER FEE ACT (PDUFA) VI. THERE HAVE BEEN MANY REGULATORY APPLICATIONS OF MIDD TO ADDRESS A VARIETY OF DRUG DEVELOPMENT AND REGULATORY QUESTIONS. THESE APPLICATIONS CAN BE BROADLY CLA…		WANG, YN (CORRESPONDING AUTHOR), US FDA, OFF CLIN PHARMACOL, OFF TRANSLAT SCI, SILVER SPRING, MD 20993 USA	10.1002/cpt.1363		0009-9236	CLINICAL PHARMACOLOGY \& THERAPEUTICS	ENGLISH	162	4	899-911			WILEY	ISI	MODEL-INFORMED DRUG DEVELOPMENT: CURRENT US REGULATORY PRACTICE AND FUTURE CONSIDERATIONS	ARTICLE		105	2019	WANG YANING;ZHU HAO;MADABUSHI RAJANIKANTH;LIU QI; HUANG SHIEW-MEI;ZINEH ISSAM	CLIN PHARMACOL THER	Model-informed drug development (MIDD) refers to the application of a wide range of quantitative models in drug development to facilitate the decision-making process. MIDD was formally recognized in Prescription Drug User Fee Act (PDUFA) VI. There have been many regulatory applications of MIDD to address a variety of drug development and regulatory questions. These applications can be broadly cla…	Model-Informed Drug Development: Current US Regulatory Practice and Future Considerations		ANONYMOUS, E14 CLIN EV QT QTC I; ASCIERTO PA, 2017, LANCET ONCOL, V18, P611, DOI 10.1016/S1470-2045(17)30231-0; BHATTARAM VA, 2009, AAPS J, V11, P456, DOI 10.1208/S12248-009-9123-2; BLOOMFIELD D, 2008, J CLIN PHARMACOL, V48, P6, DOI 10.1177/0091270007312257; DARPO B, 2015, CLIN PHARMACOL THER, V97, P326, DOI 10.1002/CPT.60; DE SIMONE P, 2012, AM J TRANSPLANT, V12, P3008, DOI 10.1111/J.1600-6143.2…	OFF TRANSLAT SCI;OFF TRANSLAT SCI	OFF TRANSLAT SCI		WANG Y, 2019, CLIN PHARMACOL THER	WANG Y, 2019, CLIN PHARMACOL THER			111 RIVER ST, HOBOKEN 07030-5774, NJ USA	US FOOD \& DRUG ADMINISTRATION (FDA)		YANING.WANG@FDA.HHS.GOV		2025-11-13	HP7SD	1532-6535
MAVROUDIS P;TEUTONICO D;ABOS A;PILLAI N	MACHINE LEARNING; DRUG DISCOVERY; PHARMACOKINETICS; PBPK; MODEL-BASED; DRUG DEVELOPMENT; ARTIFICIAL INTELLIGENCE; QSAR; STRUCTURE-PHARMACOKINETIC RELATIONSHIPS; RELATIONSHIPS QSPKR ANALYSIS; PHARMACEUTICAL-INDUSTRY; CLEARANCE; TISSUE; VOLUME; PRODUCTIVITY; ATTRITION; LESSONS	MACHINE LEARNING; DRUG DISCOVERY; PHARMACOKINETICS; PBPK; MODEL-BASED; DRUG DEVELOPMENT; ARTIFICIAL INTELLIGENCE; QSAR	STRUCTURE-PHARMACOKINETIC RELATIONSHIPS; RELATIONSHIPS QSPKR ANALYSIS; DRUG DISCOVERY; PHARMACEUTICAL-INDUSTRY; CLEARANCE; TISSUE; VOLUME; PRODUCTIVITY; ATTRITION; LESSONS	MAVROUDIS, PD (CORRESPONDING AUTHOR), SANOFI, QUANTITAT PHARMACOL RES, DMPK, CAMBRIDGE, MA 02139 USA.; MAVROUDIS, PANTELEIMON D.; PILLAI, NIKHIL, SANOFI, QUANTITAT PHARMACOL RES, DMPK, CAMBRIDGE, MA 02139 USA.; TEUTONICO, DONATO, SANOFI, TRANSLAT MED \& EARLY DEV, CHILLY MAZARIN, FRANCE.; ABOS, ALEXANDRA, SANOFI, COMMERCIAL DATA SCI, BARCELONA, SPAIN.	FRONT. SYST. BIOL.	PREDICTION OF A NEW MOLECULE'S EXPOSURE IN PLASMA IS A CRITICAL FIRST STEP TOWARD UNDERSTANDING ITS EFFICACY/TOXICITY PROFILE AND CONCLUDING WHETHER IT IS A POSSIBLE FIRST-IN-CLASS, BEST-IN-CLASS CANDIDATE. FOR THIS PREDICTION, TRADITIONAL PHARMACOMETRICS USE A VARIETY OF SCALING METHODS THAT ARE HEAVILY BASED ON PRE-CLINICAL PHARMACOKINETIC (PK) DATA. WE HERE PROPOSE A NOVEL FRAMEWORK BASED ON W…		MAVROUDIS, PD (CORRESPONDING AUTHOR), SANOFI, QUANTITAT PHARMACOL RES, DMPK, CAMBRIDGE, MA 02139 USA	10.3389/fsysb.2023.1180948			FRONTIERS IN SYSTEMS BIOLOGY	ENGLISH	13					FRONTIERS MEDIA SA	ISI	APPLICATION OF MACHINE LEARNING IN COMBINATION WITH MECHANISTIC MODELING TO PREDICT PLASMA EXPOSURE OF SMALL MOLECULES	ARTICLE		3	2023	MAVROUDIS PANTELEIMON D;TEUTONICO DONATO;ABOS ALEXANDRA; PILLAI NIKHIL	FRONT SYST BIOL	Prediction of a new molecule's exposure in plasma is a critical first step toward understanding its efficacy/toxicity profile and concluding whether it is a possible first-in-class, best-in-class candidate. For this prediction, traditional pharmacometrics use a variety of scaling methods that are heavily based on pre-clinical pharmacokinetic (PK) data. We here propose a novel framework based on w…	Application of machine learning in combination with mechanistic modeling to predict plasma exposure of small molecules	machine learning; drug discovery; pharmacokinetics; PBPK; model-based; drug development; artificial intelligence; QSAR	ANTONTSEV V, 2021, SCI REP-UK, V11, DOI 10.1038/S41598-021-90637-1; AUSTIN RP, 2002, DRUG METAB DISPOS, V30, P1497, DOI 10.1124/DMD.30.12.1497; AYYAR VS, 2020, PHARMACOL REV, V72, P414, DOI 10.1124/PR.119.018101; BASAK D., 2007, EFFICIENT LEARNING MACHINES: THEORIES, CONCEPTS, AND APPLICATIONS FOR ENGINEERS AND SYSTEM DESIGNERS, V11, P203, DOI DOI 10.1007/978-1-4302-5990-9\_4; BENDER A, 2021, DRU…	PD (CORRESPONDING AUTHOR);QUANTITAT PHARMACOL RES;COMMERCIAL DATA SCI	PD (CORRESPONDING AUTHOR)		MAVROUDIS P, 2023, FRONT SYST BIOL	MAVROUDIS P, 2023, FRONT SYST BIOL			AVENUE DU TRIBUNAL FEDERAL 34, LAUSANNE, CH-1015, SWITZERLAND	SANOFI-AVENTIS; SANOFI USA; SANOFI-AVENTIS; SANOFI FRANCE	1180948	PANTELEIMON.MAVROUDIS@SANOFI.COM		2025-11-13	O3H9D	2674-0702			SANOFI
HABIBALLAH S;REISFELD B	ORAL DOSAGE FORMS; BIOPHARMACEUTICS CLASSIFICATION; DOSE; PHARMACOKINETICS; BIOWAIVER MONOGRAPHS; PHARMACODYNAMICS; PARACETAMOL; PLASMA; DRUGS; PERMEABILITY; FLUVASTATIN		ORAL DOSAGE FORMS; BIOPHARMACEUTICS CLASSIFICATION; DOSE; PHARMACOKINETICS; BIOWAIVER MONOGRAPHS; PHARMACODYNAMICS; PARACETAMOL; PLASMA; DRUGS; PERMEABILITY; FLUVASTATIN	REISFELD, B (CORRESPONDING AUTHOR), COLORADO STATE UNIV, DEPT CHEM \& BIOL ENGN, FT COLLINS, CO 80523 USA.; REISFELD, B (CORRESPONDING AUTHOR), COLORADO STATE UNIV, SCH PUBL HLTH, FT COLLINS, CO 80523 USA.; HABIBALLAH, SOHAIB; REISFELD, BRAD, COLORADO STATE UNIV, DEPT CHEM \& BIOL ENGN, FT COLLINS, CO 80523 USA.; REISFELD, BRAD, COLORADO STATE UNIV, SCH PUBL HLTH, FT COLLINS, CO 80523 USA.	SCI REP	BOTH MACHINE LEARNING AND PHYSIOLOGICALLY-BASED PHARMACOKINETIC MODELS ARE BECOMING ESSENTIAL COMPONENTS OF THE DRUG DEVELOPMENT PROCESS. INTEGRATING THE PREDICTIVE CAPABILITIES OF PHYSIOLOGICALLY-BASED PHARMACOKINETIC (PBPK) MODELS WITHIN MACHINE LEARNING (ML) PIPELINES COULD OFFER SIGNIFICANT BENEFITS IN IMPROVING THE ACCURACY AND SCOPE OF DRUG SCREENING AND EVALUATION PROCEDURES. HERE, WE DESC…		REISFELD, B (CORRESPONDING AUTHOR), COLORADO STATE UNIV, DEPT CHEM \& BIOL ENGN, FT COLLINS, CO 80523 USA	10.1038/s41598-023-42165-3		2045-2322	SCIENTIFIC REPORTS	ENGLISH	8	1				NATURE PORTFOLIO	ISI	ADAPTING PHYSIOLOGICALLY-BASED PHARMACOKINETIC MODELS FOR MACHINE LEARNING APPLICATIONS	ARTICLE		13	2023	HABIBALLAH SOHAIB;REISFELD BRAD	SCI REP	Both machine learning and physiologically-based pharmacokinetic models are becoming essential components of the drug development process. Integrating the predictive capabilities of physiologically-based pharmacokinetic (PBPK) models within machine learning (ML) pipelines could offer significant benefits in improving the accuracy and scope of drug screening and evaluation procedures. Here, we desc…	Adapting physiologically-based pharmacokinetic models for machine learning applications		ABEBE BT, 2020, J CLIN PHARMACOL, V60, P312, DOI 10.1002/JCPH.1523; AGORAM B, 2001, ADV DRUG DELIVER REV, V50, PS41, DOI 10.1016/S0169-409X(01)00179-X; AMIDON GL, 1995, PHARMACEUT RES, V12, P413, DOI 10.1023/A:1016212804288; AN TB, 2023, FRONT GENET, V13, DOI 10.3389/FGENE.2022.1087273; ANAND O, 2022, PHARM RES-DORDR, V39, P1681, DOI 10.1007/S11095-022-03280-4; ARAFAT T, 2005, J CLIN PHARM THER, …	COLORADO STATE UNIV;COLORADO STATE UNIV;COLORADO STATE UNIV;COLORADO STATE UNIV	COLORADO STATE UNIV		HABIBALLAH S, 2023, SCI REP	HABIBALLAH S, 2023, SCI REP			HEIDELBERGER PLATZ 3, BERLIN, 14197, GERMANY	COLORADO STATE UNIVERSITY SYSTEM; COLORADO STATE UNIVERSITY FORT COLLINS; COLORADO SCHOOL OF PUBLIC HEALTH; COLORADO STATE UNIVERSITY SYSTEM; COLORADO STATE UNIVERSITY FORT COLLINS	14934	BRAD.REISFELD@COLOSTATE.EDU		2025-11-13	CE2B9
CAVE J;CHRISTIONO A;SCHIAVONE C;POWNALL ;HENRY J H;CRISTINI V;STAQUICINI D;PASQUALINI R;ARAP W;BRINKER C;CAMPEN ;MATTHEW M;WANG Z;VAN N H;NOUREDDINE A;DOGRA P	NANOPARTICLE; CYTOTOXICITY; MATHEMATICAL MODELING; MACHINE LEARNING; ARTIFICIAL INTELLIGENCE; PBPK; NANOTOXICITY; OXIDE NANOPARTICLES; PARTICLE-SIZE; PERTURBATION; CLEARANCE; APOPTOSIS; TOXICITY; STRESS; CELLS	NANOPARTICLE; CYTOTOXICITY; MATHEMATICAL MODELING; MACHINE LEARNING; ARTIFICIAL INTELLIGENCE; PBPK; NANOTOXICITY	OXIDE NANOPARTICLES; PARTICLE-SIZE; CYTOTOXICITY; PERTURBATION; CLEARANCE; APOPTOSIS; TOXICITY; STRESS; CELLS	DOGRA, P (CORRESPONDING AUTHOR), HOUSTON METHODIST RES INST, DEPT MED, MATH MED PROGRAM, HOUSTON, TX 77030 USA.; DOGRA, P (CORRESPONDING AUTHOR), WEILL CORNELL MED COLL, DEPT PHYSIOL \& BIOPHYS, NEW YORK, NY 10065 USA.; CAVE, JOSEPH; SCHIAVONE, CARMINE; CRISTINI, VITTORIO; WANG, ZHIHUI; DOGRA, PRASHANT, HOUSTON METHODIST RES INST, DEPT MED, MATH MED PROGRAM, HOUSTON, TX 77030 USA.; CAVE, JOSEPH; …	ACS NANO	THE SAFETY OF INORGANIC NANOPARTICLES (NPS) REMAINS A CRITICAL CHALLENGE FOR THEIR CLINICAL TRANSLATION. TO ADDRESS THIS, WE DEVELOPED A MACHINE LEARNING (ML) FRAMEWORK THAT PREDICTS NP TOXICITY BOTH IN VITRO AND IN VIVO, LEVERAGING PHYSICOCHEMICAL PROPERTIES AND EXPERIMENTAL CONDITIONS. A CURATED IN VITRO CYTOTOXICITY DATASET WAS USED TO TRAIN AND VALIDATE BINARY CLASSIFICATION MODELS, WITH TOP-…		DOGRA, P (CORRESPONDING AUTHOR), HOUSTON METHODIST RES INST, DEPT MED, MATH MED PROGRAM, HOUSTON, TX 77030 USA	10.1021/acsnano.5c03590		1936-0851	ACS NANO	ENGLISH	2	23	21538-21555			AMER CHEMICAL SOC	ISI	RATIONAL DESIGN OF SAFER INORGANIC NANOPARTICLES VIA MECHANISTIC MODELING-INFORMED MACHINE LEARNING	ARTICLE		19	2025	CAVE JOSEPH;CHRISTIONO ANNE;SCHIAVONE CARMINE;POWNALL; HENRY J;CRISTINI VITTORIO;STAQUICINI DANIELA I; PASQUALINI RENATA;ARAP WADIH;BRINKER C JEFFREY;CAMPEN; MATTHEW;WANG ZHIHUI;VAN NGUYEN HIEN;NOUREDDINE ACHRAF; DOGRA PRASHANT	ACS NANO	The safety of inorganic nanoparticles (NPs) remains a critical challenge for their clinical translation. To address this, we developed a machine learning (ML) framework that predicts NP toxicity both in vitro and in vivo, leveraging physicochemical properties and experimental conditions. A curated in vitro cytotoxicity dataset was used to train and validate binary classification models, with top-…	Rational Design of Safer Inorganic Nanoparticles via Mechanistic Modeling-Informed Machine Learning	nanoparticle; cytotoxicity; mathematical modeling; machine learning; artificial intelligence; PBPK; nanotoxicity	ABRISHAMI A, 2024, COMMUN BIOL, V7, DOI 10.1038/S42003-024-06043-6; AHMADI M, 2024, TOXICOLOGY, V501, DOI 10.1016/J.TOX.2023.153697; AMBURE P, 2019, J CHEM INF MODEL, V59, P2538, DOI 10.1021/ACS.JCIM.9B00295; ANSELMO AC, 2021, BIOENG TRANSL MED, V6, DOI 10.1002/BTM2.10246; ARAF I, 2024, ARTIF INTELL REV, V57, DOI 10.1007/S10462-023-10652-8; BERTAGNOLLI M. M., 2024, STATEMENTON CATALYZI; BHATTACHA…	HOUSTON METHODIST RES INST;WEILL CORNELL MED COLL;SCHIAVONE;HOUSTON METHODIST RES INST;GRAD SCH MED SCI;DEPT ELECT ENGN AND COMP SCI;UNIV NAPLES FEDERICO II;HOUSTON METHODIST RES INST;UNIV TEXAS MD ANDERSON CANC CTR;RUTGERS CANC INST;RUTGERS NEW JERSEY MED SCH;RUTGERS NEW JERSEY MED SCH;UNIV NEW MEXICO;UNIV NEW MEXICO;WEILL CORNELL MED COLL;UNIV HOUSTON	HOUSTON METHODIST RES INST		CAVE J, 2025, ACS NANO	CAVE J, 2025, ACS NANO			1155 16TH ST, NW, WASHINGTON, DC 20036 USA	HOUSTON METHODIST; CORNELL UNIVERSITY; WEILL CORNELL MEDICINE; MASSACHUSETTS INSTITUTE OF TECHNOLOGY (MIT); UNIVERSITY OF NAPLES FEDERICO II; HOUSTON METHODIST; CORNELL UNIVERSITY; WEILL CORNELL MEDICINE; HOUSTON METHODIST; UNIVERSITY OF TEXAS SYSTEM; UTMD ANDERSON CANCER CENTER; RUTGERS UNIVERSITY SYSTEM; RUTGERS UNIVERSITY NEW BRUNSWICK; RUTGERS UNIVERSITY BIOMEDICAL \& HEALTH SCIENCES; RUTGERS…		PDOGRA@HOUSTONMETHODIST.ORG		2025-11-13	4JN6D	1936-086X	JUN 2025		NATIONAL CANCER INSTITUTE [1R01EB035545, 1R01CA253865]; NATIONAL INSTITUTES OF HEALTH (NIH)
GRUBER A;FUEHRER F;MENZ S;DIEDAM H;GOELLER A;SCHNECKENER S	PHARMACOKINETICS; MACHINE LEARNING; PHYSIOLOGICALLY BASED; PHARMACOKINETIC (PBPK); MODELING; IN SILICO MODELING; NEURAL NETWORK(S); SIMULATION(S); ACCURACY	PHARMACOKINETICS; MACHINE LEARNING; PHYSIOLOGICALLY BASED; PHARMACOKINETIC (PBPK); MODELING; IN SILICO MODELING; NEURAL NETWORK(S); SIMULATION(S)	ACCURACY	GRUBER, A (CORRESPONDING AUTHOR), BAYER AG, PHARMACEUT R\&D PRECLIN MODELING \& SIMULAT, D-13353 BERLIN, GERMANY.; GRUBER, ANDREA; MENZ, STEPHAN, BAYER AG, PHARMACEUT R\&D PRECLIN MODELING \& SIMULAT, D-13353 BERLIN, GERMANY.; FUEHRER, FLORIAN; SCHNECKENER, SEBASTIAN, BAYER AG, ENGN \& TECHNOL, APPL MATH, D-51368 LEVERKUSEN, GERMANY.; DIEDAM, HOLGER, BAYER AG, CROP SCI PROD SUPPLY SC SIMULAT \& A…	J. PHARM. SCI.	PHARMACOKINETICS (PK) IS THE RESULT OF A COMPLEX INTERPLAY BETWEEN COMPOUND PROPERTIES AND PHYSIOLOGY, AND A DETAILED CHARACTERIZATION OF A MOLECULE'S PK DURING PRECLINICAL RESEARCH IS KEY TO UNDERSTANDING THE RELATIONSHIP BETWEEN APPLIED DOSE, EXPOSURE, AND PHARMACOLOGICAL EFFECT. PREDICTIONS OF HUMAN PK BASED ON THE CHEMICAL STRUCTURE OF A COMPOUND ARE HIGHLY DESIRABLE TO AVOID ADVANCING COMPOU…		GRUBER, A (CORRESPONDING AUTHOR), BAYER AG, PHARMACEUT R\&D PRECLIN MODELING \& SIMULAT, D-13353 BERLIN, GERMANY	10.1016/j.xphs.2023.10.035		0022-3549	JOURNAL OF PHARMACEUTICAL SCIENCES	ENGLISH	13	1	55-63			ELSEVIER SCIENCE INC	ISI	PREDICTION OF HUMAN PHARMACOKINETICS FROM CHEMICAL STRUCTURE: COMBINING MECHANISTIC MODELING WITH MACHINE LEARNING	ARTICLE		113	2024	GRUBER ANDREA;FUEHRER FLORIAN;MENZ STEPHAN;DIEDAM HOLGER;GOELLER ANDREAS H;SCHNECKENER SEBASTIAN	J PHARM SCI	Pharmacokinetics (PK) is the result of a complex interplay between compound properties and physiology, and a detailed characterization of a molecule's PK during preclinical research is key to understanding the relationship between applied dose, exposure, and pharmacological effect. Predictions of human PK based on the chemical structure of a compound are highly desirable to avoid advancing compou…	Prediction of Human Pharmacokinetics From Chemical Structure: Combining Mechanistic Modeling with Machine Learning	Pharmacokinetics; Machine learning; Physiologically Based; Pharmacokinetic (PBPK); modeling; In silico modeling; Neural network(s); Simulation(s)	AL-SALLAMI HS, 2014, EUR J CLIN PHARMACOL, V70, P1403, DOI 10.1007/S00228-014-1740-8; ANONYMOUS, 2023, PIPELINE PILOT, VERSION 23.3.0.58, SERVER VERSION 23.1.0.3283; CHUNG T.D. Y., 2004, ASSAY GUIDANCE MANUAL; CORTELLIS INTEGRITY, 2023, CLARIVATE.; DAVIES M, 2020, TRENDS PHARMACOL SCI, V41, P390, DOI 10.1016/J.TIPS.2020.03.004; DE BUCK SS, 2007, DRUG METAB DISPOS, V35, P1766, DOI 10.1124/DMD.107.…	A (CORRESPONDING AUTHOR);PHARMACEUT RANDD PRECLIN MODELING AND SIMULAT;SCHNECKENER;CROP SCI PROD SUPPLY SC SIMULAT AND ANAL	A (CORRESPONDING AUTHOR)		GRUBER A, 2024, J PHARM SCI	GRUBER A, 2024, J PHARM SCI			STE 800, 230 PARK AVE, NEW YORK, NY 10169 USA	BAYER AG; BAYER AG; BAYER AG; BAYER AG		ANDREA.GRUBER@BAYER.COM		2025-11-13	FH5F3	1520-6017	DEC 2023		BAYER AG, LEVERKUSEN, GERMANY
ADACHI K;HOSOI M;SHIMURA Y;SHIMIZU ;MAKIKO M;YAMAZAKI H	FOOD COMPONENT; HEPATIC CONCENTRATION -TIME CURVES; MACHINE LEARNING; ALGORITHM; PHYSIOLOGICALLY BASED PHARMACOKINETIC MODELING; OCTANOL/WATER PARTITION-COEFFICIENTS; IN-SILICO PREDICTION; INPUT; PARAMETERS; PLASMA-CONCENTRATIONS; VITRO	FOOD COMPONENT; HEPATIC CONCENTRATION -TIME CURVES; MACHINE LEARNING; ALGORITHM; PHYSIOLOGICALLY BASED PHARMACOKINETIC MODELING	OCTANOL/WATER PARTITION-COEFFICIENTS; IN-SILICO PREDICTION; INPUT; PARAMETERS; PLASMA-CONCENTRATIONS; VITRO	YAMAZAKI, H (CORRESPONDING AUTHOR), SHOWA PHARMACEUT UNIV, 3-2-1 HIGASHI TAMAGAWA GAKUEN, TOKYO 1948543, JAPAN.; ADACHI, KOICHIRO; HOSOI, MANATO; SHIMURA, YUKIA; SHIMIZU, MAKIKO; YAMAZAKI, HIROSHI, SHOWA PHARMACEUT UNIV, 3-2-1 HIGASHI TAMAGAWA GAKUEN, TOKYO 1948543, JAPAN.	J. TOXICOL. SCI.	PHARMACOKINETIC DATA ARE NOT GENERALLY AVAILABLE FOR EVALUATING THE TOXICOLOGICAL POTENTIAL OF FOOD CHEMICALS. A SIMPLIFIED PHYSIOLOGICALLY BASED PHARMACOKINETIC (PBPK) MODEL HAS BEEN ESTABLISHED TO EVALUATE INTERNAL EXPOSURES TO CHEMICALS IN RATS OR HUMANS WITH NO REFERENCE TO IN VITRO OR IN VIVO EXPERIMENTAL DATA. IN THIS STUDY, REPORTED LIVER TOXICITY LEVELS IN RATS WERE EXTRAPOLATED TO HUMANS…		YAMAZAKI, H (CORRESPONDING AUTHOR), SHOWA PHARMACEUT UNIV, 3-2-1 HIGASHI TAMAGAWA GAKUEN, TOKYO 1948543, JAPAN			0388-1350	JOURNAL OF TOXICOLOGICAL SCIENCES	ENGLISH	2	5	205-213			JAPANESE SOC TOXICOLOGICAL SCIENCES	ISI	REPORTED LIVER TOXICITY OF FOOD CHEMICALS IN RATS EXTRAPOLATED TO HUMANS USING VIRTUAL HUMAN-TO-RAT HEPATIC CONCENTRATION RATIOS GENERATED BY PHARMACOKINETIC MODELING WITH MACHINE LEARNING-DERIVED PARAMETERS	ARTICLE		50	2025	ADACHI KOICHIRO;HOSOI MANATO;SHIMURA YUKIA;SHIMIZU; MAKIKO;YAMAZAKI HIROSHI	J TOXICOL SCI	Pharmacokinetic data are not generally available for evaluating the toxicological potential of food chemicals. A simplified physiologically based pharmacokinetic (PBPK) model has been established to evaluate internal exposures to chemicals in rats or humans with no reference to in vitro or in vivo experimental data. In this study, reported liver toxicity levels in rats were extrapolated to humans…	Reported liver toxicity of food chemicals in rats extrapolated to humans using virtual human-to-rat hepatic concentration ratios generated by pharmacokinetic modeling with machine learning-derived parameters	Food component; Hepatic concentration -time curves; Machine learning; algorithm; Physiologically based pharmacokinetic modeling	ADACHI K, 2024, J TOXICOL SCI, V49, P459, DOI 10.2131/JTS.49.459, 10.2131/JTS.49.459; ADACHI K, 2024, J TOXICOL SCI, V49, P127, DOI 10.2131/JTS.49.127; ADACHI K, 2023, BIOL PHARM BULL, V46, P1316, DOI 10.1248/BPB.B23-00371; ADACHI K, 2023, BIOL PHARM BULL, V46, P1133, DOI 10.1248/BPB.B23-00358; ADACHI K, 2022, BIOL PHARM BULL, V45, P1812, DOI 10.1248/BPB.B22-00502, 10.1248/BPB.B22-00502; ADACHI K…	SHOWA PHARMACEUT UNIV;SHOWA PHARMACEUT UNIV	SHOWA PHARMACEUT UNIV		ADACHI K, 2025, J TOXICOL SCI	ADACHI K, 2025, J TOXICOL SCI			INTERNATIONAL MEDICAL INFORMATION CENTER, SHINANOMACHI RENGAKAN, 35 SHINANO-MACHI, SHINJUKU-KU, TOKYO, 160-0016, JAPAN	SHOWA PHARMACEUTICAL UNIVERSITY		HIROSHI-YAMAZAKI@UMIN.AC.JP		2025-11-13	2HV1J	1880-3989			JAPAN CHEMICAL INDUSTRY ASSOCIATION LONG-RANGE RESEARCH INITIATIVE PROGRAM [23K14393, 23K06217]
UNO M;NAKAMARU Y;YAMASHITA F	POPULATION PHARMACOKINETICS/; PHARMACODYNAMICS; MACHINE LEARNING; DEEP; LEARNING; COVARIATE MODELING; PHARMACOMETRICS; PHARMACOKINETICS/PHARMACODYNAMICS; STRUCTURE/PROPERTY RELATIONSHIP ANALYSIS; MISSING-DATA; REGRESSION; SHRINKAGE; PLASMA-CONCENTRATION; PHARMACOKINETICS; IMPUTATION; SELECTION; ALGORITHM; NETWORK; LASSO	POPULATION PHARMACOKINETICS/; PHARMACODYNAMICS; MACHINE LEARNING; DEEP; LEARNING; COVARIATE MODELING; PHARMACOMETRICS; PHARMACOKINETICS/PHARMACODYNAMICS	STRUCTURE/PROPERTY RELATIONSHIP ANALYSIS; MISSING-DATA; REGRESSION; SHRINKAGE; PLASMA-CONCENTRATION; PHARMACOKINETICS; IMPUTATION; SELECTION; ALGORITHM; NETWORK; LASSO	YAMASHITA, F (CORRESPONDING AUTHOR), KYOTO UNIV, GRAD SCH PHARMACEUT SCI, DEPT DRUG DELIVERY RES, 46-29 YOSHIDASHIMOADACHI CHO,SAKYO KU, KYOTO 6068501, JAPAN.; UNO, MIZUKI; NAKAMARU, YUTA; YAMASHITA, FUMIYOSHI, KYOTO UNIV, GRAD SCH PHARMACEUT SCI, DEPT DRUG DELIVERY RES, 46-29 YOSHIDASHIMOADACHI CHO,SAKYO KU, KYOTO 6068501, JAPAN.	DRUG METAB. PHARMACOKINET.	POPULATION PHARMACOKINETICS/PHARMACODYNAMICS (POP-PK/PD) CONSOLIDATES PHARMACOKINETIC AND PHARMACODYNAMIC DATA FROM MANY SUBJECTS TO UNDERSTAND INTER- AND INTRA-INDIVIDUAL VARIABILITY DUE TO PATIENT BACKGROUNDS, INCLUDING DISEASE STATE AND GENETICS. THE TYPICAL WORKFLOW IN POP-PK/PD ANALYSIS INVOLVES THE DETERMINATION OF THE STRUCTURE MODEL, SELECTION OF THE ERROR MODEL, ANALYSIS BASED ON THE BAS…		YAMASHITA, F (CORRESPONDING AUTHOR), KYOTO UNIV, GRAD SCH PHARMACEUT SCI, DEPT DRUG DELIVERY RES, 46-29 YOSHIDASHIMOADACHI CHO,SAKYO KU, KYOTO 6068501, JAPAN	10.1016/j.dmpk.2024.101004		1347-4367	DRUG METABOLISM AND PHARMACOKINETICS	ENGLISH	4					JAPANESE SOC STUDY XENOBIOTICS	ISI	APPLICATION OF MACHINE LEARNING TECHNIQUES IN POPULATION PHARMACOKINETICS/PHARMACODYNAMICS MODELING	ARTICLE		56	2024	UNO MIZUKI;NAKAMARU YUTA;YAMASHITA FUMIYOSHI	DRUG METAB PHARMACOKINET	Population pharmacokinetics/pharmacodynamics (pop-PK/PD) consolidates pharmacokinetic and pharmacodynamic data from many subjects to understand inter- and intra-individual variability due to patient backgrounds, including disease state and genetics. The typical workflow in pop-PK/PD analysis involves the determination of the structure model, selection of the error model, analysis based on the bas…	Application of machine learning techniques in population pharmacokinetics/pharmacodynamics modeling	Population pharmacokinetics/; pharmacodynamics; Machine learning; Deep; learning; Covariate modeling; Pharmacometrics; Pharmacokinetics/pharmacodynamics	AARONS L, 1999, CLIN PHARMACOKINET, V36, P255, DOI 10.2165/00003088-199936040-00001; ALABADLA M, 2022, IEEE ACCESS, V10, P44483, DOI 10.1109/ACCESS.2022.3160841; ALGAMAL ZY, 2015, MODERN APPLIED SCIENCE, V9, DOI 10.5539/MAS.V9N4P170, DOI 10.5539/MAS.V9N4P170, 10.5539/MAS.V9N4P170; ALKIAYAT MOHAMMAD, 2021, GLOB J QUAL SAF HEALTHC, V4, P83, DOI 10.36401/JQSH-21-X1, 10.36401/JQSH-21-X1; ALTMANN A, 2…	KYOTO UNIV;KYOTO UNIV	KYOTO UNIV		UNO M, 2024, DRUG METAB PHARMACOKINET	UNO M, 2024, DRUG METAB PHARMACOKINET			INT MED INF CENTER SHINANOMACHI RENGAKAN, 35 SHINANO-MACHI SHINJUKU-KU, TOKYO, 160-0016, JAPAN	KYOTO UNIVERSITY	101004	YAMA@PHARM.KYOTO-U.AC.JP		2025-11-13	TL4A5	1880-0920	MAY 2024		JAPAN SOCIETY FOR THE PROMOTION OF SCIENCE (JSPS) KAKENHI [23H02650, 23K17475]; GRANTS-IN-AID FOR SCIENTIFIC RESEARCH [23K17475] FUNDING SOURCE: KAKEN
TERRANOVA N;RENARD D;SHAHIN M;MENON ;SUJATHA S;CAO Y;HOP C;HAYES S;MADRASI K;STODTMANN S;TENSFELDT T;VADDADY ;PAVAN P;ELLINWOOD N;LU J	NEURAL-NETWORKS; GUIDELINES; INFERENCE		NEURAL-NETWORKS; GUIDELINES; INFERENCE	ELLINWOOD, N (CORRESPONDING AUTHOR), ELI LILLY \& CO, GLOBAL PK PD \& PHARMACOMETR, INDIANAPOLIS, IN 46225 USA.; LU, JM (CORRESPONDING AUTHOR), GENENTECH INC, CLIN PHARMACOL, SOUTH SAN FRANCISCO, CA 94080 USA.; TERRANOVA, NADIA, MERCK KGAA, QUANT PHARMACOL, LAUSANNE, SWITZERLAND.; RENARD, DIDIER, NOVARTIS PHARM AG, FULL DEV PHARMACOMETR, BASEL, SWITZERLAND.; SHAHIN, MOHAMED H.; MENON, SUJATHA; TE…	CLIN. PHARMACOL. THER.	RECENT BREAKTHROUGHS IN ARTIFICIAL INTELLIGENCE (AI) AND MACHINE LEARNING (ML) HAVE USHERED IN A NEW ERA OF POSSIBILITIES ACROSS VARIOUS SCIENTIFIC DOMAINS. ONE AREA WHERE THESE ADVANCEMENTS HOLD SIGNIFICANT PROMISE IS MODEL-INFORMED DRUG DISCOVERY AND DEVELOPMENT (MID3). TO FOSTER A WIDER ADOPTION AND ACCEPTANCE OF THESE ADVANCED ALGORITHMS, THE INNOVATION AND QUALITY (IQ) CONSORTIUM INITIATED T…		ELLINWOOD, N (CORRESPONDING AUTHOR), ELI LILLY \& CO, GLOBAL PK PD \& PHARMACOMETR, INDIANAPOLIS, IN 46225 USA	10.1002/cpt.3053		0009-9236	CLINICAL PHARMACOLOGY \& THERAPEUTICS	ENGLISH	39	4	658-672			WILEY	ISI	ARTIFICIAL INTELLIGENCE FOR QUANTITATIVE MODELING IN DRUG DISCOVERY AND DEVELOPMENT: AN INNOVATION AND QUALITY CONSORTIUM PERSPECTIVE ON USE CASES AND BEST PRACTICES	ARTICLE		115	2024	TERRANOVA NADIA;RENARD DIDIER;SHAHIN MOHAMED H;MENON; SUJATHA;CAO YOUFANG;HOP CORNELIS E C A;HAYES SEAN; MADRASI KUMPAL;STODTMANN SVEN;TENSFELDT THOMAS;VADDADY; PAVAN;ELLINWOOD NICHOLAS;LU JAMES	CLIN PHARMACOL THER	Recent breakthroughs in artificial intelligence (AI) and machine learning (ML) have ushered in a new era of possibilities across various scientific domains. One area where these advancements hold significant promise is model-informed drug discovery and development (MID3). To foster a wider adoption and acceptance of these advanced algorithms, the Innovation and Quality (IQ) Consortium initiated t…	Artificial Intelligence for Quantitative Modeling in Drug Discovery and Development: An Innovation and Quality Consortium Perspective on Use Cases and Best Practices		ABLER D, 2023, JCO CLIN CANCER INFO, V7, DOI 10.1200/CCI.22.00126; ACOSTA JN, 2022, NAT MED, V28, P1773, DOI 10.1038/S41591-022-01981-2; ANONYMOUS, 2022, IQ MACH INT QUANT MO; ANONYMOUS, 2023, INT CONS INN QUAL PH; ANONYMOUS, IQ CONS WORK GROUP A; ANONYMOUS, 2022, EXPL MACH LEARN DIS; BADILLO S, 2020, CLIN PHARMACOL THER, V107, P871, DOI 10.1002/CPT.1796; BAI JPF, 2021, CPT-PHARMACOMET SYST, V10,…	N (CORRESPONDING AUTHOR);GENENTECH INC;CLIN PHARMACOL;CLIN PHARMACOL AND TRANSLAT MED;GENENTECH INC;ABBVIE DEUTSCHLAND GMBH AND CO KG;QUANTITAT CLIN PHARMACOL;GENENTECH INC	N (CORRESPONDING AUTHOR)		TERRANOVA N, 2024, CLIN PHARMACOL THER	TERRANOVA N, 2024, CLIN PHARMACOL THER			111 RIVER ST, HOBOKEN 07030-5774, NJ USA	NOVARTIS; PFIZER; PFIZER USA; EISAI CO LTD; ROCHE HOLDING; GENENTECH; ROCHE HOLDING USA; MERCK \& COMPANY; MERCK \& COMPANY USA; SANOFI-AVENTIS; SANOFI USA; ABBVIE; DAIICHI SANKYO COMPANY LIMITED; ELI LILLY; ROCHE HOLDING; GENENTECH; ROCHE HOLDING USA		N.ELLINWOOD@LILLY.COM LU.JAMES@GENE.COM		2025-11-13	LO0W0	1532-6535	OCT 2023		THE AUTHORS ACKNOWLEDGE MEMBERS OF THE IQ AI/ML WORKING GROUP AS WELL THE INPUTS FROM THE FOLLOWING SPEAKERS AND PANELISTS WHO PARTICIPATED IN THE WORKSHOPS ORGANIZED BY THE WORKING GROUP (LISTED ALPHABETICALLY): JIANG BIAN, RICHARD BONNEAU, PETER BONATE,
WU K;LI X;ZHOU Z;ZHAO Y;SU M;CHENG Z;WU X;HUANG Z;JIN X;LI ;JINGXI J;ZHANG M;LIU J;LIU B	ARTIFICIAL INTELLIGENCE (AI); MACHINE LEARNING (ML); EARLY DRUG; DISCOVERY; PBPK MODELING; PD MODELING; P-CABS; COMPETITIVE ACID BLOCKER; OPEN-LABEL; VONOPRAZAN; SECRETION; TAK-438	ARTIFICIAL INTELLIGENCE (AI); MACHINE LEARNING (ML); EARLY DRUG; DISCOVERY; PBPK MODELING; PD MODELING; P-CABS	COMPETITIVE ACID BLOCKER; OPEN-LABEL; VONOPRAZAN; SECRETION; TAK-438	LIU, B (CORRESPONDING AUTHOR), WUHAN INST TECHNOL, SCH CHEM ENGN \& PHARM, WUHAN, PEOPLES R CHINA.; WU, KEHENG; LI, XUE; ZHOU, ZHOU; ZHAO, YOUNI; CHENG, ZHUO; WU, XINYI; HUANG, ZHIJUN; LIU, JACK, YINGHAN PHARMACEUT TECHNOL SHANGHAI CO LTD, SHANGHAI, PEOPLES R CHINA.; SU, MEI, JIANGSU CAREPHAR PHARMACEUT CO LTD, NANJING, PEOPLES R CHINA.; JIN, XIONG; LI, JINGXI; ZHANG, MENGJUN; LIU, BO, WUHAN INST…	FRONT. PHARMACOL.	A MECHANISM-BASED PHARMACOKINETIC/PHARMACODYNAMIC (PK/PD) MODEL LINKS THE CONCENTRATION-TIME PROFILE OF A DRUG WITH ITS THERAPEUTIC EFFECTS BASED ON THE UNDERLYING BIOLOGICAL OR PHYSIOLOGICAL PROCESSES. CLINICAL ENDPOINTS PLAY A PIVOTAL ROLE IN DRUG DEVELOPMENT. DESPITE THE SUBSTANTIAL TIME AND EFFORT INVESTED IN SCREENING DRUGS FOR FAVOURABLE PHARMACOKINETIC (PK) PROPERTIES, THEY MAY NOT CONSIST…		LIU, B (CORRESPONDING AUTHOR), WUHAN INST TECHNOL, SCH CHEM ENGN \& PHARM, WUHAN, PEOPLES R CHINA	10.3389/fphar.2024.1330855			FRONTIERS IN PHARMACOLOGY	ENGLISH	14					FRONTIERS MEDIA SA	ISI	PREDICTING PHARMACODYNAMIC EFFECTS THROUGH EARLY DRUG DISCOVERY WITH ARTIFICIAL INTELLIGENCE-PHYSIOLOGICALLY BASED PHARMACOKINETIC (AI-PBPK) MODELLING	ARTICLE		15	2024	WU KEHENG;LI XUE;ZHOU ZHOU;ZHAO YOUNI;SU MEI; CHENG ZHUO;WU XINYI;HUANG ZHIJUN;JIN XIONG;LI; JINGXI;ZHANG MENGJUN;LIU JACK;LIU BO	FRONT PHARMACOL	A mechanism-based pharmacokinetic/pharmacodynamic (PK/PD) model links the concentration-time profile of a drug with its therapeutic effects based on the underlying biological or physiological processes. Clinical endpoints play a pivotal role in drug development. Despite the substantial time and effort invested in screening drugs for favourable pharmacokinetic (PK) properties, they may not consist…	Predicting pharmacodynamic effects through early drug discovery with artificial intelligence-physiologically based pharmacokinetic (AI-PBPK) modelling	artificial intelligence (AI); machine learning (ML); early drug; discovery; PBPK modeling; PD modeling; P-CABs	CHEN EP, 2021, J MED CHEM, V64, P3185, DOI 10.1021/ACS.JMEDCHEM.0C02033; FREITAS AA, 2015, J CHEMINFORMATICS, V7, DOI 10.1186/S13321-015-0054-X; GILMER JUSTIN, 2017, P MACHINE LEARNING R, V70; HELANDER HF, 2014, SCAND J GASTROENTERO, V49, P681, DOI 10.3109/00365521.2014.898326; HORI Y, 2010, J PHARMACOL EXP THER, V335, P231, DOI 10.1124/JPET.110.170274; JENKINS H, 2015, ALIMENT PHARM THER, V41, P…	SCH CHEM ENGN AND PHARM;YINGHAN PHARMACEUT TECHNOL SHANGHAI CO LTD;SCH CHEM ENGN AND PHARM	SCH CHEM ENGN AND PHARM		WU K, 2024, FRONT PHARMACOL	WU K, 2024, FRONT PHARMACOL			AVENUE DU TRIBUNAL FEDERAL 34, LAUSANNE, CH-1015, SWITZERLAND	WUHAN INSTITUTE OF TECHNOLOGY	1330855	LIUB@TCD.IE		2025-11-13	JO6T6	1663-9812
PUMKATHIN S;HANLUMYUANG Y;WATTANATHANA W;LAOMETTACHIT T;LIANGRUKSA M	BIODISTRIBUTION; CENTELLA ASIATICA; EFFECTIVE PERMEABILITY; MACHINE; LEARNING; PBPK MODELING; BIOPHARMACEUTICS CLASSIFICATION-SYSTEM; DRUG DISPOSITION CLASSIFICATION; IN-VIVO; MEMBRANE-PERMEABILITY; STANDARDIZED EXTRACT; ECA 233; SOLUBILITY; ABSORPTION; SIMULATION; BDDCS	BIODISTRIBUTION; CENTELLA ASIATICA; EFFECTIVE PERMEABILITY; MACHINE; LEARNING; PBPK MODELING	BIOPHARMACEUTICS CLASSIFICATION-SYSTEM; DRUG DISPOSITION CLASSIFICATION; IN-VIVO; MEMBRANE-PERMEABILITY; STANDARDIZED EXTRACT; ECA 233; SOLUBILITY; ABSORPTION; SIMULATION; BDDCS	LIANGRUKSA, M (CORRESPONDING AUTHOR), NATL SCI \& TECHNOL DEV AGCY NSTDA, NATL NANOTECHNOL CTR NANOTEC, PATHUM THANI 12120, THAILAND.; PUMKATHIN, SIRIWAN, KASETSART UNIV, FAC ENGN, DEPT SUSTAINABLE ENERGY \& RESOURCES ENGN, BANGKOK, THAILAND.; HANLUMYUANG, YURANAN; WATTANATHANA, WORAWAT, KASETSART UNIV, FAC ENGN, DEPT MAT ENGN, BANGKOK, THAILAND.; LAOMETTACHIT, TEERAPHAN, KING MONGKUTS UNIV TECHN…	J. BIOPHARM. STAT.	PHYSIOLOGICALLY BASED PHARMACOKINETIC (PBPK) MODELING SERVES AS A VALUABLE TOOL FOR DETERMINING THE DISTRIBUTION AND DISPOSITION OF SUBSTANCES IN THE BODY OF AN ORGANISM. IT INVOLVES A MATHEMATICAL REPRESENTATION OF THE INTERRELATIONSHIPS AMONG CRUCIAL PHYSIOLOGICAL, BIOCHEMICAL, AND PHYSICOCHEMICAL PARAMETERS. A LACK OF THE VALUES OF PHARMACOKINETIC PARAMETERS CAN BE CHALLENGING IN CONSTRUCTING …		LIANGRUKSA, M (CORRESPONDING AUTHOR), NATL SCI \& TECHNOL DEV AGCY NSTDA, NATL NANOTECHNOL CTR NANOTEC, PATHUM THANI 12120, THAILAND	10.1080/10543406.2024.2358797		1054-3406	JOURNAL OF BIOPHARMACEUTICAL STATISTICS	ENGLISH	1	4	588-603			TAYLOR \& FRANCIS INC	ISI	INVESTIGATING PHARMACOKINETIC PROFILES OF CENTELLA ASIATICA USING MACHINE LEARNING AND PBPK MODELLING	ARTICLE		35	2025	PUMKATHIN SIRIWAN;HANLUMYUANG YURANAN;WATTANATHANA WORAWAT;LAOMETTACHIT TEERAPHAN;LIANGRUKSA MONRUDEE	J BIOPHARM STAT	Physiologically based pharmacokinetic (PBPK) modeling serves as a valuable tool for determining the distribution and disposition of substances in the body of an organism. It involves a mathematical representation of the interrelationships among crucial physiological, biochemical, and physicochemical parameters. A lack of the values of pharmacokinetic parameters can be challenging in constructing …	Investigating pharmacokinetic profiles of Centella asiatica using machine learning and PBPK modelling	Biodistribution; Centella asiatica; Effective permeability; machine; learning; PBPK modeling	ANUKUNWITHAYA T, 2017, PLANTA MEDICA INTERNATIONAL OPEN, V4, PE66, DOI 10.1055/S-0043-114669, 10.1055/S-0043-114669, DOI 10.1055/S-0043-114669; ANUKUNWITHAYA T, 2017, PLANTA MED, V83, P710, DOI 10.1055/S-0042-122344; BENET LZ, 2013, J PHARM SCI-US, V102, P34, DOI 10.1002/JPS.23359; BENNION BJ, 2017, J PHYS CHEM B, V121, P5228, DOI 10.1021/ACS.JPCB.7B02914; BOU-CHACRA N, 2017, AAPS J, V19, P989, D…	NATL NANOTECHNOL CTR NANOTEC;KASETSART UNIV;KASETSART UNIV;KING MONGKUTS UNIV TECHNOL THONBURI KMUTT;KING MONGKUTS UNIV TECHNOL THONBURI;NATL NANOTECHNOL CTR NANOTEC	NATL NANOTECHNOL CTR NANOTEC		PUMKATHIN S, 2025, J BIOPHARM STAT	PUMKATHIN S, 2025, J BIOPHARM STAT			530 WALNUT STREET, STE 850, PHILADELPHIA, PA 19106 USA	KASETSART UNIVERSITY; KASETSART UNIVERSITY; KING MONGKUTS UNIVERSITY OF TECHNOLOGY THONBURI; KING MONGKUTS UNIVERSITY OF TECHNOLOGY THONBURI; NATIONAL SCIENCE \& TECHNOLOGY DEVELOPMENT AGENCY - THAILAND; NATIONAL NANOTECHNOLOGY CENTER (NANOTEC)		MONRUDEE@NANOTEC.OR.TH		2025-11-13	3YK8R	1520-5711	JUN 2024		TAIST-TOKYO TECH SCHOLARSHIP; THAILAND SCIENCE RESEARCH AND INNOVATION (TSRI) BASIC RESEARCH FUND [FRB660073/0164]
KAMIYA Y;HANDA K;MIURA T;OHORI J;KATO A;SHIMIZU M;KITAJIMA M;YAMAZAKI ;HIROSHI H	PHYSIOLOGICALLY BASED PHARMACOKINETIC (PBPK) MODELING; PHARMACOKINETICS; GENERAL CHEMICAL; FOOD COMPONENT; METABOLIC PROFILES; IN-VITRO; HEPATIC CONCENTRATIONS; LIVER; EXTRAPOLATION	PHYSIOLOGICALLY BASED PHARMACOKINETIC (PBPK) MODELING; PHARMACOKINETICS; GENERAL CHEMICAL; FOOD COMPONENT	METABOLIC PROFILES; IN-VITRO; HEPATIC CONCENTRATIONS; LIVER; EXTRAPOLATION	YAMAZAKI, H (CORRESPONDING AUTHOR), SHOWA PHARMACEUT UNIV, MACHIDA, TOKYO 1948543, JAPAN.; KAMIYA, YUSUKE; MIURA, TOMONORI; KATO, AIRI; SHIMIZU, MAKIKO; YAMAZAKI, HIROSHI, SHOWA PHARMACEUT UNIV, MACHIDA, TOKYO 1948543, JAPAN.; HANDA, KENTARO; OHORI, JUNYA; KITAJIMA, MASATO, FUJITSU LTD, NAKAHARA KU, KAWASAKI, KANAGAWA 2118588, JAPAN.	BIOL. PHARM. BULL.	PHYSIOLOGICALLY BASED PHARMACOKINETIC (PBPK) MODELING HAS THE POTENTIAL TO PLAY SIGNIFICANT ROLES IN ESTIMATING INTERNAL CHEMICAL EXPOSURES. THE THREE MAJOR PBPK MODEL INPUT PARAMETERS (I.E., ABSORPTION RATE CONSTANTS, VOLUMES OF THE SYSTEMIC CIRCULATION, AND HEPATIC INTRINSIC CLEARANCES) WERE GENERATED IN SILICO FOR 212 CHEMICALS USING MACHINE LEARNING ALGORITHMS. THESE INPUT PARAMETERS WERE CAL…		YAMAZAKI, H (CORRESPONDING AUTHOR), SHOWA PHARMACEUT UNIV, MACHIDA, TOKYO 1948543, JAPAN			0918-6158	BIOLOGICAL \& PHARMACEUTICAL BULLETIN	ENGLISH	24	1	124-128			PHARMACEUTICAL SOC JAPAN	ISI	MACHINE LEARNING PREDICTION OF THE THREE MAIN INPUT PARAMETERS OF A SIMPLIFIED PHYSIOLOGICALLY BASED PHARMACOKINETIC MODEL SUBSEQUENTLY USED TO GENERATE TIME-DEPENDENT PLASMA CONCENTRATION DATA IN HUMANS AFTER ORAL DOSES OF 212 DISPARATE CHEMICALS	ARTICLE		45	2022	KAMIYA YUSUKE;HANDA KENTARO;MIURA TOMONORI;OHORI JUNYA;KATO AIRI;SHIMIZU MAKIKO;KITAJIMA MASATO;YAMAZAKI; HIROSHI	BIOL PHARM BULL	Physiologically based pharmacokinetic (PBPK) modeling has the potential to play significant roles in estimating internal chemical exposures. The three major PBPK model input parameters (i.e., absorption rate constants, volumes of the systemic circulation, and hepatic intrinsic clearances) were generated in silico for 212 chemicals using machine learning algorithms. These input parameters were cal…	Machine Learning Prediction of the Three Main Input Parameters of a Simplified Physiologically Based Pharmacokinetic Model Subsequently Used to Generate Time-Dependent Plasma Concentration Data in Humans after Oral Doses of 212 Disparate Chemicals	physiologically based pharmacokinetic (PBPK) modeling; pharmacokinetics; general chemical; food component	ADACHI K, 2021, J PHARM HEALTH CARE, V7, DOI 10.1186/S40780-021-00220-Z; ADACHI K, 2021, J PHARM HEALTH CARE, V7, DOI 10.1186/S40780-021-00216-9; ADACHI K, 2021, J PHARM HEALTH CARE, V7, DOI 10.1186/S40780-021-00215-W; ADACHI K, 2021, J PHARM HEALTH CARE, V7, DOI 10.1186/S40780-021-00189-9; ADACHI K, 2020, J PHARM HEALTH CARE, V6, DOI 10.1186/S40780-020-00176-6; BELL SM, 2018, TOXICOL IN VITRO, V…	SHOWA PHARMACEUT UNIV;SHOWA PHARMACEUT UNIV	SHOWA PHARMACEUT UNIV		KAMIYA Y, 2022, BIOL PHARM BULL	KAMIYA Y, 2022, BIOL PHARM BULL			2-12-15 SHIBUYA, SHIBUYA-KU, TOKYO, 150-0002, JAPAN	SHOWA PHARMACEUTICAL UNIVERSITY; FUJITSU LTD		HYAMAZAK@AC.SHOYAKU.AC.JP		2025-11-13	YD7YL	1347-5215			METI ARTIFICIAL INTELLIGENCE-BASED SUBSTANCE HAZARD INTEGRATED PREDICTION SYSTEM PROJECT, JAPAN; JAPAN SOCIETY FOR THE PROMOTION OF SCIENCE [202021210]
CHEN J;WANG J;LI K;WU Y;WANG ;ZIQIAN Z;GUO J;ZHAO Z;FENG W;MEI ;SHENGHUI S	PEDIATRICS; EPILEPSY; VALPROIC ACID; PHARMACOKINETICS; MACHINE LEARNING; NEURAL NETWORKS; COMPUTER; CHILDREN	PEDIATRICS; EPILEPSY; VALPROIC ACID; PHARMACOKINETICS; MACHINE LEARNING; NEURAL NETWORKS; COMPUTER	CHILDREN	MEI, SH (CORRESPONDING AUTHOR), CAPITAL MED UNIV, BEIJING TIANTAN HOSP, DEPT PHARM, 119 NANSIHUAN WEST RD, BEIJING 100070, PEOPLES R CHINA.; MEI, SH (CORRESPONDING AUTHOR), CAPITAL MED UNIV, COLL PHARMACEUT SCI, DEPT CLIN PHARMACOL, BEIJING 100069, PEOPLES R CHINA.; FENG, WX (CORRESPONDING AUTHOR), CAPITAL MED UNIV, BEIJING CHILDRENS HOSP, DEPT NEUROL, 56 NANLISHI RD, BEIJING 100045, PEOPLES R CH…	EUR. J. CLIN. PHARMACOL.	PURPOSETHIS STUDY DEVELOPS AND COMPARES POPULATION PHARMACOKINETICS (POPPK) MODELS AND MACHINE LEARNING METHODS, INCLUDING NEURAL NETWORKS, TO PREDICT STEADY-STATE TROUGH CONCENTRATIONS IN PEDIATRIC PATIENTS AND PROVIDE IMPROVED DOSING RECOMMENDATIONS.METHODSVALPROIC ACID CONCENTRATION DATA WERE COLLECTED FROM 490 PEDIATRIC EPILEPSY PATIENTS TREATED AT BEIJING TIANTAN HOSPITAL AND BEIJING CHILDRE…		MEI, SH (CORRESPONDING AUTHOR), CAPITAL MED UNIV, BEIJING TIANTAN HOSP, DEPT PHARM, 119 NANSIHUAN WEST RD, BEIJING 100070, PEOPLES R CHINA	10.1007/s00228-025-03874-y		0031-6970	EUROPEAN JOURNAL OF CLINICAL PHARMACOLOGY	ENGLISH	0	9	1333-1341			SPRINGER HEIDELBERG	ISI	DOSING PREDICTION OF VALPROIC ACID IN PEDIATRIC PATIENTS WITH EPILEPSY: POPULATION PHARMACOKINETIC MODEL OR MACHINE LEARNING MODEL?	ARTICLE		81	2025	CHEN JINGCHENG;WANG JIACHENG;LI KAI;WU YUJIE;WANG; ZIQIAN;GUO JIN;ZHAO ZHIGANG;FENG WEIXING;MEI; SHENGHUI	EUR J CLIN PHARMACOL	PurposeThis study develops and compares population pharmacokinetics (PopPK) models and machine learning methods, including neural networks, to predict steady-state trough concentrations in pediatric patients and provide improved dosing recommendations.MethodsValproic acid concentration data were collected from 490 pediatric epilepsy patients treated at Beijing Tiantan Hospital and Beijing Childre…	Dosing prediction of valproic acid in pediatric patients with epilepsy: population pharmacokinetic model or machine learning model?	Pediatrics; Epilepsy; Valproic acid; Pharmacokinetics; Machine learning; Neural networks; Computer	ALBAWI S, 2017, I C ENG TECHNOL; BREIMAN L, 1996, MACH LEARN, V24, P123, DOI 10.1007/BF00058655; BUJA A, 2007, STAT SCI, V22, P506, DOI 10.1214/07-STS242B; DAMNJANOVIC I, 2023, THER ADV DRUG SAF, V14, DOI 10.1177/20420986231181337; GUMAEI A, 2021, CMC-COMPUT MATER CON, V66, P315, DOI 10.32604/CMC.2020.012045; HADDAD PM, 2009, EXPERT OPIN DRUG MET, V5, P539, DOI 10.1517/17425250902911455 , 10.1517…	CAPITAL MED UNIV;CAPITAL MED UNIV;CAPITAL MED UNIV;CAPITAL MED UNIV;CAPITAL MED UNIV;CAPITAL MED UNIV;TSINGHUA UNIV;TSINGHUA UNIV	CAPITAL MED UNIV		CHEN J, 2025, EUR J CLIN PHARMACOL	CHEN J, 2025, EUR J CLIN PHARMACOL			TIERGARTENSTRASSE 17, D-69121 HEIDELBERG, GERMANY	CAPITAL MEDICAL UNIVERSITY; CAPITAL MEDICAL UNIVERSITY; CAPITAL MEDICAL UNIVERSITY; TSINGHUA UNIVERSITY; TSINGHUA UNIVERSITY		FENGWEIXING00@SINA.COM MEISHENGHUI1983@126.COM		2025-11-13	6ZA0B	1432-1041	JUL 2025		NATIONAL KEY R\&D PROGRAM OF CHINA
WU Y;KONG W;LI J;XIANG X;LIANG ;HAO H;LIU D	END-STAGE RENAL DISEASE; DRUG-METABOLIZING ENZYME AND TRANSPORTER; PHARMACOKINETICS; PHYSIOLOGICALLY BASED PHARMACOKINETIC MODELING; DRUG-DRUG-DISEASE INTERACTION; CHRONIC KIDNEY-DISEASE; HEALTHY CHINESE; PHARMACOKINETIC MODEL; ATORVASTATIN; TRANSPORTERS; ABCG2; ROSUVASTATIN; POLYMORPHISM; MIDAZOLAM; ACID	END-STAGE RENAL DISEASE; DRUG-METABOLIZING ENZYME AND TRANSPORTER; PHARMACOKINETICS; PHYSIOLOGICALLY BASED PHARMACOKINETIC MODELING; DRUG-DRUG-DISEASE INTERACTION	CHRONIC KIDNEY-DISEASE; HEALTHY CHINESE; PHARMACOKINETIC MODEL; ATORVASTATIN; TRANSPORTERS; ABCG2; ROSUVASTATIN; POLYMORPHISM; MIDAZOLAM; ACID	LIANG, H (CORRESPONDING AUTHOR), PEKING UNIV THIRD HOSP, DEPT NEPHROL, BEIJING 100191, PEOPLES R CHINA.; LIANG, H; LIU, DY (CORRESPONDING AUTHOR), PEKING UNIV THIRD HOSP, DRUG CLIN TRIAL CTR, BEIJING 100191, PEOPLES R CHINA.; LIU, DY (CORRESPONDING AUTHOR), PEKING UNIV THIRD HOSP, INST MED INNOVAT, BEIJING 100191, PEOPLES R CHINA.; WU, YUJIE; KONG, WEIJIE; LI, JIAYU; LIANG, HAO, PEKING UNIV THIRD…	PHARMACEUTICS	BACKGROUND/OBJECTIVE: PHYSIOLOGICALLY BASED PHARMACOKINETIC (PBPK) MODELING IS A POWERFUL TOOL FOR PREDICTING PHARMACOKINETICS (PK) TO SUPPORT DRUG DEVELOPMENT AND PRECISION MEDICINE. HOWEVER, IT HAS NOT BEEN ESTABLISHED FOR NON-RENAL CLEARANCE PATHWAYS IN PATIENTS WITH END-STAGE RENAL DISEASE (ESRD), A POPULATION THAT BEARS HEAVY MEDICATION BURDEN AND IS THEREBY AT HIGH RISK FOR DRUG-DRUG-DISEAS…		LIANG, H (CORRESPONDING AUTHOR), PEKING UNIV THIRD HOSP, DEPT NEPHROL, BEIJING 100191, PEOPLES R CHINA	10.3390/pharmaceutics17081078			PHARMACEUTICS	ENGLISH	0	8				MDPI	ISI	DEVELOPMENT OF PBPK POPULATION MODEL FOR END-STAGE RENAL DISEASE PATIENTS TO INFORM OATP1B-, BCRP-, P-GP-, AND CYP3A4-MEDIATED DRUG DISPOSITION WITH INDIVIDUAL INFLUENCING FACTORS	ARTICLE		17	2025	WU YUJIE;KONG WEIJIE;LI JIAYU;XIANG XIAOQIANG;LIANG; HAO;LIU DONGYANG	PHARMACEUTICS	Background/Objective: Physiologically based pharmacokinetic (PBPK) modeling is a powerful tool for predicting pharmacokinetics (PK) to support drug development and precision medicine. However, it has not been established for non-renal clearance pathways in patients with end-stage renal disease (ESRD), a population that bears heavy medication burden and is thereby at high risk for drug-drug-diseas…	Development of PBPK Population Model for End-Stage Renal Disease Patients to Inform OATP1B-, BCRP-, P-gp-, and CYP3A4-Mediated Drug Disposition with Individual Influencing Factors	end-stage renal disease; drug-metabolizing enzyme and transporter; pharmacokinetics; physiologically based pharmacokinetic modeling; drug-drug-disease interaction	BIRMINGHAM BK, 2015, EUR J CLIN PHARMACOL, V71, P341, DOI 10.1007/S00228-014-1801-Z; CHAVEZ-ENG CM, 2018, J PHARM SCI-US, V107, P1973, DOI 10.1016/J.XPHS.2018.02.023; CHINNAPPA S, 2018, NEPHROL DIAL TRANSPL, V33, P450, DOI 10.1093/NDT/GFX064; CHU XY, 2018, CLIN PHARMACOL THER, V104, P788, DOI 10.1002/CPT.1213; COOPER-DEHOFF RM, 2022, CLIN PHARMACOL THER, V111, P1007, DOI 10.1002/CPT.2557; CUI C, …	PEKING UNIV THIRD HOSP;PEKING UNIV THIRD HOSP;PEKING UNIV THIRD HOSP;PEKING UNIV THIRD HOSP;PEKING UNIV THIRD HOSP;FUDAN UNIV;PEKING UNIV THIRD HOSP	PEKING UNIV THIRD HOSP		WU Y, 2025, PHARMACEUTICS	WU Y, 2025, PHARMACEUTICS			MDPI AG, GROSSPETERANLAGE 5, CH-4052 BASEL, SWITZERLAND	FUDAN UNIVERSITY	1078	DANIELAWU@YEAH.NET KONGWEIJIE0712@FOXMAIL.COM RUBYLI0224@163.COM XIANGXQ@FUDAN.EDU.CN LIANGHAO86@126.COM LIUDONGYANG@VIP.SINA.COM		2025-11-13	6NK5O	1999-4923			KEY CLINICAL PROJECTS OF PEKING UNIVERSITY THIRD HOSPITAL; BEIJING NATURAL SCIENCE FOUNDATION [Z210007]; BILL \& MELINDA GATES FOUNDATION [INV-007625]; CAPITAL'S FUNDS FOR HEALTH IMPROVEMENT AND RESEARCH [CFH 2022-2Z-40917]; [BYSYZD2024022]
PAUL N;KARAMITSOU V;GIEGERICH C;SADEGHI A;LUECKE M;WAGENHUBER B;KISTER ;ALEXANDER A;REHBERG M	VIRTUAL PATIENTS; QSP MODELING; INDIVIDUAL PATIENT FITTING; MACHINE; LEARNING; ARTIFICIAL INTELLIGENCE; SIMULATION-BASED INFERENCE; QUANTITATIVE SYSTEMS PHARMACOLOGY; MODEL	VIRTUAL PATIENTS; QSP MODELING; INDIVIDUAL PATIENT FITTING; MACHINE; LEARNING; ARTIFICIAL INTELLIGENCE; SIMULATION-BASED INFERENCE	QUANTITATIVE SYSTEMS PHARMACOLOGY; MODEL	REHBERG, M (CORRESPONDING AUTHOR), SANOFI R\&D, TRANSLAT DIS MODELING, FRANKFURT, GERMANY.; PAUL, NATHALIE; SADEGHI, AFSHIN; LUECKE, MORITZ; KISTER, ALEXANDER, FRAUNHOFER INST INTELLIGENT ANAL \& INFORMAT SYST I, ST AUGUSTIN, GERMANY.; KARAMITSOU, VENETIA; GIEGERICH, CLEMENS; WAGENHUBER, BRITTA; REHBERG, MARKUS, SANOFI R\&D, TRANSLAT DIS MODELING, FRANKFURT, GERMANY.; KISTER, ALEXANDER, FED INST …	FRONT. SYST. BIOL.	IN THE CONTEXT OF IN SILICO CLINICAL TRIALS, MECHANISTIC COMPUTER MODELS FOR PATHOPHYSIOLOGY AND PHARMACOLOGY (HERE QUANTITATIVE SYSTEMS PHARMACOLOGY MODELS, QSP) CAN GREATLY SUPPORT THE DECISION MAKING FOR DRUG CANDIDATES AND ELUCIDATE THE (POTENTIAL) RESPONSE OF PATIENTS TO EXISTING AND NOVEL TREATMENTS. THESE MODELS ARE BUILT ON DISEASE MECHANISMS AND THEN PARAMETRIZED USING (CLINICAL STUDY) D…		REHBERG, M (CORRESPONDING AUTHOR), SANOFI R\&D, TRANSLAT DIS MODELING, FRANKFURT, GERMANY	10.3389/fsysb.2024.1444912			FRONTIERS IN SYSTEMS BIOLOGY	ENGLISH	0					FRONTIERS MEDIA SA	ISI	BUILDING VIRTUAL PATIENTS USING SIMULATION-BASED INFERENCE	ARTICLE		4	2024	PAUL NATHALIE;KARAMITSOU VENETIA;GIEGERICH CLEMENS; SADEGHI AFSHIN;LUECKE MORITZ;WAGENHUBER BRITTA;KISTER; ALEXANDER;REHBERG MARKUS	FRONT SYST BIOL	In the context of in silico clinical trials, mechanistic computer models for pathophysiology and pharmacology (here Quantitative Systems Pharmacology models, QSP) can greatly support the decision making for drug candidates and elucidate the (potential) response of patients to existing and novel treatments. These models are built on disease mechanisms and then parametrized using (clinical study) d…	Building virtual patients using simulation-based inference	virtual patients; QSP modeling; individual patient fitting; machine; learning; artificial intelligence; simulation-based inference	AGHAMIRI SS, 2022, J PHARMACOKINET PHAR, V49, P19, DOI 10.1007/S10928-021-09790-9; ALLEN A, 2021, APPL SCI-BASEL, V11, DOI 10.3390/APP11125576; ALLEN RJ, 2016, CPT-PHARMACOMET SYST, V5, P140, DOI 10.1002/PSP4.12063; BIESEMANN N, 2023, SCI TRANSL MED, V15, DOI 10.1126/SCITRANSLMED.ABQ4419; BJÖRNSSON B, 2019, GENOME MED, V12, DOI 10.1186/S13073-019-0701-3; BOELTS J., 2023, BIORXIV, DOI 10.1371/JOUR…	M (CORRESPONDING AUTHOR);FRAUNHOFER INST INTELLIGENT ANAL AND INFORMAT SYST I;FED INST MAT RES AND TESTING	M (CORRESPONDING AUTHOR)		PAUL N, 2024, FRONT SYST BIOL	PAUL N, 2024, FRONT SYST BIOL			AVENUE DU TRIBUNAL FEDERAL 34, LAUSANNE, CH-1015, SWITZERLAND	SANOFI-AVENTIS; SANOFI GERMANY; FEDERAL INSTITUTE FOR MATERIALS RESEARCH \& TESTING	1444912	MARKUS.REHBERG@SANOFI.COM		2025-11-13	O4Z2Y	2674-0702
GAO H;WANG W;DONG J;YE Z;OUYANG ;DEFANG D	SOLID DISPERSION; DISSOLUTION PROFILE; MACHINE LEARNING; MOLECULAR; DYNAMICS (MD) SIMULATIONS; PHARMACOKINETIC MODELING; ARTIFICIAL NEURAL-NETWORK; RESISTANCE PROTEIN ABCG2; P-GLYCOPROTEIN; ABCB1; INHIBITOR VEMURAFENIB; DISSOLUTION MECHANISM; SOLUBLE DRUG; POLYMER TYPE; IN-VITRO; RELEASE; SUPERSATURATION	SOLID DISPERSION; DISSOLUTION PROFILE; MACHINE LEARNING; MOLECULAR; DYNAMICS (MD) SIMULATIONS; PHARMACOKINETIC MODELING	ARTIFICIAL NEURAL-NETWORK; RESISTANCE PROTEIN ABCG2; P-GLYCOPROTEIN; ABCB1; INHIBITOR VEMURAFENIB; DISSOLUTION MECHANISM; SOLUBLE DRUG; POLYMER TYPE; IN-VITRO; RELEASE; SUPERSATURATION	OUYANG, DF (CORRESPONDING AUTHOR), UNIV MACAU, INST CHINESE MED SCI ICMS, STATE KEY LAB QUAL RES CHINESE MED, MACAU, PEOPLES R CHINA.; GAO, HANLU; WANG, WEI; DONG, JIE; YE, ZHUYIFAN; OUYANG, DEFANG, UNIV MACAU, INST CHINESE MED SCI ICMS, STATE KEY LAB QUAL RES CHINESE MED, MACAU, PEOPLES R CHINA.	EUR. J. PHARM. BIOPHARM.	DRUGS IN SOLID DISPERSION (SD) TAKE ADVANTAGE OF FAST AND EXTENDED DISSOLUTION, THUS ATTAINS A HIGHER BIOAVAILABILITY THAN THE CRYSTAL FORM. HOWEVER, CURRENT DEVELOPMENT OF SD RELIES ON A RANDOM LARGE-SCALE FORMULATION SCREENING METHOD WITH LOW EFFICIENCY. CURRENT RESEARCH AIMS TO INTEGRATE VARIOUS COMPUTATIONAL TOOLS, INCLUDING MACHINE LEARNING (ML), MOLECULAR DYNAMIC (MD) SIMULATION AND PHYSIOL…		OUYANG, DF (CORRESPONDING AUTHOR), UNIV MACAU, INST CHINESE MED SCI ICMS, STATE KEY LAB QUAL RES CHINESE MED, MACAU, PEOPLES R CHINA	10.1016/j.ejpb.2020.12.001		0939-6411	EUROPEAN JOURNAL OF PHARMACEUTICS AND BIOPHARMACEUTICS	ENGLISH	49		336-346			ELSEVIER	ISI	AN INTEGRATED COMPUTATIONAL METHODOLOGY WITH DATA-DRIVEN MACHINE LEARNING, MOLECULAR MODELING AND PBPK MODELING TO ACCELERATE SOLID DISPERSION FORMULATION DESIGN	ARTICLE		158	2021	GAO HANLU;WANG WEI;DONG JIE;YE ZHUYIFAN;OUYANG; DEFANG	EUR J PHARM BIOPHARM	Drugs in solid dispersion (SD) take advantage of fast and extended dissolution, thus attains a higher bioavailability than the crystal form. However, current development of SD relies on a random large-scale formulation screening method with low efficiency. Current research aims to integrate various computational tools, including machine learning (ML), molecular dynamic (MD) simulation and physiol…	An integrated computational methodology with data-driven machine learning, molecular modeling and PBPK modeling to accelerate solid dispersion formulation design	Solid dispersion; Dissolution profile; Machine learning; molecular; dynamics (MD) simulations; Pharmacokinetic modeling	ADMINISTRATION U.F.A.D., 2011, CLIN PHARM BIOPH REV; AGENCY E.M., 2011, ZELB EPAR PUBL ASS R; ALONZO DE, 2011, J PHARM SCI-US, V100, P3316, DOI 10.1002/JPS.22579; BAGHEL S, 2016, J PHARM SCI-US, V105, P2527, DOI 10.1016/J.XPHS.2015.10.008; BREIMAN L., 2001, MACH. LEARN., V45, P5; CHAN TI, 2018, ASIAN J PHARM SCI, V13, P248, DOI 10.1016/J.AJPS.2017.07.011; CHEN WJ, 2017, MOL SIMULAT, V43, P1074, D…	UNIV MACAU;UNIV MACAU	UNIV MACAU		GAO H, 2021, EUR J PHARM BIOPHARM	GAO H, 2021, EUR J PHARM BIOPHARM			RADARWEG 29, 1043 NX AMSTERDAM, NETHERLANDS	UNIVERSITY OF MACAU		DEFANGOUYANG@UM.EDU.MO		2025-11-13	QA0OH	1873-3441			MACAU FDCT RESEARCH GRANT [FDCT/0029/2018/A1]; UNIVERSITY OF MACAU RESEARCH GRANT [MYRG2019-00041-ICMS]; INFORMATION AND COMMUNICATION TECHNOLOGY OFFICE (ICTO) OF THE UNIVERSITY OF MACAU
DEIG C;KANWAR A;THOMPSON R	ARTIFICIAL INTELLIGENCE; MACHINE LEARNING; DEEP LEARNING; SHARED DECISION-MAKING; NEURAL-NETWORKS; PHYSICIANS; PREDICTION; ACCURATE; MODELS; FUTURE; CARE	ARTIFICIAL INTELLIGENCE; MACHINE LEARNING; DEEP LEARNING	SHARED DECISION-MAKING; NEURAL-NETWORKS; PHYSICIANS; PREDICTION; ACCURATE; MODELS; FUTURE; CARE	THOMPSON, RF (CORRESPONDING AUTHOR), OREGON HLTH \& SCI UNIV, RADIAT MED, 3181 SOUTHWEST SAM JACKSON PK RD, PORTLAND, OR 97239 USA.; THOMPSON, RF (CORRESPONDING AUTHOR), VA PORTLAND HEALTHCARE SYST, HOSP \& SPECIALTY MED, 3710 SW US VET HOSP RD, PORTLAND, OR 97239 USA.; DEIG, CHRISTOPHER R.; KANWAR, AASHEESH; THOMPSON, REID F., OREGON HLTH \& SCI UNIV, RADIAT MED, 3181 SOUTHWEST SAM JACKSON PK RD…	HEMATOL. ONCOL. CLIN. NORTH AM.	THE INTEGRATION OF ARTIFICIAL INTELLIGENCE IN THE RADIATION ONCOLOGIST'S WORKFLOW HAS MULTIPLE APPLICATIONS AND SIGNIFICANT POTENTIAL. FROM THE INITIAL PATIENT ENCOUNTER, ARTIFICIAL INTELLIGENCE MAY AID IN PRETREATMENT DISEASE OUTCOME AND TOXICITY PREDICTION. IT MAY SUBSEQUENTLY AID IN TREATMENT PLANNING, AND ENHANCED DOSE OPTIMIZATION. ARTIFICIAL INTELLIGENCE MAY ALSO OPTIMIZE THE QUALITY ASSURA…		THOMPSON, RF (CORRESPONDING AUTHOR), OREGON HLTH \& SCI UNIV, RADIAT MED, 3181 SOUTHWEST SAM JACKSON PK RD, PORTLAND, OR 97239 USA	10.1016/j.hoc.2019.08.003		0889-8588	HEMATOLOGY-ONCOLOGY CLINICS OF NORTH AMERICA	ENGLISH	24	6	1095+			W B SAUNDERS CO-ELSEVIER INC	ISI	ARTIFICIAL INTELLIGENCE IN RADIATION ONCOLOGY	ARTICLE		33	2019	DEIG CHRISTOPHER R;KANWAR AASHEESH;THOMPSON REID F	HEMATOL ONCOL CLIN NORTH AM	The integration of artificial intelligence in the radiation oncologist's workflow has multiple applications and significant potential. From the initial patient encounter, artificial intelligence may aid in pretreatment disease outcome and toxicity prediction. It may subsequently aid in treatment planning, and enhanced dose optimization. Artificial intelligence may also optimize the quality assura…	Artificial Intelligence in Radiation Oncology	Artificial intelligence; Machine learning; Deep learning	AERTS HJWL, 2014, NAT COMMUN, V5, DOI 10.1038/NCOMMS5006; ANONYMOUS, 2014, J APPL CLIN MED PHYS, DOI DOI 10.1120/JACMP.V15I2.4596; AUSTIN CA, 2015, JAMA INTERN MED, V175, P1213, DOI 10.1001/JAMAINTERNMED.2015.1679; CARDENAS CE, 2018, INT J RADIAT ONCOL, V101, P468, DOI 10.1016/J.IJROBP.2018.01.114; CARLSON JNK, 2016, PHYS MED BIOL, V61, P2514, DOI 10.1088/0031-9155/61/6/2514; CHARRINGTON S, 2017,…	OREGON HLTH AND SCI UNIV;HOSP AND SPECIALTY MED;OREGON HLTH AND SCI UNIV;HOSP AND SPECIALTY MED	OREGON HLTH AND SCI UNIV		DEIG C, 2019, HEMATOL ONCOL CLIN NORTH AM	DEIG C, 2019, HEMATOL ONCOL CLIN NORTH AM			1600 JOHN F KENNEDY BOULEVARD, STE 1800, PHILADELPHIA, PA 19103-2899 USA	OREGON HEALTH \& SCIENCE UNIVERSITY; US DEPARTMENT OF VETERANS AFFAIRS; VETERANS HEALTH ADMINISTRATION (VHA); VA PORTLAND HEALTH CARE SYSTEM		THOMPSRE@OHSU.EDU		2025-11-13	JK9FU	1558-1977
MAO J;CHEN Y;XU L;CHEN W;CHEN ;BIWEN B;FANG Z;QIN W;ZHONG M	CYCLOSPORINE; RENAL TRANSPLANTATION; MACHINE LEARNING; POPULATION; PHARMACOKINETIC MODEL; ARTIFICIAL NEURAL NETWORK; PREDICTIVE PERFORMANCE; TACROLIMUS; BLOOD; POLYMORPHISMS; PARAMETERS	CYCLOSPORINE; RENAL TRANSPLANTATION; MACHINE LEARNING; POPULATION; PHARMACOKINETIC MODEL; ARTIFICIAL NEURAL NETWORK; PREDICTIVE PERFORMANCE	TACROLIMUS; BLOOD; POLYMORPHISMS; PARAMETERS	QIN, WW (CORRESPONDING AUTHOR), FUDAN UNIV, HUASHAN HOSP, DEPT PHARM, SHANGHAI, PEOPLES R CHINA.; FANG, Z (CORRESPONDING AUTHOR), WUXI DIAGNOST INNOVAT RES INST, DEPT DATA \& ANALYT, SHANGHAI, PEOPLES R CHINA.; MAO, JUNJUN; XU, LUYANG; QIN, WEIWEI; ZHONG, MINGKANG, FUDAN UNIV, HUASHAN HOSP, DEPT PHARM, SHANGHAI, PEOPLES R CHINA.; CHEN, YUHAO; CHEN, WEIHUANG; CHEN, BIWEN; FANG, ZHUO, WUXI DIAGNOST…	FRONT. PHARMACOL.	OBJECTIVE: THE AIM OF THIS STUDY WAS TO IDENTIFY THE IMPORTANT FACTORS AFFECTING CYCLOSPORINE (CSA) BLOOD CONCENTRATION AND ESTIMATE CSA CONCENTRATION USING SEVEN DIFFERENT MACHINE LEARNING (ML) ALGORITHMS. WE ALSO ASSESSED THE PREDICTABILITY OF ESTABLISHED ML MODELS AND PREVIOUSLY BUILT POPULATION PHARMACOKINETIC (POPPK) MODEL. FINALLY, THE MOST SUITABLE ML MODEL AND POPPK MODEL TO GUIDE PRECISI…		QIN, WW (CORRESPONDING AUTHOR), FUDAN UNIV, HUASHAN HOSP, DEPT PHARM, SHANGHAI, PEOPLES R CHINA	10.3389/fphar.2022.1016399			FRONTIERS IN PHARMACOLOGY	ENGLISH	8					FRONTIERS MEDIA SA	ISI	APPLYING MACHINE LEARNING TO THE PHARMACOKINETIC MODELING OF CYCLOSPORINE IN ADULT RENAL TRANSPLANT RECIPIENTS: A MULTI-METHOD COMPARISON	ARTICLE		13	2022	MAO JUNJUN;CHEN YUHAO;XU LUYANG;CHEN WEIHUANG;CHEN; BIWEN;FANG ZHUO;QIN WEIWEI;ZHONG MINGKANG	FRONT PHARMACOL	Objective: The aim of this study was to identify the important factors affecting cyclosporine (CsA) blood concentration and estimate CsA concentration using seven different machine learning (ML) algorithms. We also assessed the predictability of established ML models and previously built population pharmacokinetic (popPK) model. Finally, the most suitable ML model and popPK model to guide precisi…	Applying machine learning to the pharmacokinetic modeling of cyclosporine in adult renal transplant recipients: a multi-method comparison	cyclosporine; renal transplantation; machine learning; population; pharmacokinetic model; artificial neural network; predictive performance	ALHAMZAWI R, 2018, MATH BIOSCI, V303, P75, DOI 10.1016/J.MBS.2018.06.004; ASBERG Å, 2010, THER DRUG MONIT, V32, P152, DOI 10.1097/FTD.0B013E3181D3F822; BADILLO S, 2020, CLIN PHARMACOL THER, V107, P871, DOI 10.1002/CPT.1796; BERNARD E, 2014, ANN PHARMACOTHER, V48, P1580, DOI 10.1177/1060028014550644; CAI XJ, 2020, EUR J PHARM SCI, V152, DOI 10.1016/J.EJPS.2020.105448; FAHR A, 1993, CLIN PHARMACOKI…	FUDAN UNIV;WUXI DIAGNOST INNOVAT RES INST;FUDAN UNIV;WUXI DIAGNOST INNOVAT RES INST	FUDAN UNIV		MAO J, 2022, FRONT PHARMACOL	MAO J, 2022, FRONT PHARMACOL			AVENUE DU TRIBUNAL FEDERAL 34, LAUSANNE, CH-1015, SWITZERLAND	FUDAN UNIVERSITY	1016399	WWQIN@FUDAN.EDU.CN FANG\_ZHUO@WUXIDIAGNOSTICS.COM		2025-11-13	6H3UH	1663-9812			SHANGHAI MUNICIPAL HEALTH AND FAMILY PLANNING COMMISSION THROUGH 2019 KEY CLINICAL PROGRAM OF CLINICAL PHARMACY; WEAK DISCIPLINE CONSTRUCTION PROJECT [SHSLCZDZK06502]; SHANGHAI MUNICIPAL SCIENCE AND TECHNOLOGY COMMISSION [2016ZB0301-01]; [21PJ1423100]
ANDREWS-MORGER A;REUTLINGER M;PARROTT N;OLIVARES-MORALES A	CLEARANCE; PBPK MODELING; MACHINE LEARNING; WELL-STIRRED MODEL; IVIVE; DRUG DISCOVERY	CLEARANCE; PBPK MODELING; MACHINE LEARNING; WELL-STIRRED MODEL; IVIVE	DRUG DISCOVERY	ANDREWS-MORGER, A; OLIVARES-MORALES, A (CORRESPONDING AUTHOR), F HOFFMANN LA ROCHE LTD, ROCHE INNOVAT CTR BASEL, ROCHE PHARMACEUT RES \& EARLY DEV, CH-4070 BASEL, SWITZERLAND.; ANDREWS-MORGER, ANDREA; REUTLINGER, MICHAEL; PARROTT, NEIL; OLIVARES-MORALES, ANDRES, F HOFFMANN LA ROCHE LTD, ROCHE INNOVAT CTR BASEL, ROCHE PHARMACEUT RES \& EARLY DEV, CH-4070 BASEL, SWITZERLAND.	MOL. PHARM.	DURING DRUG DISCOVERY AND DEVELOPMENT, ACHIEVING APPROPRIATE PHARMACOKINETICS IS KEY TO ESTABLISHMENT OF THE EFFICACY AND SAFETY OF NEW DRUGS. PHYSIOLOGICALLY BASED PHARMACOKINETIC (PBPK) MODELS INTEGRATING IN VITRO-TO-IN VIVO EXTRAPOLATION HAVE BECOME AN ESSENTIAL IN SILICO TOOL TO ACHIEVE THIS GOAL. IN THIS CONTEXT, THE MOST IMPORTANT AND PROBABLY MOST CHALLENGING PHARMACOKINETIC PARAMETER TO E…		ANDREWS-MORGER, A; OLIVARES-MORALES, A (CORRESPONDING AUTHOR), F HOFFMANN LA ROCHE LTD, ROCHE INNOVAT CTR BASEL, ROCHE PHARMACEUT RES \& EARLY DEV, CH-4070 BASEL, SWITZERLAND	10.1021/acs.molpharmaceut.3c00374		1543-8384	MOLECULAR PHARMACEUTICS	ENGLISH	6	10	5052-5065			AMER CHEMICAL SOC	ISI	A MACHINE LEARNING FRAMEWORK TO IMPROVE RAT CLEARANCE PREDICTIONS AND INFORM PHYSIOLOGICALLY BASED PHARMACOKINETIC MODELING	ARTICLE		20	2023	ANDREWS-MORGER ANDREA;REUTLINGER MICHAEL;PARROTT NEIL; OLIVARES-MORALES ANDRES	MOL PHARM	During drug discovery and development, achieving appropriate pharmacokinetics is key to establishment of the efficacy and safety of new drugs. Physiologically based pharmacokinetic (PBPK) models integrating in vitro-to-in vivo extrapolation have become an essential in silico tool to achieve this goal. In this context, the most important and probably most challenging pharmacokinetic parameter to e…	A Machine Learning Framework to Improve Rat Clearance Predictions and Inform Physiologically Based Pharmacokinetic Modeling	clearance; PBPK modeling; machine learning; well-stirred model; IVIVE	ANONYMOUS, RDKIT OPEN SOURCE CH; BENET LZ, 1995, TOXICOL PATHOL, V23, P115, DOI 10.1177/019262339502300203; BENTO AP, 2020, J CHEMINFORMATICS, V12, DOI 10.1186/S13321-020-00456-1; BEREZHKOVSKIY LM, 2009, J PHARM SCI-US, V98, P1922, DOI 10.1002/JPS.21582; BULITTA J. B., 2008, WILEY ENCY CLIN TRIA, P1, DOI 10.1002/9780471462422.EOCT340, DOI 10.1002/9780471462422.EOCT340; DAVIES B, 1993, PHARMACEUT …	ROCHE INNOVAT CTR BASEL;ROCHE INNOVAT CTR BASEL	NOTREPORTED;ROCHE INNOVAT CTR BASEL		ANDREWS-MORGER A, 2023, MOL PHARM	ANDREWS-MORGER A, 2023, MOL PHARM			1155 16TH ST, NW, WASHINGTON, DC 20036 USA	ROCHE HOLDING		ANDREA.ANDREWS-MORGER@ROCHE.COM ANDRES.OLIVARES@ROCHE.COM		2025-11-13	S8AI7	1543-8392	SEP 2023
SHIM J;REHBERG M;WAGENHUBER B;VAN D;GRAAF P;CHUNG D	INFLAMMATORY BOWEL DISEASE (IBD); MACHINE LEARNING; MAYO SCORE; PREDICTION; ENDOSCOPIC SCORE PREDICTION; QUANTITATIVE SYSTEMS; PHARMACOLOGY (QSP) MODEL; CDAI SCORE PREDICTION; ACTIVE ULCERATIVE-COLITIS; CROHNS-DISEASE; ENDOSCOPIC ACTIVITY; T-CELLS; THERAPIES; CYTOKINES; MUCOSA	INFLAMMATORY BOWEL DISEASE (IBD); MACHINE LEARNING; MAYO SCORE; PREDICTION; ENDOSCOPIC SCORE PREDICTION; QUANTITATIVE SYSTEMS; PHARMACOLOGY (QSP) MODEL; CDAI SCORE PREDICTION	ACTIVE ULCERATIVE-COLITIS; CROHNS-DISEASE; ENDOSCOPIC ACTIVITY; T-CELLS; THERAPIES; CYTOKINES; MUCOSA	CHUNG, DW (CORRESPONDING AUTHOR), CERTARA APPL BIOSIMULAT, SHEFFIELD, ENGLAND.; SHIM, JAEHEE V.; VAN DER GRAAF, PIET H.; CHUNG, DOUGLAS W., CERTARA APPL BIOSIMULAT, SHEFFIELD, ENGLAND.; REHBERG, MARKUS; WAGENHUBER, BRITTA, SANOFI R\&D, TRANSLAT DIS MODELING, FRANKFURT AM MAIN, GERMANY.; VAN DER GRAAF, PIET H., LEIDEN UNIV, LEIDEN ACAD CTR DRUG RES, DIV SYST PHARMACOL \& PHARM, LEIDEN, NETHERLANDS.	FRONT. PHARMACOL.	DISEASE ACTIVITY SCORES ARE EFFICACY ENDPOINTS IN CLINICAL TRIALS OF INFLAMMATORY BOWEL DISEASE (IBD) THERAPIES. CROHN'S DISEASE ACTIVITY INDEX (CDAI), MAYO ENDOSCOPIC SCORE (MES) AND MAYO SCORE ARE FREQUENTLY USED IN CLINICAL TRIALS. THEY RELY ON EITHER THE PHYSICIAN'S OBSERVATION OF THE INFLAMMATORY STATE OF THE PATIENT'S GASTROINTESTINAL TISSUE ALONE OR COMBINED WITH THE PATIENT'S SUBJECTIVE E…		CHUNG, DW (CORRESPONDING AUTHOR), CERTARA APPL BIOSIMULAT, SHEFFIELD, ENGLAND	10.3389/fphar.2025.1479666			FRONTIERS IN PHARMACOLOGY	ENGLISH	0					FRONTIERS MEDIA SA	ISI	COMBINING MECHANISTIC MODELING WITH MACHINE LEARNING AS A STRATEGY TO PREDICT INFLAMMATORY BOWEL DISEASE CLINICAL SCORES	ARTICLE		16	2025	SHIM JAEHEE V;REHBERG MARKUS;WAGENHUBER BRITTA;VAN DER; GRAAF PIET H;CHUNG DOUGLAS W	FRONT PHARMACOL	Disease activity scores are efficacy endpoints in clinical trials of inflammatory bowel disease (IBD) therapies. Crohn's disease activity index (CDAI), Mayo endoscopic score (MES) and Mayo score are frequently used in clinical trials. They rely on either the physician's observation of the inflammatory state of the patient's gastrointestinal tissue alone or combined with the patient's subjective e…	Combining mechanistic modeling with machine learning as a strategy to predict inflammatory bowel disease clinical scores	inflammatory bowel disease (IBD); machine learning; mayo score; prediction; endoscopic score prediction; quantitative systems; pharmacology (QSP) model; CDAI score prediction	AHLUWALIA B, 2018, SCAND J GASTROENTERO, V53, P379, DOI 10.1080/00365521.2018.1447597; ALLEGRETTI JR, 2023, GASTROENTEROLOGY, V165, P492, DOI 10.1053/J.GASTRO.2023.03.230; BALBAS-MARTINEZ V, 2018, PLOS ONE, V13, DOI 10.1371/JOURNAL.PONE.0192949; BARBER GE, 2016, AM J GASTROENTEROL, V111, P1816, DOI 10.1038/AJG.2016.408; CADTH, 2016, CLINICAL REVIEW REPORT: ADALIMUMAB (HUMIRA); CAI ZB, 2021, FRONT…	DW (CORRESPONDING AUTHOR);LEIDEN UNIV	DW (CORRESPONDING AUTHOR)		SHIM J, 2025, FRONT PHARMACOL	SHIM J, 2025, FRONT PHARMACOL			AVENUE DU TRIBUNAL FEDERAL 34, LAUSANNE, CH-1015, SWITZERLAND	LEIDEN UNIVERSITY; LEIDEN UNIVERSITY - EXCL LUMC	1479666	DOUG.CHUNG@CERTARA.COM		2025-11-13	Z8A1S	1663-9812
PAWLOWSKI T;BOKOTA G;LAZAROU G;KIERZEK ;ANDRZEJ M A;SROKA J	MACHINE LEARNING; MODEL EMULATION; OBJECTIVE FUNCTION OPTIMIZATION; VIRTUAL POPULATION INFERENCE; QUANTITATIVE SYSTEMS PHARMACOLOGY; IMMUNO-ONCOLOGY	MACHINE LEARNING; MODEL EMULATION; OBJECTIVE FUNCTION OPTIMIZATION; VIRTUAL POPULATION INFERENCE; QUANTITATIVE SYSTEMS PHARMACOLOGY; IMMUNO-ONCOLOGY		KIERZEK, AM (CORRESPONDING AUTHOR), CERTARA UK LTD, CERTARA QSP, SHEFFIELD, S YORKSHIRE, ENGLAND.; PAWLOWSKI, TOMASZ; BOKOTA, GRZEGORZ; SROKA, JACEK, UNIV WARSAW, INST INFORMAT, WARSAW, POLAND.; LAZAROU, GEORGIA; KIERZEK, ANDRZEJ M., CERTARA UK LTD, CERTARA QSP, SHEFFIELD, S YORKSHIRE, ENGLAND.; KIERZEK, ANDRZEJ M., UNIV SURREY, SCH BIOSCI \& MED, GUILDFORD, SURREY, ENGLAND.	METHODS	QUANTITATIVE SYSTEMS PHARMACOLOGY (QSP) MODELS ARE INCREASINGLY BEING APPLIED FOR TARGET DISCOVERY AND DOSE SELECTION IN IMMUNO-ONCOLOGY (IO). TYPICAL APPLICATION INVOLVES VIRTUAL TRIAL, A SIMULATION OF A VIRTUAL POPULATION OF HUNDREDS OF MODEL INSTANCES WITH MODEL INPUTS REFLECTING INDIVIDUAL VARIABILITY. WHILE THE STRUCTURE OF THE MODEL AND INITIAL PARAMETERISATION ARE BASED ON LITERATURE DESCR…		KIERZEK, AM (CORRESPONDING AUTHOR), CERTARA UK LTD, CERTARA QSP, SHEFFIELD, S YORKSHIRE, ENGLAND	10.1016/j.ymeth.2023.12.006		1046-2023	METHODS	ENGLISH	5		118-126			ACADEMIC PRESS INC ELSEVIER SCIENCE	ISI	EMULATION OF QUANTITATIVE SYSTEMS PHARMACOLOGY MODELS TO ACCELERATE VIRTUAL POPULATION INFERENCE IN IMMUNO-ONCOLOGY	ARTICLE		223	2024	PAWLOWSKI TOMASZ;BOKOTA GRZEGORZ;LAZAROU GEORGIA;KIERZEK; ANDRZEJ M;SROKA JACEK	METHODS	Quantitative Systems Pharmacology (QSP) models are increasingly being applied for target discovery and dose selection in immuno-oncology (IO). Typical application involves virtual trial, a simulation of a virtual population of hundreds of model instances with model inputs reflecting individual variability. While the structure of the model and initial parameterisation are based on literature descr…	Emulation of Quantitative Systems Pharmacology models to accelerate virtual population inference in immuno-oncology	Machine learning; Model emulation; Objective function optimization; Virtual population inference; Quantitative systems pharmacology; Immuno-oncology	ALLEN RJ, 2016, CPT-PHARMACOMET SYST, V5, P140, DOI 10.1002/PSP4.12063; BRO R, 2014, ANAL METHODS-UK, V6, P2812, DOI 10.1039/C3AY41907J; BROCKHERDE F, 2017, NAT COMMUN, V8, DOI 10.1038/S41467-017-00839-3; CHAN J.R., 2022, J PHARMACOKINET PHAR, V11, P1; CHELLIAH V, 2021, CLIN PHARMACOL THER, V109, P605, DOI 10.1002/CPT.1987; CHEN DS, 2013, IMMUNITY, V39, P1, DOI 10.1016/J.IMMUNI.2013.07.012; DERBA…	AM (CORRESPONDING AUTHOR);UNIV WARSAW;UNIV SURREY	AM (CORRESPONDING AUTHOR)		PAWLOWSKI T, 2024, METHODS	PAWLOWSKI T, 2024, METHODS			525 B ST, STE 1900, SAN DIEGO, CA 92101-4495 USA	UNIVERSITY OF WARSAW; CERTARA UK LTD; UNIVERSITY OF SURREY		TP292676@STUDENTS.MIMUW.EDU.PL G.BOKOTA@MIMUW.EDU.PL GEORGIA.LAZAROU@CERTARA.COM ANDRZEJ.KIERZEK@CERTARA.COM J.SROKA@MIMUW.EDU.PL		2025-11-13	LG6J8	1095-9130	FEB 2024
ADACHI K;SHIMIZU M;YAMAZAKI H	FRACTION ABSORBED; INTESTINAL AVAILABILITY; ABSORPTION RATE CONSTANT; PBPK MODELING	FRACTION ABSORBED; INTESTINAL AVAILABILITY; ABSORPTION RATE CONSTANT; PBPK MODELING		YAMAZAKI, H (CORRESPONDING AUTHOR), SHOWA PHARMACEUT UNIV, MACHIDA, TOKYO 1948543, JAPAN.; ADACHI, KOICHIRO; SHIMIZU, MAKIKO; YAMAZAKI, HIROSHI, SHOWA PHARMACEUT UNIV, MACHIDA, TOKYO 1948543, JAPAN.	J. TOXICOL. SCI.	PHYSIOLOGICALLY BASED PHARMACOKINETIC (PBPK) MODELING HAS THE POTENTIAL TO ESTIMATE INTERNAL CHEMICAL EXPOSURES. ALGORITHMS FOR PREDICTING THE INPUT PARAMETERS FOR PBPK MODELING, SUCH AS ABSORPTION RATE CONSTANTS (K), WERE PREVIOUSLY REPORTED FOR 323 CHEMICALS IN RATS. IN THIS STUDY, A CURRENT-LY UPDATED SYSTEM FOR ESTIMATING THE FRACTION ABSORBED X INTESTINAL AVAILABILITY OF COMPOUNDS, ALONG WIT…		YAMAZAKI, H (CORRESPONDING AUTHOR), SHOWA PHARMACEUT UNIV, MACHIDA, TOKYO 1948543, JAPAN			0388-1350	JOURNAL OF TOXICOLOGICAL SCIENCES	ENGLISH	6	11	453-456			JAPANESE SOC TOXICOLOGICAL SCIENCES	ISI	UPDATED IN SILICO PREDICTION METHODS FOR FRACTIONS ABSORBED AND ABSORPTION RATE CONSTANTS OF 372 DISPARATE CHEMICALS FOR USE IN PHYSIOLOGICALLY BASED PHARMACOKINETIC MODELS FOR ESTIMATING INTERNAL CONCENTRATIONS IN RATS	ARTICLE		47	2022	ADACHI KOICHIRO;SHIMIZU MAKIKO;YAMAZAKI HIROSHI	J TOXICOL SCI	Physiologically based pharmacokinetic (PBPK) modeling has the potential to estimate internal chemical exposures. Algorithms for predicting the input parameters for PBPK modeling, such as absorption rate constants (k), were previously reported for 323 chemicals in rats. In this study, a current-ly updated system for estimating the fraction absorbed x intestinal availability of compounds, along wit…	Updated in silico prediction methods for fractions absorbed and absorption rate constants of 372 disparate chemicals for use in physiologically based pharmacokinetic models for estimating internal concentrations in rats	Fraction absorbed; Intestinal availability; Absorption rate constant; PBPK modeling	ANONYMOUS, 2010, CHAR APPL PHYSL BAS; COOK C., 2022, SOT 61 ANN M; ICAMIYA Y., 2021, BIOCHEM PHARMACOL, V192; KAMIYA Y, 2021, CHEM RES TOXICOL, V34, P2180, DOI 10.1021/ACS.CHEMRESTOX.1C00249; KAMIYA Y, 2021, CHEM RES TOXICOL, V34, P507, DOI 10.1021/ACS.CHEMRESTOX.0C00336; KAMIYA Y, 2019, CHEM RES TOXICOL, V32, P211, DOI 10.1021/ACS.CHEMRESTOX.8B00307; PAINI A, 2019, COMPUT TOXICOL, V9, P61, DOI 1…	SHOWA PHARMACEUT UNIV;SHOWA PHARMACEUT UNIV	SHOWA PHARMACEUT UNIV		ADACHI K, 2022, J TOXICOL SCI	ADACHI K, 2022, J TOXICOL SCI			INTERNATIONAL MEDICAL INFORMATION CENTER, SHINANOMACHI RENGAKAN, 35 SHINANO-MACHI, SHINJUKU-KU, TOKYO, 160-0016, JAPAN	SHOWA PHARMACEUTICAL UNIVERSITY		HYAMAZAK@AC.SHOYAKU.AC.JP		2025-11-13	7J1HR	1880-3989			JAPAN CHEMICAL INDUSTRY ASSOCIATION LONG-RANGE RESEARCH INITIATIVE PROGRAM
CHAN P;PESKOV K;SONG X	META-ANALYSIS; COMPETITIVE BENCHMARKING; MODEL-INFORMED DRUG; DEVELOPMENT; DURVALUMAB; FENEBRUTINIB; DOSE-RESPONSE METAANALYSIS; BONE-MINERAL DENSITY; QUANTITATIVE EFFICACY; INTRAOCULAR-PRESSURE; NETWORK METAANALYSIS; RHEUMATOID-ARTHRITIS; SYSTEMATIC REVIEWS; ADVERSE EVENTS; EXPOSURE; PHARMACOKINETICS	META-ANALYSIS; COMPETITIVE BENCHMARKING; MODEL-INFORMED DRUG; DEVELOPMENT; DURVALUMAB; FENEBRUTINIB	DOSE-RESPONSE METAANALYSIS; BONE-MINERAL DENSITY; QUANTITATIVE EFFICACY; INTRAOCULAR-PRESSURE; NETWORK METAANALYSIS; RHEUMATOID-ARTHRITIS; SYSTEMATIC REVIEWS; ADVERSE EVENTS; EXPOSURE; PHARMACOKINETICS	CHAN, P (CORRESPONDING AUTHOR), GENENTECH INC, CLIN PHARMACOL, 1 DNA WAY, SAN FRANCISCO, CA 94080 USA.; CHAN, PHYLLIS, GENENTECH INC, CLIN PHARMACOL, 1 DNA WAY, SAN FRANCISCO, CA 94080 USA.; PESKOV, KIRILL, M\&S DECIS LLC, MOSCOW, RUSSIA.; PESKOV, KIRILL, SECHENOV FIRST MOSCOW STATE MED UNIV, MOSCOW, RUSSIA.; PESKOV, KIRILL, STU SIRIUS, SOCI, RUSSIA.; SONG, XUYANG, ASTRAZENECA, CLIN PHARMACOL \& …	PHARM. RES.	MODEL-BASED META-ANALYSIS (MBMA) IS A QUANTITATIVE APPROACH THAT LEVERAGES PUBLISHED SUMMARY DATA ALONG WITH INTERNAL DATA AND CAN BE APPLIED TO INFORM KEY DRUG DEVELOPMENT DECISIONS, INCLUDING THE BENEFIT-RISK ASSESSMENT OF A TREATMENT UNDER INVESTIGATION. THESE RISK-BENEFIT ASSESSMENTS MAY INVOLVE DETERMINING AN OPTIMAL DOSE COMPARED AGAINST HISTORIC EXTERNAL COMPARATORS OF A PARTICULAR DISEASE…		CHAN, P (CORRESPONDING AUTHOR), GENENTECH INC, CLIN PHARMACOL, 1 DNA WAY, SAN FRANCISCO, CA 94080 USA	10.1007/s11095-022-03201-5		0724-8741	PHARMACEUTICAL RESEARCH	ENGLISH	30	8	1761-1777			SPRINGER/PLENUM PUBLISHERS	ISI	APPLICATIONS OF MODEL-BASED META-ANALYSIS IN DRUG DEVELOPMENT	ARTICLE		39	2022	CHAN PHYLLIS;PESKOV KIRILL;SONG XUYANG	PHARM RES	Model-based meta-analysis (MBMA) is a quantitative approach that leverages published summary data along with internal data and can be applied to inform key drug development decisions, including the benefit-risk assessment of a treatment under investigation. These risk-benefit assessments may involve determining an optimal dose compared against historic external comparators of a particular disease…	Applications of Model-Based Meta-Analysis in Drug Development	Meta-analysis; Competitive benchmarking; Model-informed drug; development; Durvalumab; Fenebrutinib	AGRAWAL S, 2016, J IMMUNOTHER CANCER, V4, DOI 10.1186/S40425-016-0177-2; AHN JE, 2010, J PHARMACOKINET PHAR, V37, P179, DOI 10.1007/S10928-010-9152-6; ALHADAB AA, 2020, AAPS J, V22, DOI 10.1208/S12248-020-00455-Y; ALHAJ-SULIMAN SO, 2020, CURR DRUG METAB, V21, P390, DOI 10.2174/1389200221666200514130441; ASSAWASUWANNAKIT P, 2015, J CLIN PHARM THER, V40, P24, DOI 10.1111/JCPT.12219; BANNA GL, 2020,…	GENENTECH INC;GENENTECH INC;SECHENOV FIRST MOSCOW STATE MED UNIV;CLIN PHARMACOL AND QUANTITAT PHARMACOL	GENENTECH INC		CHAN P, 2022, PHARM RES	CHAN P, 2022, PHARM RES			233 SPRING ST, NEW YORK, NY 10013 USA	ROCHE HOLDING; GENENTECH; ROCHE HOLDING USA; SECHENOV FIRST MOSCOW STATE MEDICAL UNIVERSITY; ASTRAZENECA; MEDIMMUNE		CHAN.HUI-MIN@GENE.COM		2025-11-13	3E4TZ	1573-904X	FEB 2022		MINISTRY OF SCIENCE AND HIGHER EDUCATION OF THE RUSSIAN FEDERATION [075-15-2020-926]
NAGA D;PARROTT N;ECKER G;OLIVARES-MORALES ;ANDRES A	DRUG DISCOVERY; PBPK MODELS; HT-PBPK; PHYSICOCHEMICAL PROPERTIES; CLEARANCE PREDICTIONS AND MACHINE LEARNING; BIOPHARMACEUTICS TOOLS PROJECT; IN-VIVO EXTRAPOLATION; INTRINSIC; CLEARANCE; TISSUE DISTRIBUTION; ABSORPTION MODELS; VITRO DATA; PLASMA; SILICO; IMI; PARAMETERS	DRUG DISCOVERY; PBPK MODELS; HT-PBPK; PHYSICOCHEMICAL PROPERTIES; CLEARANCE PREDICTIONS AND MACHINE LEARNING	BIOPHARMACEUTICS TOOLS PROJECT; IN-VIVO EXTRAPOLATION; INTRINSIC; CLEARANCE; TISSUE DISTRIBUTION; ABSORPTION MODELS; VITRO DATA; PLASMA; SILICO; IMI; PARAMETERS	OLIVARES-MORALES, A (CORRESPONDING AUTHOR), ROCHE INNOVAT CTR BASEL, ROCHE PHARMA RES \& EARLY DEV PRED, CH-4070 BASEL, SWITZERLAND.; NAGA, DOHA; PARROTT, NEIL; OLIVARES-MORALES, ANDRES, ROCHE INNOVAT CTR BASEL, ROCHE PHARMA RES \& EARLY DEV PRED, CH-4070 BASEL, SWITZERLAND.; NAGA, DOHA; ECKER, GERHARD F., UNIV VIENNA, DEPT PHARMACEUT SCI, A-1090 VIENNA, AUSTRIA.	MOL. PHARM.	MINIMIZING IN VITRO AND IN VIVO TESTING IN EARLY DRUG DISCOVERY WITH THE USE OF PHYSIOLOGICALLY BASED PHARMACOKINETIC (PBPK) MODELING AND MACHINE LEARNING (ML) APPROACHES HAS THE POTENTIAL TO REDUCE DISCOVERY CYCLE TIMES AND ANIMAL EXPERIMENTATION. HOWEVER, THE PREDICTION SUCCESS OF SUCH AN APPROACH HAS NOT BEEN SHOWN FOR A LARGER AND DIVERSE SET OF COMPOUNDS REPRESENTATIVE OF A LEAD OPTIMIZATION…		OLIVARES-MORALES, A (CORRESPONDING AUTHOR), ROCHE INNOVAT CTR BASEL, ROCHE PHARMA RES \& EARLY DEV PRED, CH-4070 BASEL, SWITZERLAND	10.1021/acs.molpharmaceut.2c00040		1543-8384	MOLECULAR PHARMACEUTICS	ENGLISH	42					AMER CHEMICAL SOC	ISI	EVALUATION OF THE SUCCESS OF HIGH-THROUGHPUT PHYSIOLOGICALLY BASED PHARMACOKINETIC (HT-PBPK) MODELING PREDICTIONS TO INFORM EARLY DRUG DISCOVERY	ARTICLE; EARLY ACCESS			2022	NAGA DOHA;PARROTT NEIL;ECKER GERHARD F;OLIVARES-MORALES; ANDRES	MOL PHARM	Minimizing in vitro and in vivo testing in early drug discovery with the use of physiologically based pharmacokinetic (PBPK) modeling and machine learning (ML) approaches has the potential to reduce discovery cycle times and animal experimentation. However, the prediction success of such an approach has not been shown for a larger and diverse set of compounds representative of a lead optimization…	Evaluation of the Success of High-Throughput Physiologically Based Pharmacokinetic (HT-PBPK) Modeling Predictions to Inform Early Drug Discovery	drug discovery; PBPK models; HT-PBPK; physicochemical properties; clearance predictions and machine learning	ALSENZ J, 2007, ADV DRUG DELIVER REV, V59, P546, DOI 10.1016/J.ADDR.2007.05.007; ANONYMOUS, 2008, AAPS NAT ANN M EXP A; AUSTIN C.P., 2004, ASSAY GUIDANCE MANUAL; AUSTIN RP, 2002, DRUG METAB DISPOS, V30, P1497, DOI 10.1124/DMD.30.12.1497; BENET LZ, 1995, TOXICOL PATHOL, V23, P115, DOI 10.1177/019262339502300203; BEREZHKOVSKIY LM, 2009, J PHARM SCI-US, V98, P1922, DOI 10.1002/JPS.21582; CUBITT HE, …	ROCHE INNOVAT CTR BASEL;ROCHE INNOVAT CTR BASEL;UNIV VIENNA	ROCHE INNOVAT CTR BASEL		NAGA D, 2022, MOL PHARM	NAGA D, 2022, MOL PHARM			1155 16TH ST, NW, WASHINGTON, DC 20036 USA	ROCHE HOLDING; UNIVERSITY OF VIENNA		ANDRES.OLIVARES@ROCHE.COM		2025-11-13	2R4YW	1543-8392	APR 2022
SIBIEUDE E;KHANDELWAL A;GIRARD P;HESTHAVEN ;JAN S J;TERRANOVA N	DEEP LEARNING; GENETIC ALGORITHM; MODEL-INFORMED DRUG DISCOVERY AND; DEVELOPMENT; NEURAL NETWORK; PHARMACOMETRICS; POPULATION PK; PD	DEEP LEARNING; GENETIC ALGORITHM; MODEL-INFORMED DRUG DISCOVERY AND; DEVELOPMENT; NEURAL NETWORK; PHARMACOMETRICS; POPULATION PK; PD		TERRANOVA, N (CORRESPONDING AUTHOR), MERCK INST PHARMACOMETR, LAUSANNE, SWITZERLAND.; TERRANOVA, N (CORRESPONDING AUTHOR), MERCK KGAA, DARMSTADT, GERMANY.; SIBIEUDE, EMERIC, ECOLE POLYTECH FED LAUSANNE, SCH BASIC SCI, LAUSANNE, SWITZERLAND.; SIBIEUDE, EMERIC; GIRARD, PASCAL; TERRANOVA, NADIA, MERCK INST PHARMACOMETR, LAUSANNE, SWITZERLAND.; SIBIEUDE, EMERIC; KHANDELWAL, AKASH; GIRARD, PASCAL; TER…	J. PHARMACOKINET. PHARMACODYN.	A FIT-FOR-PURPOSE STRUCTURAL AND STATISTICAL MODEL IS THE FIRST MAJOR REQUIREMENT IN POPULATION PHARMACOMETRIC MODEL DEVELOPMENT. IN THIS MANUSCRIPT WE DISCUSS HOW THIS COMPLEX AND COMPUTATIONALLY INTENSIVE TASK COULD BENEFIT FROM SUPERVISED MACHINE LEARNING ALGORITHMS. WE COMPARED THE CLASSICAL PHARMACOMETRIC APPROACH WITH TWO MACHINE LEARNING METHODS, GENETIC ALGORITHM AND NEURAL NETWORKS, IN D…		TERRANOVA, N (CORRESPONDING AUTHOR), MERCK INST PHARMACOMETR, LAUSANNE, SWITZERLAND	10.1007/s10928-021-09793-6		1567-567X	JOURNAL OF PHARMACOKINETICS AND PHARMACODYNAMICS	ENGLISH	33	2	257-270			SPRINGER/PLENUM PUBLISHERS	ISI	POPULATION PHARMACOKINETIC MODEL SELECTION ASSISTED BY MACHINE LEARNING	ARTICLE		49	2022	SIBIEUDE EMERIC;KHANDELWAL AKASH;GIRARD PASCAL;HESTHAVEN; JAN S;TERRANOVA NADIA	J PHARMACOKINET PHARMACODYN	A fit-for-purpose structural and statistical model is the first major requirement in population pharmacometric model development. In this manuscript we discuss how this complex and computationally intensive task could benefit from supervised machine learning algorithms. We compared the classical pharmacometric approach with two machine learning methods, genetic algorithm and neural networks, in d…	Population pharmacokinetic model selection assisted by machine learning	Deep learning; Genetic algorithm; Model-informed drug discovery and; development; Neural network; Pharmacometrics; Population PK; PD	ANONYMOUS, 2014, A LANGUAGE AND ENVIRONMENT FOR STATISTICAL COMPUTING; BAKER RE, 2018, BIOL LETTERS, V14, DOI 10.1098/RSBL.2017.0660; BAUER RJ, 2019, CPT-PHARMACOMET SYST, V8, P525, DOI 10.1002/PSP4.12404; BIES RR, 2006, J PHARMACOKINET PHAR, V33, P195, DOI 10.1007/S10928-006-9004-6; BYON W, 2013, CPT-PHARMACOMET SYST, V2, DOI 10.1038/PSP.2013.26; CHARTRAND G, 2017, RADIOGRAPHICS, V37, P2113, DOI…	MERCK INST PHARMACOMETR;N (CORRESPONDING AUTHOR);SCH BASIC SCI;MERCK INST PHARMACOMETR;ECOLE POLYTECH FED LAUSANNE EPFL	MERCK INST PHARMACOMETR		SIBIEUDE E, 2022, J PHARMACOKINET PHARMACODYN	SIBIEUDE E, 2022, J PHARMACOKINET PHARMACODYN			233 SPRING ST, NEW YORK, NY 10013 USA	SWISS FEDERAL INSTITUTES OF TECHNOLOGY DOMAIN; ECOLE POLYTECHNIQUE FEDERALE DE LAUSANNE; MERCK KGAA; SWISS FEDERAL INSTITUTES OF TECHNOLOGY DOMAIN; ECOLE POLYTECHNIQUE FEDERALE DE LAUSANNE		NADIA.TERRANOVA@MERCKGROUP.COM		2025-11-13	ZX7LH	1573-8744	OCT 2021		MERCK KGAA, DARMSTADT, GERMANY
BROOKS L;HARUN R;JIN J;LU J	ARTIFICIAL INTELLIGENCE; COVARIATE-ANALYSIS; MACHINE LEARNING; POPULATION PK/PD	ARTIFICIAL INTELLIGENCE; COVARIATE-ANALYSIS; MACHINE LEARNING; POPULATION PK/PD		LU, JM (CORRESPONDING AUTHOR), GENENTECH INC, CLIN PHARMACOL, SOUTH SAN FRANCISCO, CA 94080 USA.; BROOKS, LOGAN; JIN, JIN Y.; LU, JAMES, GENENTECH INC, CLIN PHARMACOL, SOUTH SAN FRANCISCO, CA 94080 USA.; HARUN, RASHED, GENENTECH INC, PTC GENOM BIOINFORMAT \& BIOSPECIMENS, SOUTH SAN FRANCISCO, CA USA.	CPT-PHARMACOMET. SYST. PHARMACOL.	COVARIATE IDENTIFICATION IN POPULATION PHARMACOKINETIC/PHARMACODYNAMIC (POPPK/PD) MODELING IS A KEY COMPONENT IN MODEL DEVELOPMENT THAT IS OFTEN PRONE TO BIAS, TIME-CONSUMING, AND EVEN INTRACTABLE WHEN TOO MANY COVARIATES OR COMPLICATED MODELS ARE BEING CONSIDERED. EARLY WORK LEVERAGING MACHINE LEARNING (ML) FOR COVARIATE SCREENING HAS SHOWN PROMISING RESULTS OVER TRADITIONAL METHODS. IN THIS WOR…		LU, JM (CORRESPONDING AUTHOR), GENENTECH INC, CLIN PHARMACOL, SOUTH SAN FRANCISCO, CA 94080 USA	10.1002/psp4.70044		2163-8306	CPT-PHARMACOMETRICS \& SYSTEMS PHARMACOLOGY	ENGLISH	0	8	1322-1331			WILEY	ISI	SHAP-COV: AN EXPLAINABLE MACHINE LEARNING BASED WORKFLOW FOR RAPID COVARIATE IDENTIFICATION IN POPULATION MODELING	ARTICLE		14	2025	BROOKS LOGAN;HARUN RASHED;JIN JIN Y;LU JAMES	CPT-PHARMACOMET SYST PHARMACOL	Covariate identification in population pharmacokinetic/pharmacodynamic (popPK/PD) modeling is a key component in model development that is often prone to bias, time-consuming, and even intractable when too many covariates or complicated models are being considered. Early work leveraging machine learning (ML) for covariate screening has shown promising results over traditional methods. In this wor…	Shap-Cov: An Explainable Machine Learning Based Workflow for Rapid Covariate Identification in Population Modeling	artificial intelligence; covariate-analysis; machine learning; population PK/PD	AYDIN Z.E., 2021, MANCH J ARTIF INTELL APPL SCI, V2, P2021, DOI DOI 10.1109/ICICOS51170.2020.9299012; AYRAL G, 2021, CPT-PHARMACOMET SYST, V10, P318, DOI 10.1002/PSP4.12612; BERGSTRA JAMESDANIEL YAMINS DAVID COX., 2013, MAKING SCI MODEL SEA, P115; CHEN TQ, 2016, KDD'16: PROCEEDINGS OF THE 22ND ACM SIGKDD INTERNATIONAL CONFERENCE ON KNOWLEDGE DISCOVERY AND DATA MINING, P785, DOI 10.1080/19490976.2…	GENENTECH INC;GENENTECH INC;GENENTECH INC	GENENTECH INC		BROOKS L, 2025, CPT-PHARMACOMET SYST PHARMACOL	BROOKS L, 2025, CPT-PHARMACOMET SYST PHARMACOL			111 RIVER ST, HOBOKEN 07030-5774, NJ USA	ROCHE HOLDING; ROCHE HOLDING USA; GENENTECH; ROCHE HOLDING; GENENTECH; ROCHE HOLDING USA		JAMESCCLU@GMAIL.COM		2025-11-13	6LK8M		JUL 2025		F. HOFFMANN-LA ROCHE LTD
MA P;MA H;LIU R;WEN H;LI H;HUANG Y;LI Y;XIONG L;XIE L;WANG ;QIAN Q	VANCOMYCIN; ELDERLY; MACHINE LEARNING; POPULATION PHARMACOKINETICS; FEATURE SELECTION; PRECISION MEDICINE; AGE; PHARMACODYNAMICS; PRINCIPLES; CLEARANCE; GUIDELINE; THERAPY; OLDER	VANCOMYCIN; ELDERLY; MACHINE LEARNING; POPULATION PHARMACOKINETICS; FEATURE SELECTION; PRECISION MEDICINE	AGE; PHARMACODYNAMICS; PRINCIPLES; CLEARANCE; GUIDELINE; THERAPY; OLDER	XIE, LL; WANG, Q (CORRESPONDING AUTHOR), ARMY MED UNIV, SOUTHWEST HOSP, DEPT PHARM, AFFILIATED HOSP 1, GAOTANYAN ST 30, CHONGQING 400038, PEOPLES R CHINA.; MA, PAN; MA, HUAN; LIU, RUIXIANG; XIONG, LIRONG; XIE, LINLI; WANG, QIAN, ARMY MED UNIV, SOUTHWEST HOSP, DEPT PHARM, AFFILIATED HOSP 1, GAOTANYAN ST 30, CHONGQING 400038, PEOPLES R CHINA.; WEN, HAINI, UPPSALA UNIV, DEPT PHARM, HUSARGATAN 3, S-7…	SCI REP	THE PHARMACOKINETICS OF VANCOMYCIN EXHIBIT SIGNIFICANT INTER-INDIVIDUAL VARIABILITY, PARTICULARLY AMONG ELDERLY PATIENTS. THIS STUDY AIMS TO DEVELOP A PREDICTIVE MODEL THAT INTEGRATES MACHINE LEARNING WITH POPULATION PHARMACOKINETICS (POPPK) TO FACILITATE PERSONALIZED MEDICATION MANAGEMENT FOR THIS DEMOGRAPHIC. A RETROSPECTIVE ANALYSIS INCORPORATING 33 FEATURES, INCLUDING POPPK PARAMETERS SUCH AS…		XIE, LL; WANG, Q (CORRESPONDING AUTHOR), ARMY MED UNIV, SOUTHWEST HOSP, DEPT PHARM, AFFILIATED HOSP 1, GAOTANYAN ST 30, CHONGQING 400038, PEOPLES R CHINA	10.1038/s41598-024-78558-1		2045-2322	SCIENTIFIC REPORTS	ENGLISH	3	1				NATURE PORTFOLIO	ISI	PREDICTION OF VANCOMYCIN PLASMA CONCENTRATION IN ELDERLY PATIENTS BASED ON MULTI-ALGORITHM MINING COMBINED WITH POPULATION PHARMACOKINETICS	ARTICLE		14	2024	MA PAN;MA HUAN;LIU RUIXIANG;WEN HAINI;LI HAISHENG;HUANG YIFAN;LI YING;XIONG LIRONG;XIE LINLI;WANG; QIAN	SCI REP	The pharmacokinetics of vancomycin exhibit significant inter-individual variability, particularly among elderly patients. This study aims to develop a predictive model that integrates machine learning with population pharmacokinetics (popPK) to facilitate personalized medication management for this demographic. A retrospective analysis incorporating 33 features, including popPK parameters such as…	Prediction of vancomycin plasma concentration in elderly patients based on multi-algorithm mining combined with population pharmacokinetics	Vancomycin; Elderly; Machine learning; Population pharmacokinetics; Feature selection; Precision medicine	ALJUTAYLI A, 2020, CLIN PHARMACOKINET, V59, P671, DOI 10.1007/S40262-020-00866-2; ANDRES TATE M, 2019, ANESTHESIOL CLIN, V37, P475, DOI 10.1016/J.ANCLIN.2019.04.007, 10.1016/J.ANCLIN.2019.04.007; BADILLO S, 2020, CLIN PHARMACOL THER, V107, P871, DOI 10.1002/CPT.1796; BELABBAS T, 2023, J INFECT CHEMOTHER, V29, P391, DOI 10.1016/J.JIAC.2023.01.010; BÖHLER J, 1999, KIDNEY INT, V56, PS24; BOURGUIGNON…	ARMY MED UNIV;ARMY MED UNIV;UPPSALA UNIV;ARMY MED UNIV;ARMY MED UNIV	NOTREPORTED;ARMY MED UNIV		MA P, 2024, SCI REP	MA P, 2024, SCI REP			HEIDELBERGER PLATZ 3, BERLIN, 14197, GERMANY	ARMY MEDICAL UNIVERSITY; UPPSALA UNIVERSITY; ARMY MEDICAL UNIVERSITY; ARMY MEDICAL UNIVERSITY	27165	XLL@TMMU.EDU.CN WANGQIAN411@TMMU.EDU.CN		2025-11-13	L7Q3S				SCIENCE AND HEALTH JOINT MEDICAL RESEARCH PROJECT OF CHONGQING
SIMON L	NEURAL ORDINARY DIFFERENTIAL EQUATIONS; ARTIFICIAL INTELLIGENCE; VOLATILE ORGANIC COMPOUND; EXPOSURE; PHYSIOLOGICALLY-BASED PHARMACOKINETICS	NEURAL ORDINARY DIFFERENTIAL EQUATIONS; ARTIFICIAL INTELLIGENCE; VOLATILE ORGANIC COMPOUND; EXPOSURE	PHYSIOLOGICALLY-BASED PHARMACOKINETICS	SIMON, L (CORRESPONDING AUTHOR), NEW JERSEY INST TECHNOL, OTTO H YORK DEPT CHEM \& MAT ENGN, NEWARK, NJ 07102 USA.; SIMON, LAURENT, NEW JERSEY INST TECHNOL, OTTO H YORK DEPT CHEM \& MAT ENGN, NEWARK, NJ 07102 USA.	ECOTOX. ENVIRON. SAFE.	VOLATILE ORGANIC COMPOUNDS (VOCS) ARE A SIGNIFICANT CONCERN FOR HUMAN HEALTH AND ENVIRONMENTAL SAFETY, REQUIRING ACCURATE MODELS TO PREDICT THEIR CONCENTRATIONS IN BODY FLUIDS FOR EFFECTIVE RISK ASSESSMENTS. THIS STUDY EVALUATES THE APPLICATION OF NEURAL ORDINARY DIFFERENTIAL EQUATIONS (NEURAL ODES), A NOVEL ARTIFICIAL INTELLIGENCE (AI)-BASED FRAMEWORK, IN PREDICTING BLOOD CONCENTRATIONS OF TWO R…		SIMON, L (CORRESPONDING AUTHOR), NEW JERSEY INST TECHNOL, OTTO H YORK DEPT CHEM \& MAT ENGN, NEWARK, NJ 07102 USA	10.1016/j.ecoenv.2025.117928		0147-6513	ECOTOXICOLOGY AND ENVIRONMENTAL SAFETY	ENGLISH	0					ACADEMIC PRESS INC ELSEVIER SCIENCE	ISI	ADVANCING EXPOSURE SCIENCE THROUGH ARTIFICIAL INTELLIGENCE: NEURAL ORDINARY DIFFERENTIAL EQUATIONS FOR PREDICTING BLOOD CONCENTRATIONS OF VOLATILE ORGANIC COMPOUNDS	ARTICLE		292	2025	SIMON LAURENT	ECOTOX ENVIRON SAFE	Volatile organic compounds (VOCs) are a significant concern for human health and environmental safety, requiring accurate models to predict their concentrations in body fluids for effective risk assessments. This study evaluates the application of neural ordinary differential equations (Neural ODEs), a novel artificial intelligence (AI)-based framework, in predicting blood concentrations of two r…	Advancing exposure science through artificial intelligence: Neural ordinary differential equations for predicting blood concentrations of volatile organic compounds	Neural ordinary differential equations; Artificial Intelligence; Volatile organic compound; Exposure	ANDERSEN ME, 1994, ENVIRON HEALTH PERSP, V102, P103, DOI 10.1289/EHP.94102S1103; ANDERSEN ME, 1987, TOXICOL APPL PHARM, V87, P185, DOI 10.1016/0041-008X(87)90281-X; ARMSTRONG TW, 2005, J OCCUP ENVIRON HYG, V2, P600, DOI 10.1080/15459620500340822; ATHERLEY G, 1985, AM IND HYG ASSOC J, V46, P481, DOI 10.1080/15298668591395210; BOOKOUT R L JR, 1996, SAR QSAR ENVIRON RES, V5, P133, DOI 10.1080/106293…	NEW JERSEY INST TECHNOL;NEW JERSEY INST TECHNOL	NEW JERSEY INST TECHNOL		SIMON L, 2025, ECOTOX ENVIRON SAFE	SIMON L, 2025, ECOTOX ENVIRON SAFE			525 B ST, STE 1900, SAN DIEGO, CA 92101-4495 USA	NEW JERSEY INSTITUTE OF TECHNOLOGY	117928	LAURENT.SIMON@NJIT.EDU		2025-11-13	Y3K9J	1090-2414	FEB 2025
GULAVE B;VAN D M H;VAN B L;VAN W G;DE L E;VAN H;J. G C J	K-P; K-UU; K-BBB; LEICNS-PK3.0; MACHINE LEARNING; RANDOM FOREST; IN-SILICO PREDICTION; PLASMA-CONCENTRATION RATIO; UNBOUND BRAIN; MICRODIALYSIS; SELECTION; EXPOSURE	K-P;K-UU;K-BBB; LEICNS-PK3.0; MACHINE LEARNING; RANDOM FOREST	IN-SILICO PREDICTION; PLASMA-CONCENTRATION RATIO; UNBOUND BRAIN; MICRODIALYSIS; SELECTION; EXPOSURE	VAN HASSELT, JGC (CORRESPONDING AUTHOR), LEIDEN UNIV, LEIDEN ACAD CTR DRUG RES, SYST PHARMACOL \& PHARM, EINSTEINWEG 55, NL-2333 CC LEIDEN, NETHERLANDS.; GULAVE, BERFIN; VAN DEN MAAGDENBERG, HELLE W.; VAN BOVEN, LUKE; DE LANGE, ELIZABETH C. M.; VAN HASSELT, J. G. COEN, LEIDEN UNIV, LEIDEN ACAD CTR DRUG RES, SYST PHARMACOL \& PHARM, EINSTEINWEG 55, NL-2333 CC LEIDEN, NETHERLANDS.; VAN DEN MAAGDENB…	PHARM. RES.	INTRODUCTION THE UNBOUND BRAIN-TO-PLASMA PARTITION COEFFICIENT (K-P,K-UU,K-BBB) IS AN ESSENTIAL PARAMETER FOR PREDICTING CENTRAL NERVOUS SYSTEM (CNS) DRUG DISPOSITION USING PHYSIOLOGICALLY-BASED PHARMACOKINETIC (PBPK) MODELING. K-P,K-UU,K-BBB VALUES FOR SPECIFIC COMPOUNDS ARE HOWEVER OFTEN UNAVAILABLE, AND ARE MOREOVER TIME CONSUMING TO OBTAIN EXPERIMENTALLY. THE AIM OF THIS STUDY WAS TO DEVELOP …		VAN HASSELT, JGC (CORRESPONDING AUTHOR), LEIDEN UNIV, LEIDEN ACAD CTR DRUG RES, SYST PHARMACOL \& PHARM, EINSTEINWEG 55, NL-2333 CC LEIDEN, NETHERLANDS	10.1007/s11095-025-03828-0		0724-8741	PHARMACEUTICAL RESEARCH	ENGLISH	0	2	281-289			SPRINGER/PLENUM PUBLISHERS	ISI	PREDICTION OF THE EXTENT OF BLOOD-BRAIN BARRIER TRANSPORT USING MACHINE LEARNING AND INTEGRATION INTO THE LEICNS-PK3.0 MODEL	ARTICLE		42	2025	GULAVE BERFIN;VAN DEN MAAGDENBERG HELLE W;VAN BOVEN LUKE; VAN WESTEN GERARD J P;DE LANGE ELIZABETH C M;VAN HASSELT; J G COEN	PHARM RES	Introduction The unbound brain-to-plasma partition coefficient (K-p,K-uu,K-BBB) is an essential parameter for predicting central nervous system (CNS) drug disposition using physiologically-based pharmacokinetic (PBPK) modeling. K-p,K-uu,K-BBB values for specific compounds are however often unavailable, and are moreover time consuming to obtain experimentally. The aim of this study was to develop …	Prediction of the Extent of Blood-Brain Barrier Transport Using Machine Learning and Integration into the LeiCNS-PK3.0 Model	K-p;K-uu;K-BBB; LeiCNS-PK3.0; machine learning; random forest	ABBOTT NJ, 2010, NEUROBIOL DIS, V37, P13, DOI 10.1016/J.NBD.2009.07.030; CHEN HM, 2011, J MOL GRAPH MODEL, V29, P985, DOI 10.1016/J.JMGM.2011.04.004; DELANGE ECM, 1995, PHARMACEUT RES, V12, P129, DOI 10.1023/A:1016207208406; DOLGIKH E, 2016, J CHEM INF MODEL, V56, P2225, DOI 10.1021/ACS.JCIM.6B00229; FARAMARZI S, 2022, FRONT PHARMACOL, V13, DOI 10.3389/FPHAR.2022.1040838; FRIDÉN M, 2009, J MED CH…	LEIDEN UNIV;LEIDEN UNIV;LEIDEN UNIV	LEIDEN UNIV		GULAVE B, 2025, PHARM RES	GULAVE B, 2025, PHARM RES			233 SPRING ST, NEW YORK, NY 10013 USA	LEIDEN UNIVERSITY; LEIDEN UNIVERSITY - EXCL LUMC; LEIDEN UNIVERSITY - EXCL LUMC; LEIDEN UNIVERSITY		B.GULAVE@LACDR.LEIDENUNIV.NL COEN.VANHASSELT@LACDR.LEIDENUNIV.NL		2025-11-13	Z5J3Y	1573-904X	FEB 2025		EUROPEAN UNION [848068]
PUTNINS M;CAMPAGNE O;MAGER D;ANDROULAKIS I	BOOLEAN NETWORK; QSP; DYNAMIC MODELS; MACHINE LEARNING; QUANTITATIVE SYSTEMS PHARMACOLOGY; B-RAF; REDUCTION	BOOLEAN NETWORK; QSP; DYNAMIC MODELS; MACHINE LEARNING	QUANTITATIVE SYSTEMS PHARMACOLOGY; B-RAF; REDUCTION	ANDROULAKIS, IP (CORRESPONDING AUTHOR), RUTGERS STATE UNIV, BIOMED ENGN DEPT, PISCATAWAY, NJ 08854 USA.; ANDROULAKIS, IP (CORRESPONDING AUTHOR), RUTGERS STATE UNIV, CHEM \& BIOCHEM ENGN DEPT, PISCATAWAY, NJ 08854 USA.; PUTNINS, M.; ANDROULAKIS, I. P., RUTGERS STATE UNIV, BIOMED ENGN DEPT, PISCATAWAY, NJ 08854 USA.; CAMPAGNE, O.; MAGER, D. E., STATE UNIV NEW YORK UNIV BUFFALO, DEPT PHARMACEUT SCI,…	J. PHARMACOKINET. PHARMACODYN.	QUANTITATIVE SYSTEMS PHARMACOLOGY (QSP) MODELS CAPTURE THE PHYSIOLOGICAL UNDERPINNINGS DRIVING THE RESPONSE TO A DRUG AND EXPRESS THOSE IN A SEMI-MECHANISTIC WAY, OFTEN INVOLVING ORDINARY DIFFERENTIAL EQUATIONS (ODES). THE PROCESS OF DEVELOPING A QSP MODEL GENERALLY STARTS WITH THE DEFINITION OF A SET OF REASONABLE HYPOTHESES THAT WOULD SUPPORT A MECHANISTIC INTERPRETATION OF THE EXPECTED RESPONS…		ANDROULAKIS, IP (CORRESPONDING AUTHOR), RUTGERS STATE UNIV, BIOMED ENGN DEPT, PISCATAWAY, NJ 08854 USA	10.1007/s10928-021-09797-2		1567-567X	JOURNAL OF PHARMACOKINETICS AND PHARMACODYNAMICS	ENGLISH	6	1	101-115			SPRINGER/PLENUM PUBLISHERS	ISI	FROM DATA TO QSP MODELS: A PIPELINE FOR USING BOOLEAN NETWORKS FOR HYPOTHESIS INFERENCE AND DYNAMIC MODEL BUILDING	ARTICLE		49	2022	PUTNINS M;CAMPAGNE O;MAGER D E;ANDROULAKIS I P	J PHARMACOKINET PHARMACODYN	Quantitative Systems Pharmacology (QSP) models capture the physiological underpinnings driving the response to a drug and express those in a semi-mechanistic way, often involving ordinary differential equations (ODEs). The process of developing a QSP model generally starts with the definition of a set of reasonable hypotheses that would support a mechanistic interpretation of the expected respons…	From data to QSP models: a pipeline for using Boolean networks for hypothesis inference and dynamic model building	Boolean network; QSP; Dynamic models; Machine learning	ABRAMOVICI M., 1990, DIGITAL SYSTEMS TEST, V2; ANDROULAKIS IOANNIS P, 2016, CURR PHARMACOL REP, V2, P152, DOI 10.1007/S40495-016-0058-X; ANDROULAKIS IP, 2015, WIRES SYST BIOL MED, V7, P101, DOI 10.1002/WSBM.1294; AYYAR VS, 2020, PHARMACOL REV, V72, P414, DOI 10.1124/PR.119.018101; BALBAS-MARTINEZ V, 2018, PLOS ONE, V13, DOI 10.1371/JOURNAL.PONE.0192949; BARMAN S, 2017, PLOS ONE, V12, DOI 10.1371/…	RUTGERS STATE UNIV;RUTGERS STATE UNIV;RUTGERS STATE UNIV;STATE UNIV NEW YORK UNIV BUFFALO;RUTGERS STATE UNIV	RUTGERS STATE UNIV		PUTNINS M, 2022, J PHARMACOKINET PHARMACODYN	PUTNINS M, 2022, J PHARMACOKINET PHARMACODYN			233 SPRING ST, NEW YORK, NY 10013 USA	RUTGERS UNIVERSITY SYSTEM; RUTGERS UNIVERSITY NEW BRUNSWICK; STATE UNIVERSITY OF NEW YORK (SUNY) SYSTEM; UNIVERSITY AT BUFFALO, SUNY; RUTGERS UNIVERSITY SYSTEM; RUTGERS UNIVERSITY NEW BRUNSWICK		YANNIS@SOE.RUTGERS.EDU		2025-11-13	YX6NV	1573-8744	JAN 2022		NIH [GM131800]
MARTINS F;BORGES L;DO C R;OLIVEIRA O;SCHALLER S;DE F O	ARTIFICIAL INTELLIGENCE; GENERICS; MODELING; PBBM; VIRTUAL; BIOEQUIVALENCE; OPTIMIZATION; DRUGS	ARTIFICIAL INTELLIGENCE; GENERICS; MODELING; PBBM; VIRTUAL; BIOEQUIVALENCE	BIOEQUIVALENCE; OPTIMIZATION; DRUGS	MARTINS, FS (CORRESPONDING AUTHOR), ESQLABS GMBH, SATERLAND, GERMANY.; MARTINS, FREDERICO SEVERINO; SCHALLER, STEPHAN, ESQLABS GMBH, SATERLAND, GERMANY.; MARTINS, FREDERICO SEVERINO; DE FREITAS, OSVALDO, UNIV SAO PAULO, SCH PHARMACEUT SCI RIBEIRAO PRETO, RIBEIRAO PRETO, BRAZIL.; BORGES, LUIZA, UNIV ESTADUAL MARINGA, DEPT PHARM, PHARMACOKINET \& BIOPHARMACEUT LAB, MARINGA, PR, BRAZIL.; DO COUTO, R…	BIOPHARM. DRUG DISPOS.	MODEL-INFORMED DRUG DEVELOPMENT IS AN IMPORTANT AREA RECOGNIZED BY REGULATORY AUTHORITIES AND IS GAINING INCREASING INTEREST FROM THE GENERIC DRUG INDUSTRY. PHYSIOLOGICALLY BASED BIOPHARMACEUTICS MODELING (PBBM) IS A VALUABLE TOOL TO SUPPORT DRUG DEVELOPMENT AND BIOEQUIVALENCE ASSESSMENTS. THIS STUDY AIMED TO UTILIZE AN ARTIFICIAL NEURAL NETWORK (ANN) WITH A MULTILAYER PERCEPTRON (MLP) MODEL TO D…		MARTINS, FS (CORRESPONDING AUTHOR), ESQLABS GMBH, SATERLAND, GERMANY	10.1002/bdd.2376		0142-2782	BIOPHARMACEUTICS \& DRUG DISPOSITION	ENGLISH	4	4	335-343			WILEY	ISI	INTEGRATION OF ARTIFICIAL NEURAL NETWORK AND PHYSIOLOGICALLY BASED BIOPHARMACEUTIC MODELS IN THE DEVELOPMENT OF SUSTAINED-RELEASE FORMULATIONS	ARTICLE		44	2023	MARTINS FREDERICO SEVERINO;BORGES LUIZA;DO COUTO RENE; OLIVEIRA;SCHALLER STEPHAN;DE FREITAS OSVALDO	BIOPHARM DRUG DISPOS	Model-informed drug development is an important area recognized by regulatory authorities and is gaining increasing interest from the generic drug industry. Physiologically based biopharmaceutics modeling (PBBM) is a valuable tool to support drug development and bioequivalence assessments. This study aimed to utilize an artificial neural network (ANN) with a multilayer perceptron (MLP) model to d…	Integration of artificial neural network and physiologically based biopharmaceutic models in the development of sustained-release formulations	artificial intelligence; generics; modeling; PBBM; virtual; bioequivalence	AL-RIMAWI F, 2009, TALANTA, V79, P1368, DOI 10.1016/J.TALANTA.2009.06.004; CHOW SC, 2014, WIRES COMPUT STAT, V6, P304, DOI 10.1002/WICS.1310; EMA, 2018, INV BIOEQ SCI GUID T; EMA, 2018, ICH M9 BIOPH CLASS S; HANKE N, 2020, CLIN PHARMACOKINET, V59, P1419, DOI 10.1007/S40262-020-00896-W; KAMBAYASHI A, 2022, J PHARM SCI-US, V111, P135, DOI 10.1016/J.XPHS.2021.08.008; KHURI AI, 1981, TECHNOMETRICS, V…	ESQLABS GMBH;SCHALLER;UNIV SAO PAULO;UNIV ESTADUAL MARINGA;UNIV FED SAO JOAO DEL REI	ESQLABS GMBH		MARTINS F, 2023, BIOPHARM DRUG DISPOS	MARTINS F, 2023, BIOPHARM DRUG DISPOS			111 RIVER ST, HOBOKEN 07030-5774, NJ USA	UNIVERSIDADE DE SAO PAULO; UNIVERSIDADE ESTADUAL DE MARINGA; UNIVERSIDADE FEDERAL DE SAO JOAO DEL-REI		FREDSEVERINOMARTINS@GMAIL.COM		2025-11-13	R1TK6	1099-081X	AUG 2023		WE THANK CAPES AND FAPESP FOR THEIR INVALUABLE CONTRIBUTIONS TO OUR RESEARCH.; CAPES; FAPESP
KULKARNI S;LIN B;RADHAKRISHNAN R	NANOPARTICLES; MARGINATION; HEMATOCRIT; FOKKER-PLANCK; DEEPONET; PBPK; CELL-FREE LAYER; BLOOD-FLOW; DELIVERY; DESIGN	NANOPARTICLES; MARGINATION; HEMATOCRIT; FOKKER-PLANCK; DEEPONET; PBPK	CELL-FREE LAYER; BLOOD-FLOW; DELIVERY; DESIGN	RADHAKRISHNAN, R (CORRESPONDING AUTHOR), 210 S 33RD ST, 240 SKIRKANICH HALL, PHILADELPHIA, PA 19104 USA.; KULKARNI, SAHIL; RADHAKRISHNAN, RAVI, UNIV PENN, CHEM \& BIOMOL ENGN, PHILADELPHIA, PA 19104 USA.; LIN, BENJAMIN, UNIV PENN, DEPT BIOL, PHILADELPHIA, PA 19104 USA.; LIN, BENJAMIN; RADHAKRISHNAN, RAVI, UNIV PENN, DEPT BIOENGN, PHILADELPHIA, PA 19104 USA.	COMPUT. CHEM. ENG.	THIS STUDY PRESENTS A MULTISCALE MODELING FRAMEWORK FOR SIMULATING AND PREDICTING THE BEHAVIOR AND BIODISTRIBUTION OF NANOPARTICLES (NPS), FOCUSING ON APPLICATIONS SUCH AS TARGETED DRUG DELIVERY. THE FRAMEWORK ENCOMPASSES TWO COUPLED MODELS: (1) A DEEPONET-ENABLED FOKKER-PLANCK EQUATION TO MODEL THE NP DRIFT- DIFFUSION IN THE RED-BLOOD CELL-FREE LAYER (RBCFL) THAT PREDICTS NP MARGINATION AND CONC…		RADHAKRISHNAN, R (CORRESPONDING AUTHOR), 210 S 33RD ST, 240 SKIRKANICH HALL, PHILADELPHIA, PA 19104 USA	10.1016/j.compchemeng.2025.109081		0098-1354	COMPUTERS \& CHEMICAL ENGINEERING	ENGLISH	1					PERGAMON-ELSEVIER SCIENCE LTD	ISI	MACHINE LEARNING ENABLED MULTISCALE MODEL FOR NANOPARTICLE MARGINATION AND PHYSIOLOGY BASED PHARMACOKINETICS	ARTICLE		198	2025	KULKARNI SAHIL;LIN BENJAMIN;RADHAKRISHNAN RAVI	COMPUT CHEM ENG	This study presents a multiscale modeling framework for simulating and predicting the behavior and biodistribution of nanoparticles (NPs), focusing on applications such as targeted drug delivery. The framework encompasses two coupled models: (1) a DeepONet-enabled Fokker-Planck equation to model the NP drift- diffusion in the red-blood cell-free layer (RBCFL) that predicts NP margination and conc…	Machine learning enabled multiscale model for nanoparticle margination and physiology based pharmacokinetics	Nanoparticles; Margination; Hematocrit; Fokker-Planck; DeepONet; PBPK	ABBITT KB, 2001, BRIT J HAEMATOL, V112, P55, DOI 10.1046/J.1365-2141.2001.02544.X; ALBER M, 2019, NPJ DIGIT MED, V2, DOI 10.1038/S41746-019-0193-Y; BARENHOLZ Y, 2012, J CONTROL RELEASE, V160, P117, DOI 10.1016/J.JCONREL.2012.03.020; BAYDIN AG, 2018, J MACH LEARN RES, V18; BLANCO E, 2015, NAT BIOTECHNOL, V33, P941, DOI 10.1038/NBT.3330; BUCHETE NV, 2024, FRONT DRUG DELIV, V4, DOI 10.3389/FDDEV.202…	R (CORRESPONDING AUTHOR);UNIV PENN;UNIV PENN;UNIV PENN	R (CORRESPONDING AUTHOR)		KULKARNI S, 2025, COMPUT CHEM ENG	KULKARNI S, 2025, COMPUT CHEM ENG			THE BOULEVARD, LANGFORD LANE, KIDLINGTON, OXFORD OX5 1GB, ENGLAND	UNIVERSITY OF PENNSYLVANIA; UNIVERSITY OF PENNSYLVANIA; UNIVERSITY OF PENNSYLVANIA	109081	RRADHAK@SEAS.UPENN.EDU		2025-11-13	0IZ3B	1873-4375	MAR 2025		NATIONAL INSTITUTES OF HEALTH, UNITED STATES [NIGMS GM136259, NCI CA250044]
ADACHI K;SASAKI T;ARAI A;SHIMIZU M;YAMAZAKI H	LOGP; INPUT PARAMETER; OUTPUT EXPOSURE; PHARMACOKINETIC MODEL; PLASMA-CONCENTRATIONS; KIDNEY EXPOSURES; PREDICTION; CHEMICALS; LIVER; RATS	LOGP; INPUT PARAMETER; OUTPUT EXPOSURE; PHARMACOKINETIC MODEL	PLASMA-CONCENTRATIONS; KIDNEY EXPOSURES; PREDICTION; CHEMICALS; LIVER; RATS	YAMAZAKI, H (CORRESPONDING AUTHOR), SHOWA PHARMACEUT UNIV, MACHIDA, TOKYO 1948543, JAPAN.; ADACHI, KOICHIRO; SASAKI, TSUBASA; ARAI, ATSUO; SHIMIZU, MAKIKO; YAMAZAKI, HIROSHI, SHOWA PHARMACEUT UNIV, MACHIDA, TOKYO 1948543, JAPAN.	J. TOXICOL. SCI.	THE OCTANOL/WATER PARTITION COEFFICIENT, P (LOGP), IS A HYDROPHOBICITY INDEX AND IS ONE OF THE DETERMINING FACTORS OF THE PHARMACOKINETICS OF CHEMICAL COMPOUNDS. LOGP VALUES OBTAINED FROM IN SILICO SOFTWARE, OPEN CHEMISTRY DATABASES, AND IN VITRO LIQUID CHROMATOGRAPHY RETENTION FACTORS MAY VARY. SOME CHEMICALS (BOSCALID, ETOXAZOLE, AND PERMETHRIN) HAVE UP TO FOUR-ORDER-MAGNITUDE DIFFERENCES IN IN…		YAMAZAKI, H (CORRESPONDING AUTHOR), SHOWA PHARMACEUT UNIV, MACHIDA, TOKYO 1948543, JAPAN			0388-1350	JOURNAL OF TOXICOLOGICAL SCIENCES	ENGLISH	3	10	459-466			JAPANESE SOC TOXICOLOGICAL SCIENCES	ISI	IMPACT OF VARIABILITY OF IN SILICO AND IN VITRO OCTANOL/WATER PARTITION COEFFICIENTS OF COMPOUNDS ON THE INPUT PARAMETERS AND RESULTS OF SIMPLIFIED HUMAN PHYSIOLOGICALLY BASED PHARMACOKINETIC MODELS AFTER VIRTUAL ORAL ADMINISTRATIONS	ARTICLE		49	2024	ADACHI KOICHIRO;SASAKI TSUBASA;ARAI ATSUO;SHIMIZU MAKIKO;YAMAZAKI HIROSHI	J TOXICOL SCI	The octanol/water partition coefficient, P (logP), is a hydrophobicity index and is one of the determining factors of the pharmacokinetics of chemical compounds. LogP values obtained from in silico software, open chemistry databases, and in vitro liquid chromatography retention factors may vary. Some chemicals (boscalid, etoxazole, and permethrin) have up to four-order-magnitude differences in in…	Impact of variability of in silico and in vitro octanol/water partition coefficients of compounds on the input parameters and results of simplified human physiologically based pharmacokinetic models after virtual oral administrations	logP; input parameter; output exposure; pharmacokinetic model	ADACHI K, 2024, J TOXICOL SCI, V49, P127, DOI 10.2131/JTS.49.127; ADACHI K, 2023, BIOL PHARM BULL, V46, P1316, DOI 10.1248/BPB.B23-00371; ADACHI K, 2023, BIOL PHARM BULL, V46, P1133, DOI 10.1248/BPB.B23-00358; ADACHI K, 2023, BIOL PHARM BULL, V46, P856, DOI 10.1248/BPB.B23-00189; ADACHI K, 2022, BIOL PHARM BULL, V45, P1812, DOI 10.1248/BPB.B22-00502, 10.1248/BPB.B22-00502; ADACHI K, 2022, J TOXIC…	SHOWA PHARMACEUT UNIV;SHOWA PHARMACEUT UNIV	SHOWA PHARMACEUT UNIV		ADACHI K, 2024, J TOXICOL SCI	ADACHI K, 2024, J TOXICOL SCI			INTERNATIONAL MEDICAL INFORMATION CENTER, SHINANOMACHI RENGAKAN, 35 SHINANO-MACHI, SHINJUKU-KU, TOKYO, 160-0016, JAPAN	SHOWA PHARMACEUTICAL UNIVERSITY		HYAMAZAK@AC.SHOYAKU.AC.JP		2025-11-13	J6J5H	1880-3989
KHAKPOUR A;FLORESCU L;TILLEY R;JIANG ;HAIBO H;IYER K;CARNEIRO G	NANOPARTICLE; CROSS-ATTENTION; ENSEMBLE LEARNING; SMOTE DATA; AUGMENTATION; MODELS	NANOPARTICLE; CROSS-ATTENTION; ENSEMBLE LEARNING; SMOTE DATA; AUGMENTATION	MODELS	CARNEIRO, G (CORRESPONDING AUTHOR), UNIV SURREY, CTR VIS SPEECH \& SIGNAL PROC, GUILDFORD, SURREY, ENGLAND.; IYER, KS (CORRESPONDING AUTHOR), UNIV WESTERN AUSTRALIA, SCH MOL SCI, CRAWLEY, WA, AUSTRALIA.; KHAKPOUR, AMIRHOSSEIN; FLORESCU, LUCIA; CARNEIRO, GUSTAVO, UNIV SURREY, CTR VIS SPEECH \& SIGNAL PROC, GUILDFORD, SURREY, ENGLAND.; JIANG, HAIBO, UNIV HONG KONG, DEPT CHEM, HONG KONG, PEOPLES R C…	MATER. TODAY COMMUN.	THE CLINICAL TRANSLATION OF NANOPARTICLE (NP)-BASED TREATMENTS REMAINS LIMITED DUE TO THE UNPREDICTABILITY OF NP PHARMACOKINETICS-HOW THEY DISTRIBUTE, ACCUMULATE, AND CLEAR FROM THE BODY. PREDICTING THESE BEHAVIORS IS CHALLENGING DUE TO COMPLEX BIOLOGICAL INTERACTIONS AND THE DIFFICULTY OF OBTAINING HIGH-QUALITY EXPERIMENTAL DATASETS. EXISTING AI-DRIVEN APPROACHES RELY HEAVILY ON DATA-DRIVEN LEAR…		CARNEIRO, G (CORRESPONDING AUTHOR), UNIV SURREY, CTR VIS SPEECH \& SIGNAL PROC, GUILDFORD, SURREY, ENGLAND	10.1016/j.mtcomm.2025.113742			MATERIALS TODAY COMMUNICATIONS	ENGLISH	1					ELSEVIER	ISI	AI-POWERED PREDICTION OF NANOPARTICLE PHARMACOKINETICS: A MULTI-VIEW LEARNING APPROACH	ARTICLE		49	2025	KHAKPOUR AMIRHOSSEIN;FLORESCU LUCIA;TILLEY RICHARD;JIANG; HAIBO;IYER K SWAMINATHAN;CARNEIRO GUSTAVO	MATER TODAY COMMUN	The clinical translation of nanoparticle (NP)-based treatments remains limited due to the unpredictability of NP pharmacokinetics-how they distribute, accumulate, and clear from the body. Predicting these behaviors is challenging due to complex biological interactions and the difficulty of obtaining high-quality experimental datasets. Existing AI-driven approaches rely heavily on data-driven lear…	AI-powered prediction of nanoparticle pharmacokinetics: A multi-view learning approach	Nanoparticle; Cross-attention; Ensemble learning; SMOTE data; augmentation	ABDELKADER Y, 2023, ADV DRUG DELIVER REV, V200, DOI 10.1016/J.ADDR.2023.114992; AGHEBATI-MALEKI A, 2020, J CELL PHYSIOL, V235, P1962, DOI 10.1002/JCP.29126; ALAVINIA S, 2025, CARBOHYDR POLYM TECH, V10, DOI 10.1016/J.CARPTA.2025.100827; ALAVINIA S, 2025, INT J BIOL MACROMOL, V309, DOI 10.1016/J.IJBIOMAC.2025.142651; BOX GEP, 1964, J ROY STAT SOC B, V26, P211, DOI 10.1111/J.2517-6161.1964.TB00553.X…	UNIV SURREY;UNIV WESTERN AUSTRALIA;FLORESCU;UNIV SURREY;UNIV HONG KONG;UNIV WESTERN AUSTRALIA;UNIV NEW S WALES	UNIV SURREY		KHAKPOUR A, 2025, MATER TODAY COMMUN	KHAKPOUR A, 2025, MATER TODAY COMMUN			RADARWEG 29, 1043 NX AMSTERDAM, NETHERLANDS	UNIVERSITY OF SURREY; UNIVERSITY OF HONG KONG; UNIVERSITY OF WESTERN AUSTRALIA; UNIVERSITY OF NEW SOUTH WALES SYDNEY	113742	AK01905@SURREY.AC.UK L.M.FLORESCU@SURREY.AC.UK R.TILLEY@UNSW.EDU.AU HBJIANG@HKU.HK SWAMINATHA.IYER@UWA.EDU.AU G.CARNEIRO@SURREY.AC.UK		2025-11-13	7TJ2S	2352-4928	SEP 2025		AUSTRALIAN RESEARCH COUNCIL [IC210100056]; UNIVERSITY OF SURREY; AUSTRALIAN RESEARCH COUNCIL [IC210100056] FUNDING SOURCE: AUSTRALIAN RESEARCH COUNCIL
GLASS E;KULKARNI S;ENG C;FENG S;MALAVIYA A;RADHAKRISHNAN R	BIODISTRIBUTION; PHYSIOLOGICALLY BASED PHARMACOKINETIC; QUASI; STEADY-STATE APPROXIMATION; NEURAL NETWORK; VASCULAR BRANCHING; NETWORKS; BINDING; DESIGN	BIODISTRIBUTION; PHYSIOLOGICALLY BASED PHARMACOKINETIC; QUASI; STEADY-STATE APPROXIMATION; NEURAL NETWORK; VASCULAR BRANCHING	NETWORKS; BINDING; DESIGN	RADHAKRISHNAN, R (CORRESPONDING AUTHOR), UNIV PENN, DEPT CHEM \& BIOMOL ENGN, PHILADELPHIA, PA 19104 USA.; RADHAKRISHNAN, R (CORRESPONDING AUTHOR), UNIV PENN, DEPT BIOENGN, PHILADELPHIA, PA 19104 USA.; GLASS, EMMA M., COLL WILLIAM \& MARY, DEPT COMPUTAT APPL MATH \& STAT, WILLIAMSBURG, VA USA.; GLASS, EMMA M., UNIV VIRGINIA, DEPT BIOMED ENGN, CHARLOTTESVILLE, VA USA.; KULKARNI, SAHIL; ENG, CHRIST…	FRONT. MED. TECHNOL.	NANOPARTICLES (NP) ARE BEING INCREASINGLY EXPLORED AS VEHICLES FOR TARGETED DRUG DELIVERY BECAUSE THEY CAN OVERCOME FREE THERAPEUTIC LIMITATIONS BY DRUG ENCAPSULATION, THEREBY INCREASING SOLUBILITY AND TRANSPORT ACROSS CELL MEMBRANES. HOWEVER, A TRANSLATIONAL GAP EXISTS FROM ANIMAL TO HUMAN STUDIES RESULTING IN ONLY SEVERAL NP HAVING FDA APPROVAL. BECAUSE OF THIS, RESEARCHERS HAVE BEGUN TO TURN T…		RADHAKRISHNAN, R (CORRESPONDING AUTHOR), UNIV PENN, DEPT CHEM \& BIOMOL ENGN, PHILADELPHIA, PA 19104 USA	10.3389/fmedt.2022.934015			FRONTIERS IN MEDICAL TECHNOLOGY	ENGLISH	5					FRONTIERS MEDIA SA	ISI	MULTIPHYSICS PHARMACOKINETIC MODEL FOR TARGETED NANOPARTICLES	ARTICLE		4	2022	GLASS EMMA M;KULKARNI SAHIL;ENG CHRISTINA;FENG SHURUI;MALAVIYA AVISHI;RADHAKRISHNAN RAVI	FRONT MED TECHNOL	Nanoparticles (NP) are being increasingly explored as vehicles for targeted drug delivery because they can overcome free therapeutic limitations by drug encapsulation, thereby increasing solubility and transport across cell membranes. However, a translational gap exists from animal to human studies resulting in only several NP having FDA approval. Because of this, researchers have begun to turn t…	Multiphysics pharmacokinetic model for targeted nanoparticles	biodistribution; physiologically based pharmacokinetic; quasi; steady-state approximation; neural network; vascular branching	AGRAWAL NJ, 2007, J PHYS CHEM C, V111, P15848, DOI 10.1021/JP074514X; ANSELMO AC, 2019, BIOENG TRANSL MED, V4, DOI 10.1002/BTM2.10143; ANSELMO AC, 2016, BIOENG TRANSL MED, V1, P10, DOI 10.1002/BTM2.10003; AYYASWAMY PORTONOVO S, 2013, J NANOTECHNOL ENG MED, V4, P101011; BLANCO E, 2015, NAT BIOTECHNOL, V33, P941, DOI 10.1038/NBT.3330; BOSWELL CA, 2014, MOL PHARMACEUT, V11, P1591, DOI 10.1021/MP4007…	UNIV PENN;UNIV PENN;COLL WILLIAM AND MARY;UNIV VIRGINIA;UNIV PENN;UNIV PENN;CARNEGIE MELLON UNIV	UNIV PENN		GLASS E, 2022, FRONT MED TECHNOL	GLASS E, 2022, FRONT MED TECHNOL			AVENUE DU TRIBUNAL FEDERAL 34, LAUSANNE, CH-1015, SWITZERLAND	WILLIAM \& MARY; UNIVERSITY OF VIRGINIA; UNIVERSITY OF PENNSYLVANIA; UNIVERSITY OF PENNSYLVANIA; CARNEGIE MELLON UNIVERSITY	934015	RRADHAK@SEAS.UPENN.EDU		2025-11-13	I6IZ5	2673-3129			NSF-FUNDED SCIENCE AND TECHNOLOGY CENTER, CENTER FOR ENGINEERING MECHANOBIOLOGY (CEMB) [CMMI-1548571]; NIH PHYSICAL SCIENCES IN ONCOLOGY/CANCER SYSTEMS BIOLOGY CONSORTIUM SUMMER INTERNSHIP; WILLIAM AND MARY CHARLES CENTER HONORS RESEARCH FELLOW PROGRAM; NATIONAL INSTITUTES OF HEALTH [U01CA250044]; PENN ENGINEERING BLAIR SCHOLAR FELLOWSHIP FUND
BOUOUDA M;USTER D;SIDOROV E;LABRIFFE M;MARQUET P;WICHA S;WOILLARD J	MACHINE LEARNING; MODEL INFORMED PRECISION DOSING; POPULATION; PHARMACOKINETICS; SIMULATIONS; VANCOMYCIN; CRITICALLY-ILL PATIENTS	MACHINE LEARNING; MODEL INFORMED PRECISION DOSING; POPULATION; PHARMACOKINETICS; SIMULATIONS; VANCOMYCIN	CRITICALLY-ILL PATIENTS; PHARMACOKINETICS	WOILLARD, JB (CORRESPONDING AUTHOR), UNIV LIMOGES, INSERM, P\&T, UMR1248, LIMOGES, FRANCE.; WOILLARD, JB (CORRESPONDING AUTHOR), CHU LIMOGES, SERV PHARMACOL TOXICOL \& PHARMACOVIGILANCE, CBRS, 2 RUE PR DESCOTTES, F-87000 LIMOGES, FRANCE.; BOUOUDA, MEHDI; LABRIFFE, MARC; MARQUET, PIERRE; WOILLARD, JEAN-BAPTISTE, UNIV LIMOGES, INSERM, P\&T, UMR1248, LIMOGES, FRANCE.; USTER, DAVID W.; WICHA, SEBASTI…	PHARM. RES.	INTRODUCTION ESTIMATION OF VANCOMYCIN AREA UNDER THE CURVE (AUC) IS CHALLENGING IN THE CASE OF DISCONTINUOUS ADMINISTRATION. MACHINE LEARNING APPROACHES ARE INCREASINGLY USED AND CAN BE AN ALTERNATIVE TO POPULATION PHARMACOKINETIC (POPPK) APPROACHES FOR AUC ESTIMATION. THE OBJECTIVES WERE TO TRAIN XGBOOST ALGORITHMS BASED ON SIMULATIONS PERFORMED IN A PREVIOUS POPPK STUDY TO PREDICT VANCOMYCIN AU…		WOILLARD, JB (CORRESPONDING AUTHOR), UNIV LIMOGES, INSERM, P\&T, UMR1248, LIMOGES, FRANCE	10.1007/s11095-022-03252-8		0724-8741	PHARMACEUTICAL RESEARCH	ENGLISH	35	4	721-731			SPRINGER/PLENUM PUBLISHERS	ISI	A MACHINE LEARNING APPROACH TO PREDICT INTERDOSE VANCOMYCIN EXPOSURE	ARTICLE		39	2022	BOUOUDA MEHDI;USTER DAVID W;SIDOROV EGOR;LABRIFFE MARC;MARQUET PIERRE;WICHA SEBASTIAN G;WOILLARD JEAN-BAPTISTE	PHARM RES	Introduction Estimation of vancomycin area under the curve (AUC) is challenging in the case of discontinuous administration. Machine learning approaches are increasingly used and can be an alternative to population pharmacokinetic (POPPK) approaches for AUC estimation. The objectives were to train XGBoost algorithms based on simulations performed in a previous POPPK study to predict vancomycin AU…	A Machine Learning Approach to Predict Interdose Vancomycin Exposure	machine learning; model informed precision dosing; population; pharmacokinetics; simulations; vancomycin	ADANE ED, 2015, PHARMACOTHERAPY, V35, P127, DOI 10.1002/PHAR.1531; BADILLO S, 2020, CLIN PHARMACOL THER, V107, P871, DOI 10.1002/CPT.1796; CHEN TQ, 2016, KDD'16: PROCEEDINGS OF THE 22ND ACM SIGKDD INTERNATIONAL CONFERENCE ON KNOWLEDGE DISCOVERY AND DATA MINING, P785, DOI 10.1080/19490976.2020.1854641, 10.1145/2939672.2939785; HUGHES JH, 2021, CPT-PHARMACOMET SYST, V10, P1150, DOI 10.1002/PSP4.126…	UNIV LIMOGES;JB (CORRESPONDING AUTHOR);LABRIFFE;UNIV LIMOGES;UNIV HAMBURG;LABRIFFE	UNIV LIMOGES		BOUOUDA M, 2022, PHARM RES	BOUOUDA M, 2022, PHARM RES			233 SPRING ST, NEW YORK, NY 10013 USA	INSTITUT NATIONAL DE LA SANTE ET DE LA RECHERCHE MEDICALE (INSERM); UNIVERSITE DE LIMOGES; UNIVERSITY OF HAMBURG; CHU LIMOGES		MEHDI.BOUOUDA@ETU.UNILIM.FR DAVID.USTER@UNI-HAMBURG.DE EGOR.SIDOROV@ETU.UNILIM.FR MARC.LABRIFFE@UNILIM.FR PIERRE.MARQUET@UNILIM.FR SEBASTIAN.WICHA@UNI-HAMBURG.DE JEAN-BAPTISTE.WOILLARD@UNILIM.FR		2025-11-13	1C6FK	1573-904X	APR 2022
LIU C;XU Y;LIU Q;ZHU H;WANG Y	INVERSE PROBABILITY WEIGHTING; ARTIFICIAL NEURAL NETWORK; MACHINE; LEARNING; CAUSAL INFERENCE; EXPOSURE RESPONSE ANALYSIS; SURVIVAL; ARTIFICIAL-INTELLIGENCE; PROPENSITY SCORE; COMBINATION; NETWORKS	INVERSE PROBABILITY WEIGHTING; ARTIFICIAL NEURAL NETWORK; MACHINE; LEARNING; CAUSAL INFERENCE; EXPOSURE RESPONSE ANALYSIS; SURVIVAL	ARTIFICIAL-INTELLIGENCE; PROPENSITY SCORE; CAUSAL INFERENCE; COMBINATION; NETWORKS	WANG, YN (CORRESPONDING AUTHOR), US FDA, DIV PHARMACOMETR, OFF CLIN PHARMACOL, CTR DRUG EVALUAT \& RES, 10903 NEW HAMPSHIRE AVE, SILVER SPRING, MD 20993 USA.; LIU, CHAO; XU, YUAN; LIU, QI; ZHU, HAO; WANG, YANING, US FDA, DIV PHARMACOMETR, OFF CLIN PHARMACOL, CTR DRUG EVALUAT \& RES, 10903 NEW HAMPSHIRE AVE, SILVER SPRING, MD 20993 USA.	J. PHARMACOKINET. PHARMACODYN.	ROBUST ESTIMATION OF EXPOSURE RESPONSE ANALYSIS RELIES ON CORRECT SPECIFICATION OF THE MODEL STRUCTURE WITH TRADITIONAL PARAMETRIC APPROACH. HOWEVER, THE ASSUMPTIONS OF THE HANDCRAFTED MODEL MAY NOT ALWAYS HOLD OR VERIFIABLE. HERE, WE CONDUCTED A SIMULATION STUDY TO ASSESS THE PERFORMANCE OF MACHINE LEARNING-BASED TECHNIQUES IN EXPOSURE-RESPONSE (E-R) ANALYSIS WHERE DATA WERE GENERATED BY A COMPL…		WANG, YN (CORRESPONDING AUTHOR), US FDA, DIV PHARMACOMETR, OFF CLIN PHARMACOL, CTR DRUG EVALUAT \& RES, 10903 NEW HAMPSHIRE AVE, SILVER SPRING, MD 20993 USA	10.1007/s10928-022-09802-2		1567-567X	JOURNAL OF PHARMACOKINETICS AND PHARMACODYNAMICS	ENGLISH	10	4	401-410			SPRINGER/PLENUM PUBLISHERS	ISI	APPLICATION OF MACHINE LEARNING BASED METHODS IN EXPOSURE-RESPONSE ANALYSIS	ARTICLE		49	2022	LIU CHAO;XU YUAN;LIU QI;ZHU HAO;WANG YANING	J PHARMACOKINET PHARMACODYN	Robust estimation of exposure response analysis relies on correct specification of the model structure with traditional parametric approach. However, the assumptions of the handcrafted model may not always hold or verifiable. Here, we conducted a simulation study to assess the performance of machine learning-based techniques in exposure-response (E-R) analysis where data were generated by a compl…	Application of machine learning based methods in exposure-response analysis	Inverse probability weighting; Artificial neural network; Machine; learning; Causal inference; Exposure response analysis; Survival	ANONYMOUS, 2003, EXP RESP REL STUD DE; BIGANZOLI E, 1998, STAT MED, V17, P1169, DOI 10.1002/(SICI)1097-0258(19980530)17:10<1169::AID-SIM796>3.3.CO;2-4; CHATURVEDULA A, 2019, CPT-PHARMACOMET SYST, V8, P440, DOI 10.1002/PSP4.12418; GONG XJ, 2018, CTS-CLIN TRANSL SCI, V11, P305, DOI 10.1111/CTS.12541; HORNIK K, 1989, NEURAL NETWORKS, V2, P359, DOI 10.1016/0893-6080(89)90020-8; LIU C, 2017, CLIN PHAR…	CTR DRUG EVALUAT AND RES;CTR DRUG EVALUAT AND RES	CTR DRUG EVALUAT AND RES		LIU C, 2022, J PHARMACOKINET PHARMACODYN	LIU C, 2022, J PHARMACOKINET PHARMACODYN			233 SPRING ST, NEW YORK, NY 10013 USA	US FOOD \& DRUG ADMINISTRATION (FDA)		YANING.WANG@FDA.HHS.GOV		2025-11-13	3J6PS	1573-8744	MAR 2022		OFFICE OF CLINICAL PHARMACOLOGY AT THE FDA
ROHLEFF J;BACHMANN F;NAHUM U;BRAM D;STEFFENS B;PFISTER M;KOCH G;SCHROPP ;JOHANNES J	BAYESIAN INFERENCE; COVARIATE SELECTION; DATA-DRIVEN MODELING; GENERATIVE ARTIFICIAL INTELLIGENCE (AI); MACHINE LEARNING; NONLINEAR; MIXED EFFECTS MODELING; PARAMETER ESTIMATION; VARIATIONAL AUTOENCODER	BAYESIAN INFERENCE; COVARIATE SELECTION; DATA-DRIVEN MODELING; GENERATIVE ARTIFICIAL INTELLIGENCE (AI); MACHINE LEARNING; NONLINEAR; MIXED EFFECTS MODELING; PARAMETER ESTIMATION; VARIATIONAL AUTOENCODER		ROHLEFF, J (CORRESPONDING AUTHOR), UNIV KONSTANZ, DEPT MATH \& STAT, CONSTANCE, GERMANY.; ROHLEFF, JAN; BACHMANN, FREYA; SCHROPP, JOHANNES, UNIV KONSTANZ, DEPT MATH \& STAT, CONSTANCE, GERMANY.; NAHUM, URI; BRAM, DOMINIC; STEFFENS, BRITTA; PFISTER, MARC; KOCH, GILBERT, UNIV BASEL, UNIV CHILDRENS HOSP BASEL UKBB, PEDIAT PHARMACOL \& PHARMACOMETR, BASEL, SWITZERLAND.; NAHUM, URI, UNIV APPL SCI \& A…	CPT-PHARMACOMET. SYST. PHARMACOL.	GENERATIVE ARTIFICIAL INTELLIGENCE (AI) FRAMEWORKS, SUCH AS VARIATIONAL AUTOENCODERS (VAES), HAVE PROVEN POWERFUL IN LEARNING STRUCTURED REPRESENTATIONS FROM COMPLEX, HIGH-DIMENSIONAL DATA. IN PHARMACOMETRICS (PMX), NONLINEAR MIXED EFFECTS (NLME) MODELING IS WIDELY USED TO CAPTURE INTER-INDIVIDUAL VARIABILITY AND LINK COVARIATES TO CHARACTERIZE PARAMETERS WITH THE GOAL OF INFORMING KEY DECISIONS …		ROHLEFF, J (CORRESPONDING AUTHOR), UNIV KONSTANZ, DEPT MATH \& STAT, CONSTANCE, GERMANY	10.1002/psp4.70129		2163-8306	CPT-PHARMACOMETRICS \& SYSTEMS PHARMACOLOGY	ENGLISH	0					WILEY	ISI	REDEFINING PARAMETER ESTIMATION AND COVARIATE SELECTION VIA VARIATIONAL AUTOENCODERS: ONE RUN IS ALL YOU NEED	ARTICLE; EARLY ACCESS			2025	ROHLEFF JAN;BACHMANN FREYA;NAHUM URI;BRAM DOMINIC; STEFFENS BRITTA;PFISTER MARC;KOCH GILBERT;SCHROPP; JOHANNES	CPT-PHARMACOMET SYST PHARMACOL	Generative Artificial Intelligence (AI) frameworks, such as Variational Autoencoders (VAEs), have proven powerful in learning structured representations from complex, high-dimensional data. In pharmacometrics (PMX), nonlinear mixed effects (NLME) modeling is widely used to capture inter-individual variability and link covariates to characterize parameters with the goal of informing key decisions …	Redefining Parameter Estimation and Covariate Selection via Variational Autoencoders: One Run Is All You Need	Bayesian inference; covariate selection; data-driven modeling; generative artificial intelligence (AI); machine learning; nonlinear; mixed effects modeling; parameter estimation; variational autoencoder	AYRAL G, 2021, CPT-PHARMACOMET SYST, V10, P318, DOI 10.1002/PSP4.12612; BERTSIMAS D, 2016, ANN STAT, V44, P813, DOI 10.1214/15-AOS1388; BONATE P. L., 2011, PHARMACOKINETIC-PHARMACODYNAMIC MODELING AND SIMULATION, V2ND ED.; DELATTRE M, 2014, ELECTRON J STAT, V8, P456, DOI 10.1214/14-EJS890; DELYON B, 1999, ANN STAT, V27, P94; GOODFELLOW I., 2016, DEEP LEARNING; JANSSEN A, 2024, J PHARMACOKINET PHA…	UNIV KONSTANZ;UNIV KONSTANZ;UNIV BASEL;UNIV APPL SCI AND ARTS NORTHWESTERN SWITZERLAND FHNW;UNIV APPL SCI AND ARTS NORTHWESTERN SWITZERLAND FHNW	UNIV KONSTANZ		ROHLEFF J, 2025, CPT-PHARMACOMET SYST PHARMACOL	ROHLEFF J, 2025, CPT-PHARMACOMET SYST PHARMACOL			111 RIVER ST, HOBOKEN 07030-5774, NJ USA	UNIVERSITY OF KONSTANZ; UNIVERSITY OF BASEL		JAN.ROHLEFF@UNI-KONSTANZ.DE		2025-11-13	9JS8E		NOV 2025		NATIONAL SCIENCE FOUNDATION
ROGERS J;MAAS H;PITARCH A	TO-TREAT ANALYSIS; G-COMPUTATION; REAL-WORLD; DIAGRAMS; BIAS		TO-TREAT ANALYSIS; G-COMPUTATION; REAL-WORLD; DIAGRAMS; BIAS	ROGERS, JA (CORRESPONDING AUTHOR), METRUM RES GRP, 2 TUNXIS RD, SUITE 112, TARIFFVILLE, CT 06081 USA.; ROGERS, JAMES A. A., METRUM RES GRP, 2 TUNXIS RD, SUITE 112, TARIFFVILLE, CT 06081 USA.; MAAS, HUGO; PITARCH, ALEJANDRO PEREZ, BOEHRINGER INGELHEIM PHARM GMBH \& CO KG, INGELHEIM, GERMANY.	CPT-PHARMACOMET. SYST. PHARMACOL.	AS FORMAL CAUSAL INFERENCE BEGINS TO PLAY A GREATER ROLE IN DISCIPLINES THAT INTERSECT WITH PHARMACOMETRICS, SUCH AS BIOSTATISTICS, EPIDEMIOLOGY, AND ARTIFICIAL INTELLIGENCE/MACHINE LEARNING, PHARMACOMETRICIANS MAY INCREASINGLY BENEFIT FROM A BASIC FLUENCY IN FOUNDATIONAL CAUSAL INFERENCE CONCEPTS. THIS TUTORIAL SEEKS TO ORIENT PHARMACOMETRICIANS TO THREE SUCH FUNDAMENTAL CONCEPTS: POTENTIAL OUTC…		ROGERS, JA (CORRESPONDING AUTHOR), METRUM RES GRP, 2 TUNXIS RD, SUITE 112, TARIFFVILLE, CT 06081 USA	10.1002/psp4.12894		2163-8306	CPT-PHARMACOMETRICS \& SYSTEMS PHARMACOLOGY	ENGLISH	11	1	27-40			WILEY	ISI	AN INTRODUCTION TO CAUSAL INFERENCE FOR PHARMACOMETRICIANS	ARTICLE		12	2023	ROGERS JAMES A A;MAAS HUGO;PITARCH ALEJANDRO PEREZ	CPT-PHARMACOMET SYST PHARMACOL	As formal causal inference begins to play a greater role in disciplines that intersect with pharmacometrics, such as biostatistics, epidemiology, and artificial intelligence/machine learning, pharmacometricians may increasingly benefit from a basic fluency in foundational causal inference concepts. This tutorial seeks to orient pharmacometricians to three such fundamental concepts: potential outc…	An introduction to causal inference for pharmacometricians		AKACHA M, 2021, CPT-PHARMACOMET SYST, V10, P279, DOI 10.1002/PSP4.12617; ANDREANO A, 2021, LUNG CANCER, V159, P145, DOI 10.1016/J.LUNGCAN.2021.06.019; BASU S, 2022, CPT-PHARMACOMET SYST, V11, P843, DOI 10.1002/PSP4.12796; BIES RR, 2008, CLIN PHARMACOL THER, V83, P904, DOI 10.1038/CLPT.2008.53; BONATE PL, 1999, PHARMACEUT RES, V16, P709, DOI 10.1023/A:1018828709196; CENTER FOR DRUG EVALUATION AND …	JA (CORRESPONDING AUTHOR);METRUM RES GRP;PITARCH	JA (CORRESPONDING AUTHOR)		ROGERS J, 2023, CPT-PHARMACOMET SYST PHARMACOL	ROGERS J, 2023, CPT-PHARMACOMET SYST PHARMACOL			111 RIVER ST, HOBOKEN 07030-5774, NJ USA	METRUM RESEARCH GROUP; BOEHRINGER INGELHEIM		JIMR@METRUMRG.COM		2025-11-13	8H9GU		DEC 2022
CHEN E;BONDI R;MICHALSKI P	PK-PD MODEL; PHARMACEUTICAL-INDUSTRY; TISSUE DISTRIBUTION; IN-SILICO; PHARMACOKINETICS; PLASMA; PREDICTION; CLEARANCE; KINETICS; BINDING		PK-PD MODEL; PHARMACEUTICAL-INDUSTRY; TISSUE DISTRIBUTION; IN-SILICO; PHARMACOKINETICS; PLASMA; PREDICTION; CLEARANCE; KINETICS; BINDING	CHEN, EP (CORRESPONDING AUTHOR), GLAXOSMITHKLINE, COMPUTAT SCI, SYST MODELING \& TRANSLAT BIOL, COLLEGEVILLE, PA 19426 USA.; CHEN, EMILE P.; BONDI, ROBERT W.; MICHALSKI, PAUL J., GLAXOSMITHKLINE, COMPUTAT SCI, SYST MODELING \& TRANSLAT BIOL, COLLEGEVILLE, PA 19426 USA.	J. MED. CHEM.	THE OPTIMAL PHARMACOKINETIC (PK) REQUIRED FOR A DRUG CANDIDATE TO ELICIT EFFICACY IS HIGHLY DEPENDENT ON THE TARGETED PHARMACOLOGY, A RELATIONSHIP THAT IS OFTEN NOT WELL CHARACTERIZED DURING EARLY PHASES OF DRUG DISCOVERY. GENERIC ASSUMPTIONS AROUND PK AND POTENCY RISK MISGUIDING SCREENING AND COMPOUND DESIGN TOWARD NONOPTIMAL ABSORPTION, DISTRIBUTION, METABOLISM, AND EXCRETION (ADME) OR MOLECULA…		CHEN, EP (CORRESPONDING AUTHOR), GLAXOSMITHKLINE, COMPUTAT SCI, SYST MODELING \& TRANSLAT BIOL, COLLEGEVILLE, PA 19426 USA	10.1021/acs.jmedchem.0c02033		0022-2623	JOURNAL OF MEDICINAL CHEMISTRY	ENGLISH	26	6	3185-3196			AMER CHEMICAL SOC	ISI	MODEL-BASED TARGET PHARMACOLOGY ASSESSMENT (MTPA): AN APPROACH USING PBPK/PD MODELING AND MACHINE LEARNING TO DESIGN MEDICINAL CHEMISTRY AND DMPK STRATEGIES IN EARLY DRUG DISCOVERY	ARTICLE		64	2021	CHEN EMILE P;BONDI ROBERT W;MICHALSKI PAUL J	J MED CHEM	The optimal pharmacokinetic (PK) required for a drug candidate to elicit efficacy is highly dependent on the targeted pharmacology, a relationship that is often not well characterized during early phases of drug discovery. Generic assumptions around PK and potency risk misguiding screening and compound design toward nonoptimal absorption, distribution, metabolism, and excretion (ADME) or molecula…	Model-based Target Pharmacology Assessment (mTPA): An Approach Using PBPK/PD Modeling and Machine Learning to Design Medicinal Chemistry and DMPK Strategies in Early Drug Discovery		AGORAM B, 2001, ADV DRUG DELIVER REV, V50, PS41, DOI 10.1016/S0169-409X(01)00179-X; AL-KOFAHI M, 2021, BRIT J CLIN PHARMACO, V87, P1098, DOI 10.1111/BCP.14470; BAEK IH, 2008, ARCH PHARM RES, V31, P814, DOI 10.1007/S12272-001-1231-4; BOYANAPALLI SSS, 2018, BIOPHARM DRUG DISPOS, V39, P289, DOI 10.1002/BDD.2136; BREIMAN L, 2001, MACH LEARN, V45, P5, DOI 10.1023/A:1010933404324; BREIMAN L., 1984, CLA…	COLLEGEVILLE;COLLEGEVILLE	COLLEGEVILLE		CHEN E, 2021, J MED CHEM	CHEN E, 2021, J MED CHEM			1155 16TH ST, NW, WASHINGTON, DC 20036 USA	GLAXOSMITHKLINE; GLAXOSMITHKLINE USA		EMILE.P.CHEN@GSK.COM		2025-11-13	RG3KB	1520-4804	MAR 2021
WOILLARD J;LABRIFFE M;PREMAUD A;MARQUET P	MACHINE LEARNING; MONTE CARLO SIMULATIONS; TACROLIMUS; XGBOOST; THERAPEUTIC DRUG MONITORING; POPULATION PHARMACOKINETICS; BAYESIAN-ESTIMATION	MACHINE LEARNING; MONTE CARLO SIMULATIONS; TACROLIMUS; XGBOOST; THERAPEUTIC DRUG MONITORING; POPULATION PHARMACOKINETICS	BAYESIAN-ESTIMATION	WOILLARD, JB (CORRESPONDING AUTHOR), CHU LIMOGES, SERV PHARMACOL TOXICOL \& PHARMACOVIGILANCE, CBRS, 2 RUE PR DESCOTTES, F-87000 LIMOGES, FRANCE.; WOILLARD, JEAN-BAPTISTE; LABRIFFE, MARC; PREMAUD, AURELIE; MARQUET, PIERRE, UNIV LIMOGES, IPPRITT, F-87000 LIMOGES, FRANCE.; WOILLARD, JEAN-BAPTISTE; LABRIFFE, MARC; PREMAUD, AURELIE; MARQUET, PIERRE, INSERM, IPPRITT, U1248, F-87000 LIMOGES, FRANCE.; W…	PHARMACOL. RES.	WE PREVIOUSLY DEMONSTRATED THAT MACHINE LEARNING (ML) ALGORITHMS CAN ACCURATELY ESTIMATE DRUG AREA UNDER THE CURVE (AUC) OF TACROLIMUS OR MYCOPHENOLATE MOFETIL (MMF) BASED ON LIMITED INFORMATION, AS WELL AS OR EVEN BETTER THAN MAXIMUM A POSTERIORI BAYESIAN ESTIMATION (MAP-BE). HOWEVER, THE MAJOR LIMITATION IN THE DEVELOPMENT OF SUCH ML ALGORITHMS IS THE LIMITED AVAILABILITY OF LARGE DATABASES OF …		WOILLARD, JB (CORRESPONDING AUTHOR), CHU LIMOGES, SERV PHARMACOL TOXICOL \& PHARMACOVIGILANCE, CBRS, 2 RUE PR DESCOTTES, F-87000 LIMOGES, FRANCE	10.1016/j.phrs.2021.105578		1043-6618	PHARMACOLOGICAL RESEARCH	ENGLISH	47					ACADEMIC PRESS LTD- ELSEVIER SCIENCE LTD	ISI	ESTIMATION OF DRUG EXPOSURE BY MACHINE LEARNING BASED ON SIMULATIONS FROM PUBLISHED PHARMACOKINETIC MODELS: THE EXAMPLE OF TACROLIMUS	ARTICLE		167	2021	WOILLARD JEAN-BAPTISTE;LABRIFFE MARC;PREMAUD AURELIE; MARQUET PIERRE	PHARMACOL RES	We previously demonstrated that Machine learning (ML) algorithms can accurately estimate drug area under the curve (AUC) of tacrolimus or mycophenolate mofetil (MMF) based on limited information, as well as or even better than maximum a posteriori Bayesian estimation (MAP-BE). However, the major limitation in the development of such ML algorithms is the limited availability of large databases of …	Estimation of drug exposure by machine learning based on simulations from published pharmacokinetic models: The example of tacrolimus	Machine learning; Monte Carlo simulations; Tacrolimus; Xgboost; Therapeutic drug monitoring; Population pharmacokinetics	BENKALI K, 2009, CLIN PHARMACOKINET, V48, P805, DOI 10.2165/11318080-000000000-00000; CHEN TQ, 2016, KDD'16: PROCEEDINGS OF THE 22ND ACM SIGKDD INTERNATIONAL CONFERENCE ON KNOWLEDGE DISCOVERY AND DATA MINING, P785, DOI 10.1080/19490976.2020.1854641, 10.1145/2939672.2939785; DENNEY WS, 2015, J PHARMACOKINET PHAR, V42, PS65, DOI 10.1007/S10928-015-9432-2; FRIEDMAN JH, 1991, ANN STAT, V19, P1, DOI 1…	JB (CORRESPONDING AUTHOR);LABRIFFE;UNIV LIMOGES;LABRIFFE;LABRIFFE	JB (CORRESPONDING AUTHOR)		WOILLARD J, 2021, PHARMACOL RES	WOILLARD J, 2021, PHARMACOL RES			24-28 OVAL RD, LONDON NW1 7DX, ENGLAND	UNIVERSITE DE LIMOGES; INSTITUT NATIONAL DE LA SANTE ET DE LA RECHERCHE MEDICALE (INSERM); CHU LIMOGES	105578	JEAN-BAPTISTE.WOILLARD@UNILIM.FR		2025-11-13	RS2NO	1096-1186	APR 2021
WALTER M;ALJAYYOUSSI G;GERNER B;RAPP ;HERMANN H;TAUTERMANN C;BALAZKI P;SKALIC ;MIHA M;BORGHARDT J;HUMBECK L	COMPARTMENTAL-ML; IN SILICO PROFILE PREDICTION; PBPK-ML	COMPARTMENTAL-ML; IN SILICO PROFILE PREDICTION; PBPK-ML		HUMBECK, L (CORRESPONDING AUTHOR), BOEHRINGER INGELHEIM PHARM GMBH \& CO KG, MED CHEM, COMPUTAT CHEM, BIBERACH, GERMANY.; BORGHARDT, JM (CORRESPONDING AUTHOR), BOEHRINGER INGELHEIM PHARM GMBH \& CO KG, DRUG DISCOVERY SCI, PRECLIN PKPD MODELLING \& DATA \& DIGITAL SCI, BIBERACH, GERMANY.; WALTER, MORITZ; TAUTERMANN, CHRISTOFER S.; SKALIC, MIHA; HUMBECK, LINA, BOEHRINGER INGELHEIM PHARM GMBH \& CO …	CTS-CLIN. TRANSL. SCI.	A SUCCESSFUL DRUG NEEDS TO COMBINE SEVERAL PROPERTIES INCLUDING HIGH POTENCY AND GOOD PHARMACOKINETIC (PK) PROPERTIES TO SUSTAIN EFFICACIOUS PLASMA CONCENTRATION OVER TIME. TO ESTIMATE REQUIRED DOSES FOR PRECLINICAL ANIMAL EFFICACY MODELS OR FOR THE CLINICS, IN VIVO PK STUDIES NEED TO BE CONDUCTED. ALTHOUGH THE PREDICTION OF ADME PROPERTIES OF COMPOUNDS USING MACHINE LEARNING (ML) MODELS BASED ON…		HUMBECK, L (CORRESPONDING AUTHOR), BOEHRINGER INGELHEIM PHARM GMBH \& CO KG, MED CHEM, COMPUTAT CHEM, BIBERACH, GERMANY	10.1111/cts.70150		1752-8054	CTS-CLINICAL AND TRANSLATIONAL SCIENCE	ENGLISH	5	3				WILEY	ISI	PREDICTING PHARMACOKINETICS IN RATS USING MACHINE LEARNING: A COMPARATIVE STUDY BETWEEN EMPIRICAL, COMPARTMENTAL, AND PBPK-BASED APPROACHES	ARTICLE		18	2025	WALTER MORITZ;ALJAYYOUSSI GHAITH;GERNER BETTINA;RAPP; HERMANN;TAUTERMANN CHRISTOFER S;BALAZKI PAVEL;SKALIC; MIHA;BORGHARDT JENS M;HUMBECK LINA	CTS-CLIN TRANSL SCI	A successful drug needs to combine several properties including high potency and good pharmacokinetic (PK) properties to sustain efficacious plasma concentration over time. To estimate required doses for preclinical animal efficacy models or for the clinics, in vivo PK studies need to be conducted. Although the prediction of ADME properties of compounds using machine learning (ML) models based on…	Predicting Pharmacokinetics in Rats Using Machine Learning: A Comparative Study Between Empirical, Compartmental, and PBPK-Based Approaches	compartmental-ML; in silico profile prediction; PBPK-ML	ABAD-ZAPATERO C, 2005, DRUG DISCOV TODAY, V10, P464, DOI 10.1016/S1359-6446(05)03386-6; ALEKSIC S, 2022, MOL INFORM, V41, DOI 10.1002/MINF.202100113; BALAZKI P., 2024, PARAMETERIDENTIFICATION: OPEN SYSTEMS PHARMACOLOGY PARAMETER IDENTIFICATION PACKAGE; BECKERS M., 2024, DEEPCT: PREDICTING PHARMACOKINETIC CONCENTRATIONTIME CURVES AND COMPARTMENTAL MODELS FROM CHEMICAL STRUCTURE USING DEEP LEARNING…	L (CORRESPONDING AUTHOR);DRUG DISCOVERY SCI;DRUG DISCOVERY SCI;ESQLABS GMBH	L (CORRESPONDING AUTHOR)		WALTER M, 2025, CTS-CLIN TRANSL SCI	WALTER M, 2025, CTS-CLIN TRANSL SCI			111 RIVER ST, HOBOKEN 07030-5774, NJ USA	BOEHRINGER INGELHEIM; BOEHRINGER INGELHEIM	E70150	JENS\_MARKUS.BORGHARDT@BOEHRINGER-INGELHEIM.COM LINA.HUMBECK@BOEHRINGER-INGELHEIM.COM		2025-11-13	0EW5I	1752-8062			CMC AS PART OF THE GLOBAL DRUG DISCOVERY SCIENCES DEPARTMENT
ZHANG T;TYSON J	QUANTITATIVE SYSTEMS PHARMACOLOGY; VIRTUAL PATIENTS; MACHINE LEARNING; BIFURCATION ANALYSIS; NONLINEAR DYNAMICS; HYPOTHALAMIC-PITUITARY-ADRENAL; AXIS; HPA-AXIS; SYSTEMS PHARMACOLOGY; CORTISOL-LEVELS; STRESS; DEPRESSION; WOMEN	QUANTITATIVE SYSTEMS PHARMACOLOGY; VIRTUAL PATIENTS; MACHINE LEARNING; BIFURCATION ANALYSIS; NONLINEAR DYNAMICS; HYPOTHALAMIC-PITUITARY-ADRENAL; AXIS	HPA-AXIS; SYSTEMS PHARMACOLOGY; CORTISOL-LEVELS; STRESS; DEPRESSION; WOMEN	ZHANG, TL (CORRESPONDING AUTHOR), UNIV CINCINNATI, COLL MED, DEPT PHARMACOL \& SYST PHYSIOL, 231 ALBERT SABIN WAY, CINCINNATI, OH 45219 USA.; ZHANG, TONGLI, UNIV CINCINNATI, COLL MED, DEPT PHARMACOL \& SYST PHYSIOL, 231 ALBERT SABIN WAY, CINCINNATI, OH 45219 USA.; TYSON, JOHN J., VIRGINIA POLYTECH INST \& STATE UNIV, DEPT BIOL SCI, BLACKSBURG, VA 24061 USA.	J. PHARMACOKINET. PHARMACODYN.	INDIVIDUAL BIOLOGICAL ORGANISMS ARE CHARACTERIZED BY DAUNTING HETEROGENEITY, WHICH PRECLUDES DESCRIBING OR UNDERSTANDING POPULATIONS OF `PATIENTS' WITH A SINGLE MATHEMATICAL MODEL. RECENTLY, THE FIELD OF QUANTITATIVE SYSTEMS PHARMACOLOGY (QSP) HAS ADOPTED THE NOTION OF VIRTUAL PATIENTS (VPS) TO COPE WITH THIS CHALLENGE. A TYPICAL POPULATION OF VPS REPRESENTS THE BEHAVIOR OF A HETEROGENEOUS PATIEN…		ZHANG, TL (CORRESPONDING AUTHOR), UNIV CINCINNATI, COLL MED, DEPT PHARMACOL \& SYST PHYSIOL, 231 ALBERT SABIN WAY, CINCINNATI, OH 45219 USA	10.1007/s10928-021-09798-1		1567-567X	JOURNAL OF PHARMACOKINETICS AND PHARMACODYNAMICS	ENGLISH	5	1	117-131			SPRINGER/PLENUM PUBLISHERS	ISI	UNDERSTANDING VIRTUAL PATIENTS EFFICIENTLY AND RIGOROUSLY BY COMBINING MACHINE LEARNING WITH DYNAMICAL MODELLING	ARTICLE		49	2022	ZHANG TONGLI;TYSON JOHN J	J PHARMACOKINET PHARMACODYN	Individual biological organisms are characterized by daunting heterogeneity, which precludes describing or understanding populations of `patients' with a single mathematical model. Recently, the field of quantitative systems pharmacology (QSP) has adopted the notion of virtual patients (VPs) to cope with this challenge. A typical population of VPs represents the behavior of a heterogeneous patien…	Understanding virtual patients efficiently and rigorously by combining machine learning with dynamical modelling	Quantitative systems pharmacology; Virtual patients; Machine learning; Bifurcation analysis; Nonlinear dynamics; Hypothalamic-pituitary-adrenal; axis	ALLEN RJ, 2016, CPT-PHARMACOMET SYST, V5, P140, DOI 10.1002/PSP4.12063; ANONYMOUS, 2016, APPL PREDICTIVE MODE; BAI JPF, 2021, AAPS J, V23, DOI 10.1208/S12248-021-00585-X; BAKER RE, 2018, BIOL LETTERS, V14, DOI 10.1098/RSBL.2017.0660; BALLWEG R, 2020, FRONT PHYSIOL, V11, DOI 10.3389/FPHYS.2020.01012; BALLWEG R, 2018, BIOPHYS J, V115, P2250, DOI 10.1016/J.BPJ.2018.10.025; BALLWEG R, 2017, BMC SYST …	UNIV CINCINNATI;UNIV CINCINNATI;VIRGINIA POLYTECH INST AND STATE UNIV	UNIV CINCINNATI		ZHANG T, 2022, J PHARMACOKINET PHARMACODYN	ZHANG T, 2022, J PHARMACOKINET PHARMACODYN			233 SPRING ST, NEW YORK, NY 10013 USA	UNIVERSITY SYSTEM OF OHIO; UNIVERSITY OF CINCINNATI; VIRGINIA POLYTECHNIC INSTITUTE \& STATE UNIVERSITY		ZHANGTL@UCMAIL.UC.EDU		2025-11-13	YX6NV	1573-8744	JAN 2022		[1016183 ARMY W911NF-20-1-0192]
BADILLO S;BANFAI B;BIRZELE F;DAVYDOV ;IAKOV I I;HUTCHINSON L;KAM-THONG T;SIEBOURG-POLSTER ;JULIANE J;STEIERT B;ZHANG J	SELECTION BIAS; PREDICTION; MODELS		SELECTION BIAS; PREDICTION; MODELS	BADILLO, S (CORRESPONDING AUTHOR), ROCHE INNOVAT CTR BASEL, ROCHE PHARMA RES \& EARLY DEV PRED, PHARMACEUT SCI, BASEL, SWITZERLAND.; BADILLO, SOLVEIG; BANFAI, BALAZS; BIRZELE, FABIAN; DAVYDOV, IAKOV I.; HUTCHINSON, LUCY; KAM-THONG, TONY; SIEBOURG-POLSTER, JULIANE; STEIERT, BERNHARD; ZHANG, JITAO DAVID, ROCHE INNOVAT CTR BASEL, ROCHE PHARMA RES \& EARLY DEV PRED, PHARMACEUT SCI, BASEL, SWITZERLAND.	CLIN. PHARMACOL. THER.	IN THE LAST FEW YEARS, MACHINE LEARNING (ML) AND ARTIFICIAL INTELLIGENCE HAVE SEEN A NEW WAVE OF PUBLICITY FUELED BY THE HUGE AND EVER-INCREASING AMOUNT OF DATA AND COMPUTATIONAL POWER AS WELL AS THE DISCOVERY OF IMPROVED LEARNING ALGORITHMS. HOWEVER, THE IDEA OF A COMPUTER LEARNING SOME ABSTRACT CONCEPT FROM DATA AND APPLYING THEM TO YET UNSEEN SITUATIONS IS NOT NEW AND HAS BEEN AROUND AT LEAST …		BADILLO, S (CORRESPONDING AUTHOR), ROCHE INNOVAT CTR BASEL, ROCHE PHARMA RES \& EARLY DEV PRED, PHARMACEUT SCI, BASEL, SWITZERLAND	10.1002/cpt.1796		0009-9236	CLINICAL PHARMACOLOGY \& THERAPEUTICS	ENGLISH	303	4	871-885			WILEY	ISI	AN INTRODUCTION TO MACHINE LEARNING	ARTICLE		107	2020	BADILLO SOLVEIG;BANFAI BALAZS;BIRZELE FABIAN;DAVYDOV; IAKOV I;HUTCHINSON LUCY;KAM-THONG TONY;SIEBOURG-POLSTER; JULIANE;STEIERT BERNHARD;ZHANG JITAO DAVID	CLIN PHARMACOL THER	In the last few years, machine learning (ML) and artificial intelligence have seen a new wave of publicity fueled by the huge and ever-increasing amount of data and computational power as well as the discovery of improved learning algorithms. However, the idea of a computer learning some abstract concept from data and applying them to yet unseen situations is not new and has been around at least …	An Introduction to Machine Learning		ANONYMOUS, P 24 ACM SIGKDD INT; ANONYMOUS, 2014, P SSST 8 8 WORKSH SY; ANONYMOUS, PHILOS T R SOC LOND; ANONYMOUS, DEEP LEARNING-GOOGLE SCHOLAR; ANONYMOUS, ADV NEURAL INFORM PR; ANONYMOUS, 2003, TECHNICAL REPORT; ANONYMOUS, 2014, WORKSH DEEP LEARN NI; ANONYMOUS, QUEUE; ANONYMOUS, LECT CONVEX OPTIIMIZ; ARDLIE KG, 2015, SCIENCE, V348, P648, DOI 10.1126/SCIENCE.1262110; BACH P H, 1985, ARCH TOXICOL S…	ROCHE INNOVAT CTR BASEL;ROCHE INNOVAT CTR BASEL	ROCHE INNOVAT CTR BASEL		BADILLO S, 2020, CLIN PHARMACOL THER	BADILLO S, 2020, CLIN PHARMACOL THER			111 RIVER ST, HOBOKEN 07030-5774, NJ USA	ROCHE HOLDING		SOLVEIG.BADILLO@ROCHE.COM		2025-11-13	KW1QL	1532-6535	MAR 2020		ROCHE POSTDOCTORAL FELLOWSHIP; F. HOFFMANN-LA ROCHE LTD.
CODDE C;RIVALS F;DESTERE A;FROMAGE ;YELEEN Y;LABRIFFE M;MARQUET P;BENOIST C;PONTHIER L;FAUCHER J;WOILLARD J	DAPTOMYCIN; MONTE CARLO SIMULATIONS; TDM; AUC; MACHINE LEARNING; POPULATION PHARMACOKINETICS; ARTIFICIAL INTELLIGENCE; XGBOOST; PHARMACOMETRICS; MODEL INFORMED PRECISION DOSING; SINGLE-DOSE PHARMACOKINETICS; SAFETY; OBESE	DAPTOMYCIN; MONTE CARLO SIMULATIONS; TDM; AUC; MACHINE LEARNING; POPULATION PHARMACOKINETICS; ARTIFICIAL INTELLIGENCE; XGBOOST; PHARMACOMETRICS; MODEL INFORMED PRECISION DOSING	SINGLE-DOSE PHARMACOKINETICS; SAFETY; OBESE	CODDE, C (CORRESPONDING AUTHOR), CHU DUPUYTREN, SERV MALAD INFECT \& TROP, LIMOGES, FRANCE.; CODDE, CYRIELLE; FAUCHER, JEAN-FRANCOIS, CHU DUPUYTREN, SERV MALAD INFECT \& TROP, LIMOGES, FRANCE.; RIVALS, FLORENCE; FROMAGE, YELEEN; LABRIFFE, MARC; MARQUET, PIERRE; WOILLARD, JEAN-BAPTISTE, CHU DUPUYTREN, SERV PHARMACOL TOXICOL \& PHARMACOVIGILANCE, LIMOGES, FRANCE.; DESTERE, ALEXANDRE, CHU, SERV PHAR…	ANTIMICROB. AGENTS CHEMOTHER.	DAPTOMYCIN IS A CONCENTRATION-DEPENDENT LIPOPEPTIDE ANTIBIOTIC FOR WHICH EXPOSURE/EFFECT RELATIONSHIPS HAVE BEEN SHOWN. MACHINE LEARNING (ML) ALGORITHMS, DEVELOPED TO PREDICT THE INDIVIDUAL EXPOSURE TO DRUGS, HAVE SHOWN VERY GOOD PERFORMANCES IN COMPARISON TO MAXIMUM A POSTERIORI BAYESIAN ESTIMATION (MAP-BE). THE AIM OF THIS WORK WAS TO PREDICT THE AREA UNDER THE BLOOD CONCENTRATION CURVE (AUC) O…		CODDE, C (CORRESPONDING AUTHOR), CHU DUPUYTREN, SERV MALAD INFECT \& TROP, LIMOGES, FRANCE	10.1128/aac.01415-23		0066-4804	ANTIMICROBIAL AGENTS AND CHEMOTHERAPY	ENGLISH	10	5				AMER SOC MICROBIOLOGY	ISI	A MACHINE LEARNING APPROACH TO PREDICT DAPTOMYCIN EXPOSURE FROM TWO CONCENTRATIONS BASED ON MONTE CARLO SIMULATIONS	ARTICLE		68	2024	CODDE CYRIELLE;RIVALS FLORENCE;DESTERE ALEXANDRE;FROMAGE; YELEEN;LABRIFFE MARC;MARQUET PIERRE;BENOIST CLEMENT; PONTHIER LAURE;FAUCHER JEAN-FRANCOIS;WOILLARD JEAN-BAPTISTE	ANTIMICROB AGENTS CHEMOTHER	Daptomycin is a concentration-dependent lipopeptide antibiotic for which exposure/effect relationships have been shown. Machine learning (ML) algorithms, developed to predict the individual exposure to drugs, have shown very good performances in comparison to maximum a posteriori Bayesian estimation (MAP-BE). The aim of this work was to predict the area under the blood concentration curve (AUC) o…	A machine learning approach to predict daptomycin exposure from two concentrations based on Monte Carlo simulations	daptomycin; Monte Carlo simulations; TDM; AUC; machine learning; population pharmacokinetics; artificial intelligence; XGBoost; Pharmacometrics; Model informed precision dosing	BHAVNANI SM, 2010, CLIN INFECT DIS, V50, P1568, DOI 10.1086/652767; BLOEM A, 2021, J CLIN MED, V10, DOI 10.3390/JCM10081743; BOOKSTAVER PB, 2013, PHARMACOTHERAPY, V33, P1322, DOI 10.1002/PHAR.1298; BOUOUDA M, 2022, PHARM RES-DORDR, V39, P721, DOI 10.1007/S11095-022-03252-8; BUTTERFIELD-COWPER JM, 2018, PHARMACOTHERAPY, V38, P981, DOI 10.1002/PHAR.2157; CAIRNS KA, 2023, INT J ANTIMICROB AG, V61, D…	C (CORRESPONDING AUTHOR);LABRIFFE;LABRIFFE;UNIV LIMOGES	C (CORRESPONDING AUTHOR)		CODDE C, 2024, ANTIMICROB AGENTS CHEMOTHER	CODDE C, 2024, ANTIMICROB AGENTS CHEMOTHER			1752 N ST NW, WASHINGTON, DC 20036-2904 USA	CHU LIMOGES; CHU LIMOGES; CHU NICE; UNIVERSITE DE LIMOGES; INSTITUT NATIONAL DE LA SANTE ET DE LA RECHERCHE MEDICALE (INSERM); CHU LIMOGES		CYRIELLE.CODDE@CHU-LIMOGES.FR		2025-11-13	TG9I5	1098-6596	MAR 2024		FRENCH GOVERNMENT [ANR-22-PESN-0017]
GHIMIRE A;TAYARA H;XUAN Z;CHONG K	DRUG-TARGET INTERACTION; BINDING AFFINITY; ATTENTION; CONVOLUTION NEURAL; NETWORK; DEEP LEARNING; ARTIFICIAL INTELLIGENCE; PHARMACOMETRICS; DRUG; DISCOVERY AND DEVELOPMENT; PROTEINS; LIGANDS; N4-METHYLCYTOSINE SITES; INHIBITORS; NETWORKS; PROTEIN; TOOL	DRUG-TARGET INTERACTION; BINDING AFFINITY; ATTENTION; CONVOLUTION NEURAL; NETWORK; DEEP LEARNING; ARTIFICIAL INTELLIGENCE; PHARMACOMETRICS; DRUG; DISCOVERY AND DEVELOPMENT; PROTEINS; LIGANDS	N4-METHYLCYTOSINE SITES; INHIBITORS; NETWORKS; PROTEIN; TOOL	CHONG, KT (CORRESPONDING AUTHOR), JEONBUK NATL UNIV, DEPT ELECT \& INFORMAT ENGN, JEONJU 54896, SOUTH KOREA.; XUAN, ZY (CORRESPONDING AUTHOR), UNIV TEXAS DALLAS, DEPT BIOL SCI, RICHARDSON, TX 75080 USA.; CHONG, KT (CORRESPONDING AUTHOR), JEONBUK NATL UNIV, ADV ELECT \& INFORMAT RES CTR, JEONJU 54896, SOUTH KOREA.; GHIMIRE, ASHUTOSH; CHONG, KIL TO, JEONBUK NATL UNIV, DEPT ELECT \& INFORMAT ENGN, J…	INT. J. MOL. SCI.	DRUG DISCOVERY, WHICH AIDS TO IDENTIFY POTENTIAL NOVEL TREATMENTS, ENTAILS A BROAD RANGE OF FIELDS OF SCIENCE, INCLUDING CHEMISTRY, PHARMACOLOGY, AND BIOLOGY. IN THE EARLY STAGES OF DRUG DEVELOPMENT, PREDICTING DRUG-TARGET AFFINITY IS CRUCIAL. THE PROPOSED MODEL, THE PREDICTION OF DRUG-TARGET AFFINITY USING A CONVOLUTION MODEL WITH SELF-ATTENTION (CSATDTA), APPLIES CONVOLUTION-BASED SELF-ATTENTIO…		CHONG, KT (CORRESPONDING AUTHOR), JEONBUK NATL UNIV, DEPT ELECT \& INFORMAT ENGN, JEONJU 54896, SOUTH KOREA	10.3390/ijms23158453		1661-6596	INTERNATIONAL JOURNAL OF MOLECULAR SCIENCES	ENGLISH	20	15				MDPI	ISI	CSATDTA: PREDICTION OF DRUG-TARGET BINDING AFFINITY USING CONVOLUTION MODEL WITH SELF-ATTENTION	ARTICLE		23	2022	GHIMIRE ASHUTOSH;TAYARA HILAL;XUAN ZHENYU;CHONG KIL TO	INT J MOL SCI	Drug discovery, which aids to identify potential novel treatments, entails a broad range of fields of science, including chemistry, pharmacology, and biology. In the early stages of drug development, predicting drug-target affinity is crucial. The proposed model, the prediction of drug-target affinity using a convolution model with self-attention (CSatDTA), applies convolution-based self-attentio…	CSatDTA: Prediction of Drug-Target Binding Affinity Using Convolution Model with Self-Attention	drug-target interaction; binding affinity; attention; convolution neural; network; deep learning; artificial intelligence; pharmacometrics; drug; discovery and development; proteins; ligands	ABBAS Z, 2020, IEEE ACCESS, V8, P201450, DOI 10.1109/ACCESS.2020.3036090; ALAM W, 2020, IEEE ACCESS, V8, P138203, DOI 10.1109/ACCESS.2020.3002995; ANONYMOUS, 2014, NAT REV DRUG DISCOV, V13, P877, DOI 10.1038/NRD4507; ASHBURN TT, 2004, NAT REV DRUG DISCOV, V3, P673, DOI 10.1038/NRD1468; BELLO I, 2019, IEEE I CONF COMP VIS, P3285, DOI 10.1109/ICCV.2019.00338; CER RZ, 2009, NUCLEIC ACIDS RES, V37, P…	JEONBUK NATL UNIV;UNIV TEXAS DALLAS;JEONBUK NATL UNIV;JEONBUK NATL UNIV;JEONBUK NATL UNIV;UNIV TEXAS DALLAS;JEONBUK NATL UNIV	JEONBUK NATL UNIV		GHIMIRE A, 2022, INT J MOL SCI	GHIMIRE A, 2022, INT J MOL SCI			MDPI AG, GROSSPETERANLAGE 5, CH-4052 BASEL, SWITZERLAND	JEONBUK NATIONAL UNIVERSITY; JEONBUK NATIONAL UNIVERSITY; UNIVERSITY OF TEXAS SYSTEM; UNIVERSITY OF TEXAS DALLAS; JEONBUK NATIONAL UNIVERSITY	8453	ASHUTOSH@JBNU.AC.KR HILALTAYARA@JBNU.AC.KR ZHENYU.XUAN@UTDALLAS.EDU KITCHONG@JBNU.AC.KR		2025-11-13	3T3EJ	1422-0067			KOREAN GOVERNMENT'S NATIONAL RESEARCH FOUNDATION (NRF) (MSIT) [2020R1A2C2005612]
FAQUETTI M;SLAPPENDEL L;BIGONNE H;GRISONI F;SCHNEIDER P;AICHINGER G;SCHNEIDER G;STURLA S;BURDEN A	ALZHEIMER'S DISEASE; JANUS KINASE INHIBITORS; MACHINE LEARNING; OFF-TARGET; PHYSIOLOGICAL BASED PHARMACOKINETIC MODELING; TARGET; PREDICTION; ZIPPER KINASE DLK; PROTEIN-KINASE; RANDOMIZED-TRIAL; INHIBITORS; MODEL; DISCOVERY; JNK; PHARMACOKINETICS; VERUBECESTAT; METHODOLOGY	ALZHEIMER'S DISEASE; JANUS KINASE INHIBITORS; MACHINE LEARNING; OFF-TARGET; PHYSIOLOGICAL BASED PHARMACOKINETIC MODELING; TARGET; PREDICTION	ZIPPER KINASE DLK; PROTEIN-KINASE; RANDOMIZED-TRIAL; INHIBITORS; MODEL; DISCOVERY; JNK; PHARMACOKINETICS; VERUBECESTAT; METHODOLOGY	BURDEN, AM (CORRESPONDING AUTHOR), SWISS FED INST TECHNOL, INST PHARMACEUT SCI, DEPT CHEM \& APPL BIOSCI, HCI H 407 VLADIMIR PRELOG WEG 4, CH-8093 ZURICH, SWITZERLAND.; FAQUETTI, MARIA L.; SCHNEIDER, PETRA; SCHNEIDER, GISBERT; BURDEN, ANDREA M., SWISS FED INST TECHNOL, INST PHARMACEUT SCI, DEPT CHEM \& APPL BIOSCI, HCI H 407 VLADIMIR PRELOG WEG 4, CH-8093 ZURICH, SWITZERLAND.; SLAPPENDEL, LAURA; …	ALZHEIMERS DEMENT.-TRANSL. RES. CLIN. INTERV.	INTRODUCTION: JANUS KINASE (JAK) INHIBITORS WERE RECENTLY IDENTIFIED AS PROMISING DRUG CANDIDATES FOR REPURPOSING IN ALZHEIMER'S DISEASE (AD) DUE TO THEIR CAPACITY TO SUPPRESS INFLAMMATION VIA MODULATION OF JAK/STAT SIGNALLING PATHWAYS. BESIDES INTERACTION WITH PRIMARY THERAPEUTIC TARGETS, JAK INHIBITOR DRUGS FREQUENTLY INTERACT WITH UNINTENDED, OFTEN UNKNOWN, BIOLOGICAL OFF-TARGETS, LEADING TO A…		BURDEN, AM (CORRESPONDING AUTHOR), SWISS FED INST TECHNOL, INST PHARMACEUT SCI, DEPT CHEM \& APPL BIOSCI, HCI H 407 VLADIMIR PRELOG WEG 4, CH-8093 ZURICH, SWITZERLAND	10.1002/trc2.12445			ALZHEIMERS \& DEMENTIA-TRANSLATIONAL RESEARCH \& CLINICAL INTERVENTIONS	ENGLISH	9	1				WILEY	ISI	BARICITINIB AND TOFACITINIB OFF-TARGET PROFILE, WITH A FOCUS ON ALZHEIMER'S DISEASE	ARTICLE		10	2024	FAQUETTI MARIA L;SLAPPENDEL LAURA;BIGONNE HELENE; GRISONI FRANCESCA;SCHNEIDER PETRA;AICHINGER GEORG; SCHNEIDER GISBERT;STURLA SHANA J;BURDEN ANDREA M	ALZHEIMERS DEMENT-TRANSL RES CLIN INTERV	Introduction: Janus Kinase (JAK) inhibitors were recently identified as promising drug candidates for repurposing in Alzheimer's disease (AD) due to their capacity to suppress inflammation via modulation of JAK/STAT signalling pathways. Besides interaction with primary therapeutic targets, JAK inhibitor drugs frequently interact with unintended, often unknown, biological off-targets, leading to a…	Baricitinib and tofacitinib off-target profile, with a focus on Alzheimer's disease	Alzheimer's disease; Janus kinase inhibitors; machine learning; off-target; physiological based pharmacokinetic modeling; target; prediction	ALAVIJEH MOHAMMAD S, 2005, NEURORX, V2, P554, DOI 10.1602/NEURORX.2.4.554; ANONYMOUS, THESIS |; ANONYMOUS, 2016, TARGET INFERENCE GENERATOR (COMPUTER SOFTWARE); ANONYMOUS, 2020, MOLECULAR OPERATING ENVIRONMENT (MOE) (COMPUTER SOFTWARE); ANONYMOUS, 2022, COMPUTER SOFTWARE; BALL K, 2013, AAPS J, V15, P913, DOI 10.1208/S12248-013-9496-0; BALL K, 2012, J PHARM SCI-US, V101, P4277, DOI 10.1002/JPS.232…	SWISS FED INST TECHNOL;SCHNEIDER;SCHNEIDER;SWISS FED INST TECHNOL;SWISS FED INST TECHNOL;EINDHOVEN UNIV TECHNOL;CTR LIVING TECHNOL;SCHNEIDER;SCHNEIDER	SWISS FED INST TECHNOL		FAQUETTI M, 2024, ALZHEIMERS DEMENT-TRANSL RES CLIN INTERV	FAQUETTI M, 2024, ALZHEIMERS DEMENT-TRANSL RES CLIN INTERV			111 RIVER ST, HOBOKEN 07030-5774, NJ USA	SWISS FEDERAL INSTITUTES OF TECHNOLOGY DOMAIN; ETH ZURICH; SWISS FEDERAL INSTITUTES OF TECHNOLOGY DOMAIN; ETH ZURICH; EINDHOVEN UNIVERSITY OF TECHNOLOGY; UTRECHT UNIVERSITY; UTRECHT UNIVERSITY MEDICAL CENTER	E12445	ANDREA.BURDEN@PHARMA.ETHZ.CH		2025-11-13	GJ0U6	2352-8737			ETH GRANT EIDGENOESSISCHE TECHNISCHE HOCHSCHULE ZUERICH [ETH-3218-2]
CORRIDORE S;VERREAULT M;MARTIN H;DELOBEL ;THIBAULT T;CARRERE C;IDBAIH A;BALLESTA A	GLIOBLASTOMA; MACHINE LEARNING; PHARMACOKINETICS-PHARMACODYNAMICS; PRECISION MEDICINE; SYSTEMS PHARMACOLOGY; TEMOZOLOMIDE; THERAPEUTIC; OPTIMISATION; MISMATCH REPAIR; CONCISE GUIDE; DNA-DAMAGE; CELL; P53; SENSITIVITY; LANDSCAPE	GLIOBLASTOMA; MACHINE LEARNING; PHARMACOKINETICS-PHARMACODYNAMICS; PRECISION MEDICINE; SYSTEMS PHARMACOLOGY; TEMOZOLOMIDE; THERAPEUTIC; OPTIMISATION	MISMATCH REPAIR; CONCISE GUIDE; DNA-DAMAGE; CELL; P53; SENSITIVITY; LANDSCAPE	BALLESTA, A (CORRESPONDING AUTHOR), INST CURIE, CANC SYST PHARMACOL TEAM, INSERM U1331, ST CLOUD, FRANCE.; BALLESTA, A (CORRESPONDING AUTHOR), MINES PARISTECH, PARIS, FRANCE.; CORRIDORE, SERGIO; MARTIN, HUGO; DELOBEL, THIBAULT; BALLESTA, ANNABELLE, PSL RES UNIV, CBIO CTR COMPUTAT BIOL, MINES PARIS, INST CURIE,INSERM UNIT 1331,CANC SYST PHARMACOL TE, ST CLOUD, FRANCE.; VERREAULT, MAITE; IDBAIH, AH…	BR. J. PHARMACOL.	BACKGROUND AND PURPOSEGLIOBLASTOMA (GBM), THE MOST FREQUENT AND AGGRESSIVE BRAIN TUMOUR IN ADULTS, IS ASSOCIATED WITH A DISMAL PROGNOSTIC DESPITE INTENSIVE TREATMENT INVOLVING SURGERY, RADIOTHERAPY AND TEMOZOLOMIDE (TMZ)-BASED CHEMOTHERAPY. THE INITIAL OR ACQUIRED RESISTANCE OF GBM TO TMZ APPEALS FOR PRECISION MEDICINE APPROACHES TO THE DESIGN OF NOVEL EFFICIENT COMBINATION PHARMACOTHERAPIES. SUC…		BALLESTA, A (CORRESPONDING AUTHOR), INST CURIE, CANC SYST PHARMACOL TEAM, INSERM U1331, ST CLOUD, FRANCE	10.1111/bph.70027		0007-1188	BRITISH JOURNAL OF PHARMACOLOGY	ENGLISH	1	16	3726-3743			WILEY	ISI	CIRCUMVENTING GLIOBLASTOMA RESISTANCE TO TEMOZOLOMIDE THROUGH OPTIMAL DRUG COMBINATIONS DESIGNED BY SYSTEMS PHARMACOLOGY AND MACHINE LEARNING	ARTICLE		182	2025	CORRIDORE SERGIO;VERREAULT MAITE;MARTIN HUGO;DELOBEL; THIBAULT;CARRERE CECILE;IDBAIH AHMED;BALLESTA ANNABELLE	BR J PHARMACOL	Background and PurposeGlioblastoma (GBM), the most frequent and aggressive brain tumour in adults, is associated with a dismal prognostic despite intensive treatment involving surgery, radiotherapy and temozolomide (TMZ)-based chemotherapy. The initial or acquired resistance of GBM to TMZ appeals for precision medicine approaches to the design of novel efficient combination pharmacotherapies. Suc…	Circumventing glioblastoma resistance to temozolomide through optimal drug combinations designed by systems pharmacology and machine learning	glioblastoma; machine learning; pharmacokinetics-pharmacodynamics; precision medicine; systems pharmacology; temozolomide; therapeutic; optimisation	AASLAND D, 2019, CANCER RES, V79, P99, DOI 10.1158/0008-5472.CAN-18-1733; ALEXANDER SPH, 2023, BRIT J PHARMACOL, V180, PS241, DOI 10.1111/BPH.16180; ALEXANDER SPH, 2023, BRIT J PHARMACOL, V180, PS289, DOI 10.1111/BPH.16181; ANSARI SAHAR, 2017, PROC IEEE INST ELECTR ELECTRON ENG, V105, P482, DOI 10.1109/JPROC.2016.2531000; BAI JPF, 2024, CLIN PHARMACOL THER, V115, P201, DOI 10.1002/CPT.3096; BALLE…	INST CURIE;MINES PARISTECH;PSL RES UNIV;SORBONNE UNIV;UNIV RENNES;UNIV ORLEANS;PSL RES UNIV	INST CURIE		CORRIDORE S, 2025, BR J PHARMACOL	CORRIDORE S, 2025, BR J PHARMACOL			111 RIVER ST, HOBOKEN 07030-5774, NJ USA	UNICANCER; UNIVERSITE PSL; INSTITUT CURIE; ASSISTANCE PUBLIQUE HOPITAUX PARIS (APHP); HOPITAL UNIVERSITAIRE CHARLES-FOIX - APHP; INSTITUT NATIONAL DE LA SANTE ET DE LA RECHERCHE MEDICALE (INSERM); CENTRE NATIONAL DE LA RECHERCHE SCIENTIFIQUE (CNRS); HOPITAL UNIVERSITAIRE PITIE-SALPETRIERE - APHP; SORBONNE UNIVERSITE; UNIVERSITE DE RENNES; ECOLE DES HAUTES ETUDES EN SANTE PUBLIQUE (EHESP); INSTITU…		ANNABELLE.BALLESTA@CURIE.FR		2025-11-13	4SF5K	1476-5381	APR 2025		NATIONAL FRENCH PLAN CANCER THROUGH THE ATIP-AVENIR FELLOWSHIP OF ANNABELLE BALLESTA; ITMO CANCER INSERM GRANT; ARC FRENCH CHARITY; THE `ASSOCIATION POUR LA RECHERCHE CONTRE LES TUMEURS CEREBRALES' (ARTC)
SHEN L;HU M;XU X;ZHOU Y;WU W;GE X;WANG G;WANG Y;LI Z	VORICONAZOLE; CHILDREN; UNDER 2 YEARS; MACHINE LEARNING; SHAP ANALYSIS; PLASMA-CONCENTRATIONS; OPTIMIZATION; MANAGEMENT; CYP2C19	VORICONAZOLE; CHILDREN; UNDER 2 YEARS; MACHINE LEARNING; SHAP ANALYSIS	PLASMA-CONCENTRATIONS; OPTIMIZATION; MANAGEMENT; CYP2C19	LI, ZP (CORRESPONDING AUTHOR), FUDAN UNIV, CHILDRENS HOSP, NATL CHILDRENS MED CTR, DEPT CLIN PHARM, SHANGHAI, PEOPLES R CHINA.; WANG, Y (CORRESPONDING AUTHOR), FUDAN UNIV, NATL CHILDRENS MED CTR, DEPT NEUROL, CHILDRENS HOSP, SHANGHAI, PEOPLES R CHINA.; LI, ZP (CORRESPONDING AUTHOR), FUDAN UNIV, KUNSHAN MATERN \& CHILDRENS HLTH CARE HOSP, DEPT PHARM, CHILDRENS HOSP,KUNSHAN BRANCH, KUNSHAN, JIANGSU…	FRONT. PHARMACOL.	OBJECTIVE THIS STUDY AIMED TO DEVELOP AN INDIVIDUALIZED DOSING STRATEGY FOR VORICONAZOLE (VRZ) IN CHILDREN UNDER 2 YEARS OF AGE BY INTEGRATING MACHINE LEARNING (ML) AND POPULATION PHARMACOKINETIC (POPPK) MODELING.METHODS THIS RETROSPECTIVE OBSERVATIONAL STUDY INCLUDED 76 ELIGIBLE PEDIATRIC PATIENTS FOR MODEL DEVELOPMENT, ANALYZING THEIR BASELINE CHARACTERISTICS AND LABORATORY PARAMETERS. A POPULA…		LI, ZP (CORRESPONDING AUTHOR), FUDAN UNIV, CHILDRENS HOSP, NATL CHILDRENS MED CTR, DEPT CLIN PHARM, SHANGHAI, PEOPLES R CHINA	10.3389/fphar.2025.1671652			FRONTIERS IN PHARMACOLOGY	ENGLISH	0					FRONTIERS MEDIA SA	ISI	PRECISION DOSING OF VORICONAZOLE IN IMMUNOCOMPROMISED CHILDREN UNDER 2 YEARS: INTEGRATED MACHINE LEARNING AND POPULATION PHARMACOKINETIC MODELING	ARTICLE		16	2025	SHEN LI;HU MENGDI;XU XIAOYONG;ZHOU YUXUAN;WU WEI;GE XILIN;WANG GUANGFEI;WANG YI;LI ZHIPING	FRONT PHARMACOL	Objective This study aimed to develop an individualized dosing strategy for voriconazole (VRZ) in children under 2 years of age by integrating machine learning (ML) and population pharmacokinetic (PopPK) modeling.Methods This retrospective observational study included 76 eligible pediatric patients for model development, analyzing their baseline characteristics and laboratory parameters. A popula…	Precision dosing of voriconazole in immunocompromised children under 2 years: integrated machine learning and population pharmacokinetic modeling	voriconazole; children; under 2 years; machine learning; SHAP analysis	ASNICAR F, 2024, NAT REV MICROBIOL, V22, P191, DOI 10.1038/S41579-023-00984-1; BARTELINK IH, 2013, ANTIMICROB AGENTS CH, V57, P235, DOI 10.1128/AAC.01540-12; CAUDLE KE, 2025, CLIN PHARMACOL THER, DOI 10.1002/CPT.70005; CHABALA C, 2022, CLIN INFECT DIS, V74, P1767, DOI 10.1093/CID/CIAB725; CHEN J, 2022, FRONT PEDIATR, V10, DOI 10.3389/FPED.2022.846411; CHEN K, 2018, THER DRUG MONIT, V40, P663, DOI…	FUDAN UNIV;FUDAN UNIV;FUDAN UNIV;FUDAN UNIV;NANJING UNIV;DUKE KUNSHAN UNIV;FUJIAN MED UNIV;FUJIAN MED UNIV;FUDAN UNIV;FUDAN UNIV	FUDAN UNIV		SHEN L, 2025, FRONT PHARMACOL	SHEN L, 2025, FRONT PHARMACOL			AVENUE DU TRIBUNAL FEDERAL 34, LAUSANNE, CH-1015, SWITZERLAND	FUDAN UNIVERSITY; NANJING UNIVERSITY; DUKE KUNSHAN UNIVERSITY; FUJIAN MEDICAL UNIVERSITY; FUJIAN MEDICAL UNIVERSITY; FUDAN UNIVERSITY; FUDAN UNIVERSITY	1671652	YIWANG@SHMU.EDU.CN ZPLI@FUDAN.EDU.CN		2025-11-13	7YL8W	1663-9812			SHANGHAI MEDICINE AND HEALTH DEVELOPMENT FOUNDATION [20221128]; SHANGHAI MUNICIPAL HUMAN RESOURCES AND SOCIAL SECURITY BUREAU
SHI Q;PEI F;SILVERMAN G;PAK S;PERLMUTTER D;LIU B;BAHAR I	AUTOPHAGY; QUANTITATIVE SYSTEMS PHARMACOLOGY; SIGNAL TRANSDUCTION; MACHINE LEARNING; DRUG-TARGET INTERACTIONS; MECHANISM OF ACTION; MTOR; PKA; PI3K; INHIBITION; OLANZAPINE; RESOURCE; NECROPTOSIS; INFORMATION; FERROPTOSIS; DISCOVERY; INTERPLAY; APOPTOSIS	AUTOPHAGY; QUANTITATIVE SYSTEMS PHARMACOLOGY; SIGNAL TRANSDUCTION; MACHINE LEARNING; DRUG-TARGET INTERACTIONS; MECHANISM OF ACTION; MTOR; PKA; PI3K	DRUG-TARGET INTERACTIONS; INHIBITION; OLANZAPINE; RESOURCE; NECROPTOSIS; INFORMATION; FERROPTOSIS; DISCOVERY; INTERPLAY; APOPTOSIS	LIU, B; BAHAR, I (CORRESPONDING AUTHOR), UNIV PITTSBURGH, SCH MED, DEPT COMPUTAT \& SYST BIOL, PITTSBURGH, PA 15213 USA.; SHI, QINGYA; PEI, FEN; LIU, BING; BAHAR, IVET, UNIV PITTSBURGH, SCH MED, DEPT COMPUTAT \& SYST BIOL, PITTSBURGH, PA 15213 USA.; SHI, QINGYA, TSINGHUA UNIV, SCH MED, BEIJING 100084, PEOPLES R CHINA.; SILVERMAN, GARY A.; PAK, STEPHEN C.; PERLMUTTER, DAVID H., WASHINGTON UNIV, DE…	INT. J. MOL. SCI.	AUTOPHAGY PLAYS AN ESSENTIAL ROLE IN CELL SURVIVAL/DEATH AND FUNCTIONING. MODULATION OF AUTOPHAGY HAS BEEN RECOGNIZED AS A PROMISING THERAPEUTIC STRATEGY AGAINST DISEASES/DISORDERS ASSOCIATED WITH UNCONTROLLED GROWTH OR ACCUMULATION OF BIOMOLECULAR AGGREGATES, ORGANELLES, OR CELLS INCLUDING THOSE CAUSED BY CANCER, AGING, NEURODEGENERATION, AND LIVER DISEASES SUCH AS ALPHA 1-ANTITRYPSIN DEFICIENCY…		LIU, B; BAHAR, I (CORRESPONDING AUTHOR), UNIV PITTSBURGH, SCH MED, DEPT COMPUTAT \& SYST BIOL, PITTSBURGH, PA 15213 USA	10.3390/ijms21082855			INTERNATIONAL JOURNAL OF MOLECULAR SCIENCES	ENGLISH	21	8				MDPI	ISI	MECHANISMS OF ACTION OF AUTOPHAGY MODULATORS DISSECTED BY QUANTITATIVE SYSTEMS PHARMACOLOGY ANALYSIS	ARTICLE		21	2020	SHI QINGYA;PEI FEN;SILVERMAN GARY A;PAK STEPHEN C; PERLMUTTER DAVID H;LIU BING;BAHAR IVET	INT J MOL SCI	Autophagy plays an essential role in cell survival/death and functioning. Modulation of autophagy has been recognized as a promising therapeutic strategy against diseases/disorders associated with uncontrolled growth or accumulation of biomolecular aggregates, organelles, or cells including those caused by cancer, aging, neurodegeneration, and liver diseases such as alpha 1-antitrypsin deficiency…	Mechanisms of Action of Autophagy Modulators Dissected by Quantitative Systems Pharmacology Analysis	autophagy; quantitative systems pharmacology; signal transduction; machine learning; drug-target interactions; mechanism of action; mTOR; PKA; PI3K	AMARAVADI RK, 2019, CANCER DISCOV, V9, P1167, DOI 10.1158/2159-8290.CD-19-0292; BENJAMINI Y, 2001, BEHAV BRAIN RES, V125, P279, DOI 10.1016/S0166-4328(01)00297-2; BER Y, 2015, CELL DEATH DIFFER, V22, P465, DOI 10.1038/CDD.2014.177; BESNARD J, 2012, NATURE, V492, P215, DOI 10.1038/NATURE11691; BLESSING AM, 2017, AUTOPHAGY, V13, P506, DOI 10.1080/15548627.2016.1268300; BRACHMANN S, 2009, CURR OPIN …	UNIV PITTSBURGH;UNIV PITTSBURGH;TSINGHUA UNIV;WASHINGTON UNIV	NOTREPORTED;UNIV PITTSBURGH		SHI Q, 2020, INT J MOL SCI	SHI Q, 2020, INT J MOL SCI			ST ALBAN-ANLAGE 66, CH-4052 BASEL, SWITZERLAND	PENNSYLVANIA COMMONWEALTH SYSTEM OF HIGHER EDUCATION (PCSHE); UNIVERSITY OF PITTSBURGH; TSINGHUA UNIVERSITY; WASHINGTON UNIVERSITY (WUSTL)	2855	QINGYA@PITT.EDU FEP7@PITT.EDU GSILVERMAN@WUSTL.EDU STEPHEN.PAK@WUSTL.EDU PERLMUTTERD@WUSTL.EDU LIUBING@PITT.EDU BAHAR@PITT.EDU		2025-11-13	LR3AC	1422-0067			NATIONAL INSTITUTES OF HEALTH [P01DK096990, P30DA035778, P19AI068021, P41GM103712]
OTA R;YAMASHITA F	MACHINE LEARNING; STRUCTURE -ACTIVITY RELATIONSHIP; POPULATION; PHARMACOKINETICS; DEEP LEARNING; RECURSIVE NEURAL NETWORK; GENERATIVE; ADVERSARIAL NETWORKS; NEURAL ORDINARY DIFFERENTIAL EQUATIONS; IN-SILICO PREDICTION; MODEL SELECTION; NEURAL-NETWORKS; HUMAN PLASMA; ALGORITHM; REMIFENTANIL; VOLUME	MACHINE LEARNING; STRUCTURE -ACTIVITY RELATIONSHIP; POPULATION; PHARMACOKINETICS; DEEP LEARNING; RECURSIVE NEURAL NETWORK; GENERATIVE; ADVERSARIAL NETWORKS; NEURAL ORDINARY DIFFERENTIAL EQUATIONS	IN-SILICO PREDICTION; MODEL SELECTION; NEURAL-NETWORKS; HUMAN PLASMA; ALGORITHM; REMIFENTANIL; VOLUME	YAMASHITA, F (CORRESPONDING AUTHOR), KYOTO UNIV, GRAD SCH PHARMACEUT SCI, SAKYO KU, KYOTO 6068501, JAPAN.; OTA, RYOSAKU; YAMASHITA, FUMIYOSHI, KYOTO UNIV, GRAD SCH PHARMACEUT SCI, DEPT DRUG DELIVERY RES, SAKYO KU, KYOTO 6068501, JAPAN.; YAMASHITA, FUMIYOSHI, KYOTO UNIV, GRAD SCH PHARMACEUT SCI, DEPT APPL PHARM \& PHARMACOKINET, SAKYO KU, KYOTO 6068501, JAPAN.; YAMASHITA, FUMIYOSHI, KYOTO UNIV, GR…	J. CONTROL. RELEASE	IN THIS REVIEW, WE DESCRIBE THE CURRENT STATUS AND CHALLENGES IN APPLYING MACHINE-LEARNING TECHNIQUES TO THE ANALYSIS AND PREDICTION OF PHARMACOKINETIC DATA. THE THEORY OF PHARMACOKINETICS HAS BEEN DEVELOPED OVER DECADES ON THE BASIS OF PHYSIOLOGY AND REACTION KINETICS. MATHEMATICAL MODELS ALLOW THE REDUCTION OF PHARMACOKINETIC DATA TO PARAMETER VALUES, GIVING INSIGHT AND UNDERSTANDING INTO ADME …		YAMASHITA, F (CORRESPONDING AUTHOR), KYOTO UNIV, GRAD SCH PHARMACEUT SCI, SAKYO KU, KYOTO 6068501, JAPAN	10.1016/j.jconrel.2022.11.014		0168-3659	JOURNAL OF CONTROLLED RELEASE	ENGLISH	37		961-969			ELSEVIER	ISI	APPLICATION OF MACHINE LEARNING TECHNIQUES TO THE ANALYSIS AND PREDICTION OF DRUG PHARMACOKINETICS	ARTICLE		352	2022	OTA RYOSAKU;YAMASHITA FUMIYOSHI	J CONTROL RELEASE	In this review, we describe the current status and challenges in applying machine-learning techniques to the analysis and prediction of pharmacokinetic data. The theory of pharmacokinetics has been developed over decades on the basis of physiology and reaction kinetics. Mathematical models allow the reduction of pharmacokinetic data to parameter values, giving insight and understanding into ADME …	Application of machine learning techniques to the analysis and prediction of drug pharmacokinetics	Machine learning; Structure -activity relationship; Population; pharmacokinetics; Deep learning; Recursive neural network; Generative; adversarial networks; Neural ordinary differential equations	ABADI M, 2016, PROCEEDINGS OF OSDI'16: 12TH USENIX SYMPOSIUM ON OPERATING SYSTEMS DESIGN AND IMPLEMENTATION, P265; ABDELFATTAH SHERIFM., 2018, 2018 INTERNATIONAL JOINT CONFERENCE ON NEURAL NETWORKS (IJCNN), P1; AGATONOVIC-KUSTRIN S, 2000, J PHARMACEUT BIOMED, V22, P717, DOI 10.1016/S0731-7085(99)00272-1; AGGARWAL A, 2021, INTERNATIONAL JOURNAL OF INFORMATION MANAGEMENT DATA INSIGHTS, V1, P100004,…	KYOTO UNIV;KYOTO UNIV;KYOTO UNIV;KYOTO UNIV	KYOTO UNIV		OTA R, 2022, J CONTROL RELEASE	OTA R, 2022, J CONTROL RELEASE			RADARWEG 29, 1043 NX AMSTERDAM, NETHERLANDS	KYOTO UNIVERSITY; KYOTO UNIVERSITY; KYOTO UNIVERSITY		YAMA@PHARM.KYOTO-U.AC.JP		2025-11-13	6S8NE	1873-4995	NOV 2022		[20J15557]; [18H03531]
SOVE R;VERMA B;WANG H;HO W;YARCHOAN M;POPEL A	SYSTEMS BIOLOGY; IMMUNOTHERAPY; COMPUTATIONAL BIOLOGY; IMMUNE MICROENVIRONMENT; LIVER; NIVOLUMAB; CANCER; INHIBITION; IPILIMUMAB	SYSTEMS BIOLOGY; IMMUNOTHERAPY; COMPUTATIONAL BIOLOGY	IMMUNE MICROENVIRONMENT; LIVER; NIVOLUMAB; CANCER; INHIBITION; IPILIMUMAB	SOVÉ, RJ (CORRESPONDING AUTHOR), JOHNS HOPKINS UNIV, SCH MED, DEPT BIOMED ENGN, BALTIMORE, MD 21205 USA.; SOVE, RICHARD J.; VERMA, BABITA K.; WANG, HANWEN; POPEL, ALEKSANDER S., JOHNS HOPKINS UNIV, SCH MED, DEPT BIOMED ENGN, BALTIMORE, MD 21205 USA.; HO, WON JIN; YARCHOAN, MARK; POPEL, ALEKSANDER S., JOHNS HOPKINS UNIV, SIDNEY KIMMEL COMPREHENS CANC CTR, SCH MED, BALTIMORE, MD USA.; HO, WON JIN; …	J. IMMUNOTHER. CANCER	BACKGROUNDHEPATOCELLULAR CARCINOMA (HCC) IS THE MOST COMMON FORM OF PRIMARY LIVER CANCER AND IS THE THIRD-LEADING CAUSE OF CANCER-RELATED DEATH WORLDWIDE. MOST PATIENTS WITH HCC ARE DIAGNOSED AT AN ADVANCED STAGE, AND THE MEDIAN SURVIVAL FOR PATIENTS WITH ADVANCED HCC TREATED WITH MODERN SYSTEMIC THERAPY IS LESS THAN 2 YEARS. THIS LEAVES THE ADVANCED STAGE PATIENTS WITH LIMITED TREATMENT OPTIONS.…		SOVÉ, RJ (CORRESPONDING AUTHOR), JOHNS HOPKINS UNIV, SCH MED, DEPT BIOMED ENGN, BALTIMORE, MD 21205 USA	10.1136/jitc-2022-005414			JOURNAL FOR IMMUNOTHERAPY OF CANCER	ENGLISH	30	11				BMJ PUBLISHING GROUP	ISI	VIRTUAL CLINICAL TRIALS OF ANTI-PD-1 AND ANTI-CTLA-4 IMMUNOTHERAPY IN ADVANCED HEPATOCELLULAR CARCINOMA USING A QUANTITATIVE SYSTEMS PHARMACOLOGY MODEL	ARTICLE		10	2022	SOVE RICHARD J;VERMA BABITA K;WANG HANWEN;HO WON JIN;YARCHOAN MARK;POPEL ALEKSANDER S	J IMMUNOTHER CANCER	BackgroundHepatocellular carcinoma (HCC) is the most common form of primary liver cancer and is the third-leading cause of cancer-related death worldwide. Most patients with HCC are diagnosed at an advanced stage, and the median survival for patients with advanced HCC treated with modern systemic therapy is less than 2 years. This leaves the advanced stage patients with limited treatment options.…	Virtual clinical trials of anti-PD-1 and anti-CTLA-4 immunotherapy in advanced hepatocellular carcinoma using a quantitative systems pharmacology model	Systems Biology; Immunotherapy; Computational Biology	ABOU-ALFA GK, 2018, NEW ENGL J MED, V379, P54, DOI 10.1056/NEJMOA1717002; ABRAMS RE, 2022, SCI REP-UK, V12, DOI 10.1038/S41598-022-14726-5; ALLEN RJ, 2016, CPT-PHARMACOMET SYST, V5, P140, DOI 10.1002/PSP4.12063; ASHWORTH WB, 2016, PLOS COMPUT BIOL, V12, DOI 10.1371/JOURNAL.PCBI.1005105; BAI JPF, 2021, CPT-PHARMACOMET SYST, V10, P1479, DOI 10.1002/PSP4.12709; BOLAND P, 2018, CHIN CLIN ONCOL, V7, D…	JOHNS HOPKINS UNIV;JOHNS HOPKINS UNIV;YARCHOAN;JOHNS HOPKINS UNIV;JOHNS HOPKINS UNIV	JOHNS HOPKINS UNIV		SOVE R, 2022, J IMMUNOTHER CANCER	SOVE R, 2022, J IMMUNOTHER CANCER			BRITISH MED ASSOC HOUSE, TAVISTOCK SQUARE, LONDON WC1H 9JR, ENGLAND	JOHNS HOPKINS UNIVERSITY; JOHNS HOPKINS UNIVERSITY; JOHNS HOPKINS MEDICINE; JOHNS HOPKINS UNIVERSITY	E005414	RJSOVE@GMAIL.COM		2025-11-13	6F0WM	2051-1426			NIH [U01CA212007, R01CA138264]; NATIONAL CANCER INSTITUTE [U01CA212007] FUNDING SOURCE: NIH REPORTER
ZHU X;ZHANG M;WEN Y;SHANG D	MACHINE LEARNING; COVARIATE; POPULATION PHARMACOKINETIC; VALPROIC ACID; THERAPEUTIC DRUG MONITORING; XGBOOST; SHAP; MONTE CARLO SIMULATION; EPILEPTIC PATIENTS; PREDICTION; TIME	MACHINE LEARNING; COVARIATE; POPULATION PHARMACOKINETIC; VALPROIC ACID; THERAPEUTIC DRUG MONITORING; XGBOOST; SHAP; MONTE CARLO SIMULATION	EPILEPTIC PATIENTS; PREDICTION; TIME	WEN, YG; SHANG, DW (CORRESPONDING AUTHOR), GUANGZHOU MED UNIV, BRAIN HOSP, DEPT PHARM, GUANGZHOU, PEOPLES R CHINA.; WEN, YG; SHANG, DW (CORRESPONDING AUTHOR), GUANGDONG ENGN TECHNOL RES CTR TRANSLAT MED MENTAL, GUANGZHOU, PEOPLES R CHINA.; ZHU, XIUQING; ZHANG, MING; WEN, YUGUAN; SHANG, DEWEI, GUANGZHOU MED UNIV, BRAIN HOSP, DEPT PHARM, GUANGZHOU, PEOPLES R CHINA.; ZHU, XIUQING; ZHANG, MING; WEN, …	FRONT. PHARMACOL.	BACKGROUND AND AIM: MANY STUDIES ASSOCIATED WITH THE COMBINATION OF MACHINE LEARNING (ML) AND PHARMACOMETRICS HAVE APPEARED IN RECENT YEARS. ML CAN BE USED AS AN INITIAL STEP FOR FAST SCREENING OF COVARIATES IN POPULATION PHARMACOKINETIC (POPPK) MODELS. THE PRESENT STUDY AIMED TO INTEGRATE COVARIATES DERIVED FROM DIFFERENT POPPK MODELS USING ML.METHODS: TWO PUBLISHED POPPK MODELS OF VALPROIC ACID…		WEN, YG; SHANG, DW (CORRESPONDING AUTHOR), GUANGZHOU MED UNIV, BRAIN HOSP, DEPT PHARM, GUANGZHOU, PEOPLES R CHINA	10.3389/fphar.2022.994665			FRONTIERS IN PHARMACOLOGY	ENGLISH	17					FRONTIERS MEDIA SA	ISI	MACHINE LEARNING ADVANCES THE INTEGRATION OF COVARIATES IN POPULATION PHARMACOKINETIC MODELS: VALPROIC ACID AS AN EXAMPLE	ARTICLE		13	2022	ZHU XIUQING;ZHANG MING;WEN YUGUAN;SHANG DEWEI	FRONT PHARMACOL	Background and Aim: Many studies associated with the combination of machine learning (ML) and pharmacometrics have appeared in recent years. ML can be used as an initial step for fast screening of covariates in population pharmacokinetic (popPK) models. The present study aimed to integrate covariates derived from different popPK models using ML.Methods: Two published popPK models of valproic acid…	Machine learning advances the integration of covariates in population pharmacokinetic models: Valproic acid as an example	machine learning; covariate; population pharmacokinetic; valproic acid; therapeutic drug monitoring; XGBoost; shap; Monte Carlo simulation	BASOLO A, 2021, FRONT ENDOCRINOL, V12, DOI 10.3389/FENDO.2021.642568; BERETTA L, 2016, BMC MED INFORM DECIS, V16, DOI 10.1186/S12911-016-0318-Z; BOUOUDA M, 2022, PHARM RES-DORDR, V39, P721, DOI 10.1007/S11095-022-03252-8; CAO DS, 2010, CHEMOMETR INTELL LAB, V100, P1, DOI 10.1016/J.CHEMOLAB.2009.09.002; CHAI PYC, 2021, EXPERT OPIN DRUG SAF, V20, P215, DOI 10.1080/14740338.2021.1865307; CHEN C, 202…	GUANGZHOU MED UNIV;GUANGDONG ENGN TECHNOL RES CTR TRANSLAT MED MENTAL;GUANGZHOU MED UNIV;GUANGDONG ENGN TECHNOL RES CTR TRANSLAT MED MENTAL	NOTREPORTED;GUANGZHOU MED UNIV		ZHU X, 2022, FRONT PHARMACOL	ZHU X, 2022, FRONT PHARMACOL			AVENUE DU TRIBUNAL FEDERAL 34, LAUSANNE, CH-1015, SWITZERLAND	GUANGZHOU MEDICAL UNIVERSITY	1003034	WENYUGUANDEDE@163.COM SHANG\_DEWEI@163.COM		2025-11-13	5W3PV	1663-9812			SCIENCE AND TECHNOLOGY PLAN PROJECT OF GUANGDONG PROVINCE; GUANGZHOU MUNICIPAL KEY DISCIPLINE IN MEDICINE [2019B030316001]; GUANGZHOU MUNICIPAL SCIENCE AND TECHNOLOGY PROJECT FOR MEDICINE AND HEALTHCARE; NATURAL SCIENCE FOUNDATION OF GUANGDONG PROVINCE [20201A011047, 20202A011016]; GUANGDONG PROVINCIAL HOSPITAL PHARMACEUTICAL RESEARCH FUND [2021A1515011325]; [2022A22]
DAMNJANOVIC I;TSYPLAKOVA N;STEFANOVIC N;TOSIC T;CATIC-DORDEVIC A;KARALIS V	FACTOR ANALYSIS OF MIXED DATA; LAMOTRIGINE; LEVETIRACETAM; MACHINE; LEARNING; POPULATION PHARMACOKINETICS; PRINCIPAL COMPONENT ANALYSIS; RANDOM FOREST; THERAPY OPTIMIZATION; VALPROIC ACID; ADULT PATIENTS; EPILEPSY; CHILDREN; THERAPY; MODELS	FACTOR ANALYSIS OF MIXED DATA; LAMOTRIGINE; LEVETIRACETAM; MACHINE; LEARNING; POPULATION PHARMACOKINETICS; PRINCIPAL COMPONENT ANALYSIS; RANDOM FOREST; THERAPY OPTIMIZATION; VALPROIC ACID	VALPROIC ACID; ADULT PATIENTS; EPILEPSY; LEVETIRACETAM; LAMOTRIGINE; CHILDREN; THERAPY; MODELS	DAMNJANOVIC, I (CORRESPONDING AUTHOR), UNIV NIS, FAC MED, DEPT PHARM, BLVD DR ZORAN DJINDJIC 81, NISH 18000, SERBIA.; DAMNJANOVIC, IVANA, UNIV NIS, FAC MED, DEPT PHARM, BLVD DR ZORAN DJINDJIC 81, NISH 18000, SERBIA.; TSYPLAKOVA, NASTIA; KARALIS, VANGELIS, NATL \& KAPODISTRIAN UNIV ATHENS, SCH HLTH SCI, DEPT PHARM, ATHENS, GREECE.; STEFANOVIC, NIKOLA; CATIC-DORDEVIC, ALEKSANDRA, UNIV NIS, FAC MED,…	THER. ADV. DRUG SAF.	PURPOSE:UNPREDICTABLE DRUG EFFICACY AND SAFETY OF COMBINED ANTIEPILEPTIC THERAPY IS A MAJOR CHALLENGE DURING PHARMACOTHERAPY DECISIONS IN EVERYDAY CLINICAL PRACTICE. THE AIM OF THIS STUDY WAS TO DESCRIBE THE PHARMACOKINETICS OF VALPROIC ACID (VA), LAMOTRIGINE (LTG), AND LEVETIRACETAM (LEV) IN A PEDIATRIC POPULATION USING NONLINEAR MIXED-EFFECT MODELING, WHILE MACHINE LEARNING (ML) ALGORITHMS WERE…		DAMNJANOVIC, I (CORRESPONDING AUTHOR), UNIV NIS, FAC MED, DEPT PHARM, BLVD DR ZORAN DJINDJIC 81, NISH 18000, SERBIA	10.1177/20420986231181337		2042-0986	THERAPEUTIC ADVANCES IN DRUG SAFETY	ENGLISH	10					SAGE PUBLICATIONS LTD	ISI	JOINT USE OF POPULATION PHARMACOKINETICS AND MACHINE LEARNING FOR OPTIMIZING ANTIEPILEPTIC TREATMENT IN PEDIATRIC POPULATION	ARTICLE		14	2023	DAMNJANOVIC IVANA;TSYPLAKOVA NASTIA;STEFANOVIC NIKOLA; TOSIC TATJANA;CATIC-DORDEVIC ALEKSANDRA;KARALIS VANGELIS	THER ADV DRUG SAF	Purpose:Unpredictable drug efficacy and safety of combined antiepileptic therapy is a major challenge during pharmacotherapy decisions in everyday clinical practice. The aim of this study was to describe the pharmacokinetics of valproic acid (VA), lamotrigine (LTG), and levetiracetam (LEV) in a pediatric population using nonlinear mixed-effect modeling, while machine learning (ML) algorithms were…	Joint use of population pharmacokinetics and machine learning for optimizing antiepileptic treatment in pediatric population	factor analysis of mixed data; lamotrigine; levetiracetam; machine; learning; population pharmacokinetics; principal component analysis; random forest; therapy optimization; valproic acid	ABBASI B, 2019, EPILEPSIA, V60, P2037, DOI 10.1111/EPI.16333; ASHTON JJ, 2023, PEDIATR RES, V93, P324, DOI 10.1038/S41390-022-02194-6; ATUGONZA R, 2016, BMC PEDIATR, V16, DOI 10.1186/S12887-016-0575-0; BEAM AL, 2018, JAMA-J AM MED ASSOC, V319, P1317, DOI 10.1001/JAMA.2017.18391; BRZAKOVIC B, 2014, EUR J CLIN PHARMACOL, V70, P179, DOI 10.1007/S00228-013-1606-5; CHEN YA, 2018, THER DRUG MONIT, V40,…	UNIV NIS;UNIV NIS;NATL AND KAPODISTRIAN UNIV ATHENS;UNIV NIS;UNIV CLIN CTR NIS	UNIV NIS		DAMNJANOVIC I, 2023, THER ADV DRUG SAF	DAMNJANOVIC I, 2023, THER ADV DRUG SAF			1 OLIVERS YARD, 55 CITY ROAD, LONDON EC1Y 1SP, ENGLAND	UNIVERSITY OF NIS; NATIONAL \& KAPODISTRIAN UNIVERSITY OF ATHENS; UNIVERSITY OF NIS; UNIVERSITY OF NIS	20420986231181337	IVANAD.PH@GMAIL.COM		2025-11-13	J5WH2	2042-0994			MINISTRY OF EDUCATION, SCIENCE AND TECHNOLOGICAL DEVELOPMENT OF REPUBLIC OF SERBIA [451-03-47/2023-01/200113]
DESTERE A;MARQUET P;LABRIFFE M;DRICI ;MILOU-DANIEL M;WOILLARD J	FUNGAL INFECTIONS; ISAVUCONAZOLE; MACHINE LEARNING; POPULATION; PHARMACOKINETICS; PHARMACODYNAMICS; ASPERGILLUS; TRIAZOLE; PHASE-3; SECURE	FUNGAL INFECTIONS; ISAVUCONAZOLE; MACHINE LEARNING; POPULATION; PHARMACOKINETICS	PHARMACODYNAMICS; ASPERGILLUS; TRIAZOLE; PHASE-3; SECURE	WOILLARD, JB (CORRESPONDING AUTHOR), UNIV LIMOGES, PHARMACOL \& TRANSPLANTAT, INSERM U1248, 2 RUE PR DESCOTTES, F-87000 LIMOGES, FRANCE.; WOILLARD, JB (CORRESPONDING AUTHOR), CHU LIMOGES, DEPT PHARMACOL TOXICOL \& PHARMACOVIGILANCE, LIMOGES, FRANCE.; DESTERE, ALEXANDRE; MARQUET, PIERRE; LABRIFFE, MARC; WOILLARD, JEAN-BAPTISTE, UNIV LIMOGES, PHARMACOL \& TRANSPLANTAT, INSERM U1248, 2 RUE PR DESCOT…	PHARM. RES.	OBJECTIVESMAXIMUM A POSTERIORI BAYESIAN ESTIMATION (MAP-BE) BASED ON A LIMITED SAMPLING STRATEGY AND A POPULATION PHARMACOKINETIC (POPPK) MODEL IS USED TO ESTIMATE INDIVIDUAL PHARMACOKINETIC PARAMETERS. RECENTLY, WE PROPOSED A METHODOLOGY THAT COMBINED POPULATION PHARMACOKINETIC AND MACHINE LEARNING (ML) TO DECREASE THE BIAS AND IMPRECISION IN INDIVIDUAL IOHEXOL CLEARANCE PREDICTION. THE AIM OF T…		WOILLARD, JB (CORRESPONDING AUTHOR), UNIV LIMOGES, PHARMACOL \& TRANSPLANTAT, INSERM U1248, 2 RUE PR DESCOTTES, F-87000 LIMOGES, FRANCE	10.1007/s11095-023-03507-y		0724-8741	PHARMACEUTICAL RESEARCH	ENGLISH	16	4	951-959			SPRINGER/PLENUM PUBLISHERS	ISI	A HYBRID ALGORITHM COMBINING POPULATION PHARMACOKINETIC AND MACHINE LEARNING FOR ISAVUCONAZOLE EXPOSURE PREDICTION	ARTICLE		40	2023	DESTERE ALEXANDRE;MARQUET PIERRE;LABRIFFE MARC;DRICI; MILOU-DANIEL;WOILLARD JEAN-BAPTISTE	PHARM RES	ObjectivesMaximum a posteriori Bayesian estimation (MAP-BE) based on a limited sampling strategy and a population pharmacokinetic (POPPK) model is used to estimate individual pharmacokinetic parameters. Recently, we proposed a methodology that combined population pharmacokinetic and machine learning (ML) to decrease the bias and imprecision in individual iohexol clearance prediction. The aim of t…	A Hybrid Algorithm Combining Population Pharmacokinetic and Machine Learning for Isavuconazole Exposure Prediction	fungal infections; isavuconazole; machine learning; population; pharmacokinetics	ANONYMOUS, 2018, MONOLIX VERSION 2018; ARENDRUP MC, 2016, CLIN MICROBIOL INFEC, V22, DOI 10.1016/J.CMI.2016.01.017; BENKALI K, 2010, CLIN PHARMACOKINET, V49, P683, DOI 10.2165/11535950-000000000-00000; BOUOUDA M, 2022, PHARM RES-DORDR, V39, P721, DOI 10.1007/S11095-022-03252-8; CHEN TQ, 2016, KDD'16: PROCEEDINGS OF THE 22ND ACM SIGKDD INTERNATIONAL CONFERENCE ON KNOWLEDGE DISCOVERY AND DATA MININ…	UNIV LIMOGES;JB (CORRESPONDING AUTHOR);LABRIFFE;UNIV LIMOGES;COTE AZUR UNIV MED CTR;COTE AZUR UNIV MED CTR;LABRIFFE	UNIV LIMOGES		DESTERE A, 2023, PHARM RES	DESTERE A, 2023, PHARM RES			233 SPRING ST, NEW YORK, NY 10013 USA	UNIVERSITE DE LIMOGES; INSTITUT NATIONAL DE LA SANTE ET DE LA RECHERCHE MEDICALE (INSERM); UNIVERSITE COTE D'AZUR; CHU NICE; UNIVERSITE COTE D'AZUR; CHU NICE; CHU LIMOGES		JEAN-BAPTISTE.WOILLARD@UNILIM.FR		2025-11-13	F7ZW2	1573-904X	MAR 2023
KHAN M;YOUSUF R;SHOAIB M;AHMED F;SALEEM M;SIDDIQUI F;RIZVI S	ARTIFICIAL INTELLIGENCE; ARTIFICIAL NEURAL NETWORK (ANN); CENTRAL; COMPOSITE DESIGN; PBPK; MOXIFLOXACIN; PARTICLE-SIZE; RELEASE; OPTIMIZATION; DRUG; PHARMACOKINETICS; SYSTEM	ARTIFICIAL INTELLIGENCE; ARTIFICIAL NEURAL NETWORK (ANN); CENTRAL; COMPOSITE DESIGN; PBPK; MOXIFLOXACIN	PARTICLE-SIZE; RELEASE; OPTIMIZATION; DRUG; PHARMACOKINETICS; SYSTEM	YOUSUF, RI (CORRESPONDING AUTHOR), UNIV KARACHI, FAC PHARM \& PHARMACEUT SCI, DEPT PHARMACEUT, KARACHI 75270, PAKISTAN.; KHAN, MOMINA ZARISH; YOUSUF, RABIA ISMAIL; SHOAIB, MUHAMMAD HARRIS; AHMED, FARRUKH RAFIQ; SALEEM, MUHAMMAD TALHA; SIDDIQUI, FAHAD, UNIV KARACHI, FAC PHARM \& PHARMACEUT SCI, DEPT PHARMACEUT, KARACHI 75270, PAKISTAN.; RIZVI, SYED ADNAN, DRUG TESTING LAB SINDH, KARACHI, PAKISTAN.	J. DRUG DELIV. SCI. TECHNOL.	THE OBJECTIVE WAS TO APPLY THE CCD-ANN SYSTEM TO DESIGN A QBD-BASED ORODISPERSIBLE TABLET (ODT) OF MOXIFLOXACIN. THE DATA SETS OF THE TRIAL FORMULATIONS OBTAINED FROM CCD WERE UTILIZED FOR THE TRAINING OF THE ANNBASED MODEL TO OBTAIN THE OPTIMIZED FORMULATION. THREE INDEPENDENT VARIABLES I.E. ACDISOL, SODIUM BICARBONATE, AND COMPRESSION FORCE WERE SELECTED TO STUDY THEIR EFFECT ON CRITICAL DEPEND…		YOUSUF, RI (CORRESPONDING AUTHOR), UNIV KARACHI, FAC PHARM \& PHARMACEUT SCI, DEPT PHARMACEUT, KARACHI 75270, PAKISTAN	10.1016/j.jddst.2023.104323		1773-2247	JOURNAL OF DRUG DELIVERY SCIENCE AND TECHNOLOGY	ENGLISH	10					ELSEVIER	ISI	A HYBRID FRAMEWORK OF ARTIFICIAL INTELLIGENCE-BASED NEURAL NETWORK MODEL (ANN) AND CENTRAL COMPOSITE DESIGN (CCD) IN QUALITY BY DESIGN FORMULATION DEVELOPMENT OF ORODISPERSIBLE MOXIFLOXACIN TABLETS: PHYSICOCHEMICAL EVALUATION, COMPACTION ANALYSIS, AND ITS IN-SILICO PBPK MODELING	ARTICLE		82	2023	KHAN MOMINA ZARISH;YOUSUF RABIA ISMAIL;SHOAIB MUHAMMAD HARRIS;AHMED FARRUKH RAFIQ;SALEEM MUHAMMAD TALHA;SIDDIQUI FAHAD;RIZVI SYED ADNAN	J DRUG DELIV SCI TECHNOL	The objective was to apply the CCD-ANN system to design a QbD-based orodispersible tablet (ODT) of Moxifloxacin. The data sets of the trial formulations obtained from CCD were utilized for the training of the ANNbased model to obtain the optimized formulation. Three independent variables i.e. Acdisol, sodium bicarbonate, and compression force were selected to study their effect on critical depend…	A hybrid framework of artificial intelligence-based neural network model (ANN) and central composite design (CCD) in quality by design formulation development of orodispersible moxifloxacin tablets: Physicochemical evaluation, compaction analysis, and its in-silico PBPK modeling	Artificial intelligence; Artificial neural network (ANN); Central; composite design; PBPK; Moxifloxacin	AASHIGARI S., 2018, WORLD J PHARM RES, V8, P479, DOI DOI 10.20959/WJPR20191-13872, 10.20959/WJPR20191-13872; ABIODUN OI, 2018, HELIYON, V4, DOI 10.1016/J.HELIYON.2018.E00938; ACHANTA AS, 1995, DRUG DEV IND PHARM, V21, P119, DOI 10.3109/03639049509048099; AGATONOVIC-KUSTRIN S, 2000, J PHARMACEUT BIOMED, V22, P717, DOI 10.1016/S0731-7085(99)00272-1; AKSU B, 2012, AAPS PHARMSCITECH, V13, P1138, DOI …	UNIV KARACHI;UNIV KARACHI;DRUG TESTING LAB SINDH	UNIV KARACHI		KHAN M, 2023, J DRUG DELIV SCI TECHNOL	KHAN M, 2023, J DRUG DELIV SCI TECHNOL			RADARWEG 29, 1043 NX AMSTERDAM, NETHERLANDS	UNIVERSITY OF KARACHI	104323	MOMINAZARISH@GMAIL.COM RABIA\_PHARMACEUTICS@YAHOO.COM HARRISSHOAIB2000@YAHOO.COM FARRUKH.AHMED@UOK.EDU.PK TALHAMNM@HOTMAIL.COM FAHADBBRF@GMAIL.COM ADNANRIZVI91@GMAIL.COM		2025-11-13	A4LK7	2588-8943	MAR 2023
NIEVES E;DANDEKAR R;RACKAUCKAS C	SCIENTIFIC MACHINE LEARNING; QUANTITATIVE SYSTEMS PHARMACOLOGY; BAYESIAN; MACHINE LEARNING; SYSTEMS BIOLOGY; INFERENCE	SCIENTIFIC MACHINE LEARNING; QUANTITATIVE SYSTEMS PHARMACOLOGY; BAYESIAN; MACHINE LEARNING; SYSTEMS BIOLOGY; MACHINE LEARNING	INFERENCE	NIEVES, E (CORRESPONDING AUTHOR), MIT, DEPT COMPUTAT SCI \& ENGN, CAMBRIDGE, MA 02139 USA.; NIEVES, E (CORRESPONDING AUTHOR), MIT, DEPT BIOL ENGN, CAMBRIDGE, MA 02139 USA.; NIEVES, EMILY; DANDEKAR, RAJ; RACKAUCKAS, CHRIS, MIT, DEPT COMPUTAT SCI \& ENGN, CAMBRIDGE, MA 02139 USA.; NIEVES, EMILY, MIT, DEPT BIOL ENGN, CAMBRIDGE, MA 02139 USA.	FRONT. SYST. BIOL.	THE RECENTLY PROPOSED CHEMICAL REACTION NEURAL NETWORK (CRNN) DISCOVERS CHEMICAL REACTION PATHWAYS FROM TIME RESOLVED SPECIES CONCENTRATION DATA IN A DETERMINISTIC MANNER. SINCE THE WEIGHTS AND BIASES OF A CRNN ARE PHYSICALLY INTERPRETABLE, THE CRNN ACTS AS A DIGITAL TWIN OF A CLASSICAL CHEMICAL REACTION NETWORK. IN THIS STUDY, WE EMPLOY A BAYESIAN INFERENCE ANALYSIS COUPLED WITH NEURAL ORDINARY …		NIEVES, E (CORRESPONDING AUTHOR), MIT, DEPT COMPUTAT SCI \& ENGN, CAMBRIDGE, MA 02139 USA	10.3389/fsysb.2024.1338518			FRONTIERS IN SYSTEMS BIOLOGY	ENGLISH	2					FRONTIERS MEDIA SA	ISI	UNCERTAINTY QUANTIFIED DISCOVERY OF CHEMICAL REACTION SYSTEMS VIA BAYESIAN SCIENTIFIC MACHINE LEARNING	ARTICLE		4	2024	NIEVES EMILY;DANDEKAR RAJ;RACKAUCKAS CHRIS	FRONT SYST BIOL	The recently proposed Chemical Reaction Neural Network (CRNN) discovers chemical reaction pathways from time resolved species concentration data in a deterministic manner. Since the weights and biases of a CRNN are physically interpretable, the CRNN acts as a digital twin of a classical chemical reaction network. In this study, we employ a Bayesian inference analysis coupled with neural ordinary …	Uncertainty quantified discovery of chemical reaction systems via Bayesian scientific machine learning	scientific machine learning; quantitative systems pharmacology; Bayesian; machine learning; systems biology; machine learning	BIDKHORI G, 2012, PLOS ONE, V7, DOI 10.1371/JOURNAL.PONE.0048004; CHEN RTQ, 2018, 32 C NEURAL INFORM P, V31; CHEN TQ, 2014, ARXIV, DOI ARXIV:1402.4102, DOI 10.48550/ARXIV.1402.4102; DANDEKAR R, 2022, ARXIV, DOI ARXIV:2012.07244; DANDEKAR R, 2020, PATTERNS, V1, DOI 10.1016/J.PATTER.2020.100145; GE H, 2018, PR MACH LEARN RES, V84; GIROLAMI M, 2008, THEOR COMPUT SCI, V408, P4, DOI 10.1016/J.TCS.2008…	DEPT COMPUTAT SCI AND ENGN;E (CORRESPONDING AUTHOR);DEPT COMPUTAT SCI AND ENGN	DEPT COMPUTAT SCI AND ENGN		NIEVES E, 2024, FRONT SYST BIOL	NIEVES E, 2024, FRONT SYST BIOL			AVENUE DU TRIBUNAL FEDERAL 34, LAUSANNE, CH-1015, SWITZERLAND	MASSACHUSETTS INSTITUTE OF TECHNOLOGY (MIT); MASSACHUSETTS INSTITUTE OF TECHNOLOGY (MIT)	1338518	ENIEVES@MIT.EDU		2025-11-13	O3H9B	2674-0702
JANSSEN A;BENNIS F;MATHOT R	MACHINE LEARNING; PHARMACOMETRICS; PHARMACOKINETICS; PHARMACODYNAMICS; MIXED-EFFECTS MODELS; EXPLAINABLE AI; SELECTION; IMPUTATION; PREDICTION; LASSO	MACHINE LEARNING; PHARMACOMETRICS; PHARMACOKINETICS; PHARMACODYNAMICS	MIXED-EFFECTS MODELS; EXPLAINABLE AI; SELECTION; IMPUTATION; PREDICTION; LASSO	JANSSEN, A (CORRESPONDING AUTHOR), AMSTERDAM UNIV MED CTR, HOSP PHARM, DEPT CLIN PHARMACOL, NL-1105 AMSTERDAM, NETHERLANDS.; JANSSEN, ALEXANDER; MATHOT, RON A. A., AMSTERDAM UNIV MED CTR, HOSP PHARM, DEPT CLIN PHARMACOL, NL-1105 AMSTERDAM, NETHERLANDS.; BENNIS, FRANK C., VRIJE UNIV AMSTERDAM, DEPT COMP SCI, QUANTITAT DATA ANALYT GRP, NL-1081 AMSTERDAM, NETHERLANDS.	PHARMACEUTICS	PHARMACOMETRICS IS A MULTIDISCIPLINARY FIELD UTILIZING MATHEMATICAL MODELS OF PHYSIOLOGY, PHARMACOLOGY, AND DISEASE TO DESCRIBE AND QUANTIFY THE INTERACTIONS BETWEEN MEDICATION AND PATIENT. AS THESE MODELS BECOME MORE AND MORE ADVANCED, THE NEED FOR ADVANCED DATA ANALYSIS TOOLS GROWS. RECENTLY, THERE HAS BEEN MUCH INTEREST IN THE ADOPTION OF MACHINE LEARNING (ML) ALGORITHMS. THESE ALGORITHMS OFFE…		JANSSEN, A (CORRESPONDING AUTHOR), AMSTERDAM UNIV MED CTR, HOSP PHARM, DEPT CLIN PHARMACOL, NL-1105 AMSTERDAM, NETHERLANDS	10.3390/pharmaceutics14091814			PHARMACEUTICS	ENGLISH	34	9				MDPI	ISI	ADOPTION OF MACHINE LEARNING IN PHARMACOMETRICS: AN OVERVIEW OF RECENT IMPLEMENTATIONS AND THEIR CONSIDERATIONS	ARTICLE		14	2022	JANSSEN ALEXANDER;BENNIS FRANK C;MATHOT RON A A	PHARMACEUTICS	Pharmacometrics is a multidisciplinary field utilizing mathematical models of physiology, pharmacology, and disease to describe and quantify the interactions between medication and patient. As these models become more and more advanced, the need for advanced data analysis tools grows. Recently, there has been much interest in the adoption of machine learning (ML) algorithms. These algorithms offe…	Adoption of Machine Learning in Pharmacometrics: An Overview of Recent Implementations and Their Considerations	machine learning; pharmacometrics; pharmacokinetics; pharmacodynamics	AHAMADI M, 2019, J PHARMACOKINET PHAR, V46, P273, DOI 10.1007/S10928-019-09635-6; ARLOT S, 2010, STAT SURV, V4, P40, DOI 10.1214/09-SS054; BADILLO S, 2020, CLIN PHARMACOL THER, V107, P871, DOI 10.1002/CPT.1796; BATISTA GEAPA, 2003, APPL ARTIF INTELL, V17, P519, DOI 10.1080/713827181, 10.1080/08839510390219309; BEAL SL, 1982, CRIT REV BIOMED ENG, V8, P195; BECHT E, 2019, NAT BIOTECHNOL, V37, P38, …	AMSTERDAM UNIV MED CTR;AMSTERDAM UNIV MED CTR;VRIJE UNIV AMSTERDAM	AMSTERDAM UNIV MED CTR		JANSSEN A, 2022, PHARMACEUTICS	JANSSEN A, 2022, PHARMACEUTICS			MDPI AG, GROSSPETERANLAGE 5, CH-4052 BASEL, SWITZERLAND	VRIJE UNIVERSITEIT AMSTERDAM	1814	A.JANSSEN@AMSTERDAMUMC.NL		2025-11-13	4R5ZR	1999-4923			DUTCH ORGANIZATION FOR SCIENTIFIC RESEARCH (NWO) [NWA.1160.18.038]
MARTINS F;KOLLIPARA S;SIVADASU ;PRAVEEN P;YU M;SEVERINO P;SOUTO E	DRUG DEVELOPMENT EFFICIENCY; EMERGING PHARMACEUTICAL MARKETS; GENERIC; DRUG DEVELOPMENT; PBPK MODELING; R\&D INVESTMENT; TECHNOLOGY ADOPTION; BARRIERS; PHARMACOKINETICS	DRUG DEVELOPMENT EFFICIENCY; EMERGING PHARMACEUTICAL MARKETS; GENERIC; DRUG DEVELOPMENT; PBPK MODELING; R\&D INVESTMENT; TECHNOLOGY ADOPTION; BARRIERS	PHARMACOKINETICS	MARTINS, FS (CORRESPONDING AUTHOR), SIMULAT PLUS INC, LANCASTER, CA 93534 USA.; MARTINS, FS (CORRESPONDING AUTHOR), UNIV SAO PAULO, FAC PHARMACEUT SCI, DEPT CLIN \& TOXICOL ANAL, AVE PROF LINEU PRESTES,580,BL 13B, BR-05508000 SAO PAULO, SP, BRAZIL.; MARTINS, FREDERICO SEVERINO, SIMULAT PLUS INC, LANCASTER, CA 93534 USA.; MARTINS, FREDERICO SEVERINO, UNIV SAO PAULO, FAC PHARMACEUT SCI, DEPT CLIN \…	PHARM. RES.	EMERGING PHARMACEUTICAL MARKETS LIKE BRAZIL, INDIA, AND CHINA HAVE SEEN SIGNIFICANT GROWTH DUE TO RISING MEDICATION DEMAND, EXPANDING MIDDLE-CLASS ACCESS, AND GOVERNMENT SUPPORT. HOWEVER, THIS GROWTH OFTEN FOCUSES ON COST-DRIVEN STRATEGIES LIKE GENERIC DRUG PRODUCTION RATHER THAN INNOVATION. CHALLENGES SUCH AS FRAGMENTED REGULATORY SYSTEMS, LIMITED INFRASTRUCTURE, LOW R\&D BUDGETS, AND DEPENDENCE…		MARTINS, FS (CORRESPONDING AUTHOR), SIMULAT PLUS INC, LANCASTER, CA 93534 USA	10.1007/s11095-025-03856-w		0724-8741	PHARMACEUTICAL RESEARCH	ENGLISH	1	6	1047-1058			SPRINGER/PLENUM PUBLISHERS	ISI	THE INNOVATION PARADOX IN EMERGING PHARMACEUTICAL MARKETS: BARRIERS AND OPPORTUNITIES FOR SUSTAINABLE DEVELOPMENT	ARTICLE		42	2025	MARTINS FREDERICO SEVERINO;KOLLIPARA SIVACHARAN;SIVADASU; PRAVEEN;YU MINGMING;SEVERINO PATRICIA;SOUTO ELIANA	PHARM RES	Emerging pharmaceutical markets like Brazil, India, and China have seen significant growth due to rising medication demand, expanding middle-class access, and government support. However, this growth often focuses on cost-driven strategies like generic drug production rather than innovation. Challenges such as fragmented regulatory systems, limited infrastructure, low R\&D budgets, and dependence…	The Innovation Paradox in Emerging Pharmaceutical Markets: Barriers and Opportunities for Sustainable Development	drug development efficiency; emerging pharmaceutical markets; generic; drug development; PBPK modeling; R\&D investment; technology adoption; barriers	AHMED T, 2023, AAPS J, V25, DOI 10.1208/S12248-023-00837-Y; AKHTAR G, IOSR J HUMAN SOC SCI, V13, P51; ANONYMOUS, GLOBAL PHARMACEUTICAL INDUSTRY - STATISTICS FACTS; BHATTIPROLU AK, 2024, AAPS PHARMSCITECH, V25, DOI 10.1208/S12249-024-02904-9; BIESDORF C, 2019, BRIT J CLIN PHARMACO, V85, P914, DOI 10.1111/BCP.13872; BLANKART K, 2022, JAMA NETW OPEN, V5, DOI 10.1001/JAMANETWORKOPEN.2022.29231; BORGE…	FS (CORRESPONDING AUTHOR);UNIV SAO PAULO;UNIV SAO PAULO;KONERU LAKSHMAIAH EDUC FDN;OCEAN UNIV CHINA;UNIV TIRADENTES;INST TECHNOL AND RES;UNIV COLL DUBLIN	FS (CORRESPONDING AUTHOR)		MARTINS F, 2025, PHARM RES	MARTINS F, 2025, PHARM RES			233 SPRING ST, NEW YORK, NY 10013 USA	SIMULATIONS PLUS, INC.; UNIVERSIDADE DE SAO PAULO; KONERU LAKSHMAIAH EDUCATION FOUNDATION (K L DEEMED TO BE UNIVERSITY); OCEAN UNIVERSITY OF CHINA; UNIVERSIDADE TIRADENTES; UNIVERSITY COLLEGE DUBLIN		FREDSEVERINOMARTINS@GMAIL.COM		2025-11-13	4MZ9Z	1573-904X	MAY 2025
CODDE C;FAUCHER J;WOILLARD J	ARTIFICIAL INTELLIGENCE; MACHINE LEARNING; ANTIMICROBIAL RESISTANCE; DAPTOMYCIN; VANCOMYCIN; GANGICLOVIR	ARTIFICIAL INTELLIGENCE; MACHINE LEARNING; ANTIMICROBIAL RESISTANCE; DAPTOMYCIN; VANCOMYCIN; GANGICLOVIR	DAPTOMYCIN	CODDE, C (CORRESPONDING AUTHOR), CHU DUPUYTREN, SERV MALAD INFECT \& TROP, F-87000 LIMOGES, FRANCE.; CODDE, CYRIELLE; FAUCHER, JEAN-FRANCOIS, CHU DUPUYTREN, SERV MALAD INFECT \& TROP, F-87000 LIMOGES, FRANCE.; CODDE, CYRIELLE; WOILLARD, JEAN-BAPTISTE, UNIV LIMOGES, INSERM, PHARMACOL \& TRANSPLANTAT, LIMOGES, FRANCE.; WOILLARD, JEAN-BAPTISTE, CHU DUPUYTREN, SERV PHARMACOL TOXICOL \& PHARMACOVIGILA…	MICROB. DRUG RESIST.	ANTIMICROBIAL RESISTANCE (AMR) POSES A SIGNIFICANT GLOBAL HEALTH THREAT, WITH PROJECTIONS INDICATING IT COULD SURPASS CANCER IN MORTALITY RATES BY 2050 IF LEFT UNADDRESSED. OPTIMIZING ANTIMICROBIAL DOSING IS CRITICAL TO MITIGATE RESISTANCE AND IMPROVE CLINICAL OUTCOMES. TRADITIONAL APPROACHES, INCLUDING POPULATION PHARMACOKINETICS (PK) MODELS AND BAYESIAN ESTIMATION, ARE LIMITED BY MECHANISTIC HY…		CODDE, C (CORRESPONDING AUTHOR), CHU DUPUYTREN, SERV MALAD INFECT \& TROP, F-87000 LIMOGES, FRANCE	10.1089/mdr.2024.0241		1076-6294	MICROBIAL DRUG RESISTANCE	ENGLISH	1					MARY ANN LIEBERT, INC	ISI	USE OF ARTIFICIAL INTELLIGENCE IN CURRENT FIGHT AGAINST ANTIMICROBIAL RESISTANCE	ARTICLE; EARLY ACCESS			2025	CODDE CYRIELLE;FAUCHER JEAN-FRANCOIS;WOILLARD JEAN-BAPTISTE	MICROB DRUG RESIST	Antimicrobial resistance (AMR) poses a significant global health threat, with projections indicating it could surpass cancer in mortality rates by 2050 if left unaddressed. Optimizing antimicrobial dosing is critical to mitigate resistance and improve clinical outcomes. Traditional approaches, including population pharmacokinetics (PK) models and Bayesian estimation, are limited by mechanistic hy…	Use of Artificial Intelligence in Current Fight Against Antimicrobial Resistance	artificial intelligence; machine learning; antimicrobial resistance; daptomycin; vancomycin; gangiclovir	ALSULTAN A, 2025, EUR J CLIN PHARMACOL, V81, P183, DOI 10.1007/S00228-024-03780-9; BADILLO S, 2020, CLIN PHARMACOL THER, V107, P871, DOI 10.1002/CPT.1796; BENKE K, 2018, INT J ENV RES PUB HE, V15, DOI 10.3390/IJERPH15122796; BHAVNANI SM, 2010, CLIN INFECT DIS, V50, P1568, DOI 10.1086/652767; BOUOUDA M, 2022, PHARM RES-DORDR, V39, P721, DOI 10.1007/S11095-022-03252-8; BREIMAN L, 2001, MACH LEARN, …	C (CORRESPONDING AUTHOR);UNIV LIMOGES	C (CORRESPONDING AUTHOR)		CODDE C, 2025, MICROB DRUG RESIST	CODDE C, 2025, MICROB DRUG RESIST			140 HUGUENOT STREET, 3RD FL, NEW ROCHELLE, NY 10801 USA	CHU LIMOGES; INSTITUT NATIONAL DE LA SANTE ET DE LA RECHERCHE MEDICALE (INSERM); UNIVERSITE DE LIMOGES; CHU LIMOGES		CYRIELLE.CODDE@CHU-LIMOGES.FR		2025-11-13	2LH7U	1931-8448	MAY 2025
GEERTS H;BARRETT J	COMPUTER MODELING; SYMPTOMATIC TREATMENT; PSYCHIATRY; DISEASE; MODIFICATION; NEURODEGENERATIVE DISEASES; QUANTITATIVE SYSTEMS PHARMACOLOGY; DENSITY-LIPOPROTEIN CHOLESTEROL; ALZHEIMERS-DISEASE; DOPAMINE-RECEPTOR; APOLIPOPROTEIN-E; DRUG DISCOVERY; DOUBLE-BLIND; SCHIZOPHRENIA; EXPRESSION; PROTEOMICS	COMPUTER MODELING; SYMPTOMATIC TREATMENT; PSYCHIATRY; DISEASE; MODIFICATION; NEURODEGENERATIVE DISEASES	QUANTITATIVE SYSTEMS PHARMACOLOGY; DENSITY-LIPOPROTEIN CHOLESTEROL; ALZHEIMERS-DISEASE; DOPAMINE-RECEPTOR; APOLIPOPROTEIN-E; DRUG DISCOVERY; DOUBLE-BLIND; SCHIZOPHRENIA; EXPRESSION; PROTEOMICS	GEERTS, H (CORRESPONDING AUTHOR), IN SILICO BIOSCI INC, LEXINGTON, MA 02421 USA.; GEERTS, HUGO, IN SILICO BIOSCI INC, LEXINGTON, MA 02421 USA.; BARRETT, JAMES E., TEMPLE UNIV, LEWIS KATZ SCH MED, CTR SUBST ABUSE RES, PHILADELPHIA, PA 19122 USA.	FRONT. NEUROSCI.	WITH THE SUCCESS RATE OF DRUGS FOR CNS INDICATIONS AT AN ALL-TIME LOW, NEW APPROACHES ARE NEEDED TO TURN THE TIDE OF FAILED CLINICAL TRIALS. THIS PAPER REVIEWS THE HISTORY OF CNS DRUG DISCOVERY OVER THE LAST 60 YEARS AND PROPOSES A NEW PARADIGM BASED ON THE LESSONS LEARNED. THE INITIAL WAVE OF SUCCESSFUL THERAPEUTICS DISCOVERED USING CAREFUL CLINICAL OBSERVATIONS WAS FOLLOWED BY AN EMPHASIS ON A …		GEERTS, H (CORRESPONDING AUTHOR), IN SILICO BIOSCI INC, LEXINGTON, MA 02421 USA	10.3389/fnins.2019.00723			FRONTIERS IN NEUROSCIENCE	ENGLISH	4					FRONTIERS MEDIA SA	ISI	NEURONAL CIRCUIT-BASED COMPUTER MODELING AS A PHENOTYPIC STRATEGY FOR CNS R\&D	ARTICLE		13	2019	GEERTS HUGO;BARRETT JAMES E	FRONT NEUROSCI	With the success rate of drugs for CNS indications at an all-time low, new approaches are needed to turn the tide of failed clinical trials. This paper reviews the history of CNS drug Discovery over the last 60 years and proposes a new paradigm based on the lessons learned. The initial wave of successful therapeutics discovered using careful clinical observations was followed by an emphasis on a …	Neuronal Circuit-Based Computer Modeling as a Phenotypic Strategy for CNS R\&D	computer modeling; symptomatic treatment; psychiatry; disease; modification; neurodegenerative diseases	ABIFADEL M, 2003, NAT GENET, V34, P154, DOI 10.1038/NG1161; AL-ALI H, 2015, ACS CHEM BIOL, V10, P1939, DOI 10.1021/ACSCHEMBIO.5B00289; ALEXANDROV V, 2015, EUR J PHARMACOL, V750, P82, DOI 10.1016/J.EJPHAR.2014.11.047; ANDERSON NL, 1998, ELECTROPHORESIS, V19, P1853, DOI 10.1002/ELPS.1150191103; ARTIGAS F, 2017, NAT REV DRUG DISCOV, V16, P1, DOI 10.1038/NRD.2016.205; BARCH DM, 2016, PROG NEURO-PSYCH…	IN SILICO BIOSCI INC;IN SILICO BIOSCI INC;TEMPLE UNIV	IN SILICO BIOSCI INC		GEERTS H, 2019, FRONT NEUROSCI	GEERTS H, 2019, FRONT NEUROSCI			AVENUE DU TRIBUNAL FEDERAL 34, LAUSANNE, CH-1015, SWITZERLAND	PENNSYLVANIA COMMONWEALTH SYSTEM OF HIGHER EDUCATION (PCSHE); TEMPLE UNIVERSITY	723	HUGO-GEERTS@IN-SILICO-BIOSCIENCES.COM		2025-11-13	IJ5HC	1662-453X
VALDERRAMA D;TEPLYTSKA O;KOLTERMANN L;TRUNZ E;SCHMULENSON E;FRITSCH A;JAEHDE ;ULRICH U;FROEHLICH H	CONCENTRATION PREDICTION; DRUG THERAPY; MACHINE LEARNING; ONCOLOGY; PHARMACOKINETICS; SCIENTIFIC MACHINE LEARNING; SUNITINIB	CONCENTRATION PREDICTION; DRUG THERAPY; MACHINE LEARNING; ONCOLOGY; PHARMACOKINETICS; SCIENTIFIC MACHINE LEARNING	SUNITINIB	FRÖHLICH, H (CORRESPONDING AUTHOR), FRAUNHOFER INST ALGORITHMS \& SCI COMP SCAI, DEPT BIOINFORMAT, ST AUGUSTIN, GERMANY.; JAEHDE, U (CORRESPONDING AUTHOR), UNIV BONN, INST PHARM, DEPT CLIN PHARM, BONN, GERMANY.; FRÖHLICH, H (CORRESPONDING AUTHOR), UNIV BONN, BONN AACHEN INT CTR INFORMAT TECHNOL B IT, BONN, GERMANY.; VALDERRAMA, DIEGO; FROEHLICH, HOLGER, FRAUNHOFER INST ALGORITHMS \& SCI COMP SCAI…	CPT-PHARMACOMET. SYST. PHARMACOL.	A VARIETY OF CLASSICAL MACHINE LEARNING (ML) APPROACHES HAS BEEN DEVELOPED OVER THE PAST DECADE AIMING TO INDIVIDUALIZE DRUG DOSAGES BASED ON MEASURED PLASMA CONCENTRATIONS. HOWEVER, THE INTERPRETABILITY OF THESE MODELS IS CHALLENGING AS THEY DO NOT INCORPORATE INFORMATION ON PHARMACOKINETIC (PK) DRUG DISPOSITION. IN THIS WORK WE COMPARE DRUG PLASMA CONCENTRATON PREDICTIONS OF WELL-KNOWN POPULATI…		FRÖHLICH, H (CORRESPONDING AUTHOR), FRAUNHOFER INST ALGORITHMS \& SCI COMP SCAI, DEPT BIOINFORMAT, ST AUGUSTIN, GERMANY	10.1002/psp4.13313		2163-8306	CPT-PHARMACOMETRICS \& SYSTEMS PHARMACOLOGY	ENGLISH	3	4	759-769			WILEY	ISI	COMPARING SCIENTIFIC MACHINE LEARNING WITH POPULATION PHARMACOKINETIC AND CLASSICAL MACHINE LEARNING APPROACHES FOR PREDICTION OF DRUG CONCENTRATIONS	ARTICLE		14	2025	VALDERRAMA DIEGO;TEPLYTSKA OLGA;KOLTERMANN LUCA MARIE; TRUNZ ELENA;SCHMULENSON EDUARD;FRITSCH ACHIM;JAEHDE; ULRICH;FROEHLICH HOLGER	CPT-PHARMACOMET SYST PHARMACOL	A variety of classical machine learning (ML) approaches has been developed over the past decade aiming to individualize drug dosages based on measured plasma concentrations. However, the interpretability of these models is challenging as they do not incorporate information on pharmacokinetic (PK) drug disposition. In this work we compare drug plasma concentraton predictions of well-known populati…	Comparing Scientific Machine Learning With Population Pharmacokinetic and Classical Machine Learning Approaches for Prediction of Drug Concentrations	concentration prediction; drug therapy; machine learning; oncology; pharmacokinetics; scientific machine learning	AKIBA S., 2019, P 25 ACM SIGKDD INT, V2623, P2631; BAKER NATHAN., 2019, WORKSHOP REPORT BASI; BAYTAS IM, 2017, KDD'17: PROCEEDINGS OF THE 23RD ACM SIGKDD INTERNATIONAL CONFERENCE ON KNOWLEDGE DISCOVERY AND DATA MINING, P65, DOI 10.1145/3097983.3097997; BEUMER JH, 2009, THER DRUG MONIT, V31, P688, DOI 10.1519/JSC.0B013E3181B866D0; BRÄM DS, 2022, CPT-PHARMACOMET SYST, V11, P745, DOI 10.1002/PSP4.12…	FRAUNHOFER INST ALGORITHMS AND SCI COMP SCAI;UNIV BONN;UNIV BONN;FRAUNHOFER INST ALGORITHMS AND SCI COMP SCAI;SCHMULENSON;FRITSCH;UNIV BONN;UNIV BONN;UNIV BONN	FRAUNHOFER INST ALGORITHMS AND SCI COMP SCAI		VALDERRAMA D, 2025, CPT-PHARMACOMET SYST PHARMACOL	VALDERRAMA D, 2025, CPT-PHARMACOMET SYST PHARMACOL			111 RIVER ST, HOBOKEN 07030-5774, NJ USA	FRAUNHOFER GESELLSCHAFT; FRAUNHOFER GERMANY; FRAUNHOFER INSTITUTE CENTER SCHLOSS BIRLINGHOVEN; UNIVERSITY OF BONN; UNIVERSITY OF BONN; UNIVERSITY OF BONN		U.JAEHDE@UNI-BONN.DE HOLGER.FROEHLICH@SCAI.FRAUNHOFER.DE		2025-11-13	1PD0J		FEB 2025		FEDERAL MINISTRY OF EDUCATION AND RESEARCH WITHIN THE PROJECT, BNTRAINEE [16DHBK1022]
SALEEM M;SHOAIB M;YOUSUF R;ISMAIL I;SIDDIQUI F	RIVAROXABAN; OSMOTIC TABLETS; ARTIFICIAL NEURAL NETWORK; QUALITY BY; DESIGN; PBPK MODELING; GASTROPLUS; IN-VITRO; DRUG-DELIVERY; PUMP TABLETS; RELEASE; PHARMACOKINETICS; OPTIMIZATION; PERFORMANCE; ABSORPTION; CORE; PREDICTION	RIVAROXABAN; OSMOTIC TABLETS; ARTIFICIAL NEURAL NETWORK; QUALITY BY; DESIGN; PBPK MODELING; GASTROPLUS	IN-VITRO; DRUG-DELIVERY; PUMP TABLETS; RELEASE; PHARMACOKINETICS; OPTIMIZATION; PERFORMANCE; ABSORPTION; CORE; PREDICTION	SHOAIB, MH (CORRESPONDING AUTHOR), UNIV KARACHI, FAC PHARM \& PHARMACEUT SCI, DEPT PHARMACEUT, KARACHI 75270, PAKISTAN.; SALEEM, MUHAMMAD TALHA; SHOAIB, MUHAMMAD HARRIS; YOUSUF, RABIA ISMAIL, UNIV KARACHI, FAC PHARM \& PHARMACEUT SCI, DEPT PHARMACEUT, KARACHI 75270, PAKISTAN.; SIDDIQUI, FAHAD, UNIV KARACHI, FAC PHARM \& PHARMACEUT SCI, DEPT PHARMACEUT \& BIOAVAILABIL \& BIOEQUIVALENCE RE, KARACHI…	SCI REP	THE STUDY IS BASED ON APPLYING ARTIFICIAL NEURAL NETWORK (ANN) BASED MACHINE LEARNING AND RESPONSE SURFACE METHODOLOGY (RSM) AS SIMULTANEOUS BIVARIATE APPROACHES IN DEVELOPING CONTROLLED-RELEASE RIVAROXABAN (RVX) OSMOTIC TABLETS. THE INFLUENCE OF DIFFERENT TYPES OF POLYETHYLENE OXIDE, OSMOTIC AGENTS, COATING MEMBRANE THICKNESS, AND ORIFICE DIAMETER ON RVX RELEASE PROFILES WAS INVESTIGATED. AFTER …		SHOAIB, MH (CORRESPONDING AUTHOR), UNIV KARACHI, FAC PHARM \& PHARMACEUT SCI, DEPT PHARMACEUT, KARACHI 75270, PAKISTAN	10.1038/s41598-025-91601-z		2045-2322	SCIENTIFIC REPORTS	ENGLISH	1	1				NATURE PORTFOLIO	ISI	RSM AND AI BASED MACHINE LEARNING FOR QUALITY BY DESIGN DEVELOPMENT OF RIVAROXABAN PUSH-PULL OSMOTIC TABLETS AND ITS PBPK MODELING	ARTICLE		15	2025	SALEEM MUHAMMAD TALHA;SHOAIB MUHAMMAD HARRIS;YOUSUF RABIA; ISMAIL;SIDDIQUI FAHAD	SCI REP	The study is based on applying Artificial Neural Network (ANN) based machine learning and Response Surface Methodology (RSM) as simultaneous bivariate approaches in developing controlled-release rivaroxaban (RVX) osmotic tablets. The influence of different types of polyethylene oxide, osmotic agents, coating membrane thickness, and orifice diameter on RVX release profiles was investigated. After …	RSM and AI based machine learning for quality by design development of rivaroxaban push-pull osmotic tablets and its PBPK modeling	Rivaroxaban; Osmotic tablets; Artificial neural network; Quality by; design; PBPK modeling; GastroPlus	AGATONOVIC-KUSTRIN S, 2000, J PHARMACEUT BIOMED, V22, P717, DOI 10.1016/S0731-7085(99)00272-1; AHMED K, 2018, ADV POLYM TECH, V37, P2730, DOI 10.1002/ADV.21946; ALAM N, 2015, DRUG DEV IND PHARM, V41, P692, DOI 10.3109/03639045.2014.900076; ANONYMOUS, 2014, USP 38-NF33 THE UNITED STATES PHARMACOPEIA AND NATIONAL FORMULARY 2015: MAIN EDITION PLUS SUPPLEMENTS 1 AND 2; ANONYMOUS, 2016, 40NF35 USP; BA…	UNIV KARACHI;UNIV KARACHI;UNIV KARACHI	UNIV KARACHI		SALEEM M, 2025, SCI REP	SALEEM M, 2025, SCI REP			HEIDELBERGER PLATZ 3, BERLIN, 14197, GERMANY	UNIVERSITY OF KARACHI; UNIVERSITY OF KARACHI	7922	MHSHOAIB@UOK.EDU.PK		2025-11-13	Z5Z4P
GAWEDA A;BRIER M;LEDERER E	ARTIFICIAL INTELLIGENCE; CHRONIC KIDNEY DISEASE; MINERAL METABOLISM; CARDIOVASCULAR-DISEASE; PHOSPHATE; INSIGHTS; MODEL	ARTIFICIAL INTELLIGENCE; CHRONIC KIDNEY DISEASE; MINERAL METABOLISM	CARDIOVASCULAR-DISEASE; PHOSPHATE; INSIGHTS; MODEL	LEDERER, E (CORRESPONDING AUTHOR), UNIV LOUISVILLE, SCH MED, MED DEPT, LOUISVILLE, KY 40292 USA.; LEDERER, E (CORRESPONDING AUTHOR), VET AFFAIRS N TEXAS HLTH CARE SYST, DALLAS, TX 75216 USA.; LEDERER, E (CORRESPONDING AUTHOR), UT SOUTHWESTERN MED CTR, DALLAS, TX 75390 USA.; GAWEDA, ADAM; BRIER, MICHAEL, ROBLEY REX VET AFFAIRS MED CTR, LOUISVILLE, KY USA.; GAWEDA, ADAM; BRIER, MICHAEL; LEDERER, EL…	AM. J. PHYSIOL.-RENAL PHYSIOL.	CHRONIC KIDNEY DISEASE MINERAL BONE DISORDER (CKD-MBD) IS A COMPLEX CLINICAL SYNDROME RESPONSIBLE FOR THE ACCELERATED CARDIOVASCULAR MORTALITY SEEN IN INDIVIDUALS AFFLICTED WITH CKD. CURRENT APPROACHES TO THERAPY HAVE FAILED TO IMPROVE CLINICAL OUTCOMES ADEQUATELY, LIKELY DUE TO TARGETING SURROGATE BIOCHEMICAL PARAMETERS AS ARTICULATED BY THE GUIDELINE DEVELOPER, KIDNEY DISEASE: IMPROVING GLOBAL …		LEDERER, E (CORRESPONDING AUTHOR), UNIV LOUISVILLE, SCH MED, MED DEPT, LOUISVILLE, KY 40292 USA	10.1152/ajprenal.00050.2024		1931-857X	AMERICAN JOURNAL OF PHYSIOLOGY-RENAL PHYSIOLOGY	ENGLISH	3	3	F351-F362			AMER PHYSIOLOGICAL SOC	ISI	LEVERAGING QUANTITATIVE SYSTEMS PHARMACOLOGY AND ARTIFICIAL INTELLIGENCE TO ADVANCE TREATMENT OF CHRONIC KIDNEY DISEASE MINERAL BONE DISORDER	ARTICLE		327	2024	GAWEDA ADAM;BRIER MICHAEL;LEDERER ELEANOR	AM J PHYSIOL-RENAL PHYSIOL	Chronic kidney disease mineral bone disorder (CKD-MBD) is a complex clinical syndrome responsible for the accelerated cardiovascular mortality seen in individuals afflicted with CKD. Current approaches to therapy have failed to improve clinical outcomes adequately, likely due to targeting surrogate biochemical parameters as articulated by the guideline developer, Kidney Disease: Improving Global …	Leveraging quantitative systems pharmacology and artificial intelligence to advance treatment of chronic kidney disease mineral bone disorder	artificial intelligence; chronic kidney disease; mineral metabolism	AGUILAR A, FRONT; BELLORIN-FONT E, 2023, NUTRIENTS, V15, DOI 10.3390/NU15010167; BERNDT TJ, 2005, AM J PHYSIOL-RENAL, V289, PF1170, DOI 10.1152/AJPRENAL.00072.2005; BLOCK GA, 2021, HEMODIAL INT, V25, P78, DOI 10.1111/HDI.12887; BLOCK GA, 2013, CLIN J AM SOC NEPHRO, V8, P2132, DOI 10.2215/CJN.04260413; COZZOLINO M, 2023, EXPERT OPIN PHARMACO, V24, P2041, DOI 10.1080/14656566.2023.2266381; FADEM SZ…	UNIV LOUISVILLE;E (CORRESPONDING AUTHOR);UT SOUTHWESTERN MED CTR;ROBLEY REX VET AFFAIRS MED CTR;UNIV LOUISVILLE;UT SOUTHWESTERN MED CTR	UNIV LOUISVILLE		GAWEDA A, 2024, AM J PHYSIOL-RENAL PHYSIOL	GAWEDA A, 2024, AM J PHYSIOL-RENAL PHYSIOL			6120 EXECUTIVE BLVD, SUITE 600, ROCKVILLE, MD, UNITED STATES	UNIVERSITY OF LOUISVILLE; US DEPARTMENT OF VETERANS AFFAIRS; VETERANS HEALTH ADMINISTRATION (VHA); VA NORTH TEXAS HEALTH CARE SYSTEM; UNIVERSITY OF TEXAS SYSTEM; UNIVERSITY OF TEXAS SOUTHWESTERN MEDICAL CENTER		ELEANOR.LEDERER@UTSOUTHWESTERN.EDU		2025-11-13	X5Y3L	1522-1466			MERIT REVIEW BOARD OF THE DEPARTMENT OF VETERANS AFFAIRS [CX0001614]
FOCHESATO A;BROOKS L;BAZGIR O;PIERRILLAS ;PHILIPPE B P;JAMOIS C;LU J;MERCIER F	CLINICAL DRUG DEVELOPMENT; MACHINE LEARNING; PHARMACOMETRICS; ARTIFICIAL-INTELLIGENCE; PREDICTION; WORKFLOW; PACKAGE	CLINICAL DRUG DEVELOPMENT; MACHINE LEARNING; PHARMACOMETRICS	ARTIFICIAL-INTELLIGENCE; PREDICTION; WORKFLOW; PACKAGE	MERCIER, F (CORRESPONDING AUTHOR), ROCHE INNOVAT CTR BASEL, GENENTECH RES \& EARLY DEV, BASEL, SWITZERLAND.; FOCHESATO, ANNA; JAMOIS, CANDICE, ROCHE INNOVAT CTR BASEL, TRANSLAT PKPD \& CLIN PHARMACOL, ROCHE PHARM RES \& EARLY DEV, BASEL, SWITZERLAND.; BROOKS, LOGAN; BAZGIR, OMID; LU, JAMES, GENENTECH INC, CLIN PHARMACOL, SOUTH SAN FRANCISCO, CA USA.; PIERRILLAS, PHILIPPE B., ROCHE INNOVAT CTR BAS…	CPT-PHARMACOMET. SYST. PHARMACOL.	CLASSIC AND HYBRID PHARMACOMETRIC-MACHINE LEARNING MODELS (HPMXML) ARE GAINING MOMENTUM FOR APPLICATIONS IN CLINICAL DRUG DEVELOPMENT AND PRECISION MEDICINE, ESPECIALLY WITHIN THE ONCOLOGY THERAPEUTIC AREA. HOWEVER, STANDARDIZED WORKFLOWS ARE NEEDED TO ENSURE TRANSPARENCY, RIGOR, AND EFFECTIVE COMMUNICATION FOR BROADER ADOPTION. IN THIS TUTORIAL, WE REVIEW PHARMACOMETRIC (PMX) AND MACHINE LEARNIN…		MERCIER, F (CORRESPONDING AUTHOR), ROCHE INNOVAT CTR BASEL, GENENTECH RES \& EARLY DEV, BASEL, SWITZERLAND	10.1002/psp4.70113		2163-8306	CPT-PHARMACOMETRICS \& SYSTEMS PHARMACOLOGY	ENGLISH	0					WILEY	ISI	BUILDING HYBRID PHARMACOMETRIC-MACHINE LEARNING MODELS IN ONCOLOGY DRUG DEVELOPMENT: CURRENT STATE AND RECOMMENDATIONS	ARTICLE; EARLY ACCESS			2025	FOCHESATO ANNA;BROOKS LOGAN;BAZGIR OMID;PIERRILLAS; PHILIPPE B;JAMOIS CANDICE;LU JAMES;MERCIER FRANCOIS	CPT-PHARMACOMET SYST PHARMACOL	Classic and hybrid pharmacometric-machine learning models (hPMxML) are gaining momentum for applications in clinical drug development and precision medicine, especially within the oncology therapeutic area. However, standardized workflows are needed to ensure transparency, rigor, and effective communication for broader adoption. In this tutorial, we review pharmacometric (PMx) and machine learnin…	Building Hybrid Pharmacometric-Machine Learning Models in Oncology Drug Development: Current State and Recommendations	clinical drug development; machine learning; pharmacometrics	ALTMAN DG, 2012, PLOS MED, V9, DOI 10.1371/JOURNAL.PMED.1001216; ANGELOPOULOS AN, 2023, FOUND TRENDS MACH LE, V16, P494, DOI 10.1561/2200000101; ANONYMOUS, ``CONSIDERATIONS FOR THE USE OF ARTIFICIAL INTELLIGENCE TO SUPPORT REGULATORY DECISION-MAKING FOR DRUG AND BIOLOGICAL PRODUCTS,''; ANONYMOUS, ``NREDELL/SHAPFLEX: STOCHASTIC SHAPLEY VALUES WITH CAUSAL CONSTRAINTS IN MACHINE LEARNING VERSION 0.3…	ROCHE INNOVAT CTR BASEL;ROCHE INNOVAT CTR BASEL;GENENTECH INC;ROCHE INNOVAT CTR BASEL;ROCHE INNOVAT CTR BASEL	ROCHE INNOVAT CTR BASEL		FOCHESATO A, 2025, CPT-PHARMACOMET SYST PHARMACOL	FOCHESATO A, 2025, CPT-PHARMACOMET SYST PHARMACOL			111 RIVER ST, HOBOKEN 07030-5774, NJ USA	ROCHE HOLDING; ROCHE HOLDING; ROCHE HOLDING USA; GENENTECH; ROCHE HOLDING; ROCHE HOLDING		FRANCOIS.MERCIER@ROCHE.COM		2025-11-13	8TA0I		OCT 2025		ROCHE POSTDOCTORAL FELLOWSHIP; F. HOFFMANN-LA ROCHE LTD
BARRETT J;AZER K	CLINICAL PHARMACOLOGY; DRUG DEVELOPMENT; PREGNANCY; QUANTITATIVE SYSTEMS; PHARMACOLOGY; PRESCRIPTION; PARAMETERS; PHYSIOLOGY; WOMEN; MODEL; AGE	CLINICAL PHARMACOLOGY; DRUG DEVELOPMENT; PREGNANCY; QUANTITATIVE SYSTEMS; PHARMACOLOGY	PRESCRIPTION; PARAMETERS; PHYSIOLOGY; WOMEN; MODEL; AGE	BARRETT, JS (CORRESPONDING AUTHOR), ARIDHIA BIOINFORMAT, 163 BATH ST, GLASGOW CITY G2 4SQ, SCOTLAND.; BARRETT, JEFFREY S., ARIDHIA DIGITAL RES ENVIRONM, GLASGOW CITY, SCOTLAND.; AZER, KARIM, AXCELLA THERAPEUT, CAMBRIDGE, MA USA.; BARRETT, JEFFREY S., ARIDHIA BIOINFORMAT, 163 BATH ST, GLASGOW CITY G2 4SQ, SCOTLAND.	J. CLIN. PHARMACOL.	PREGNANT WOMEN ARE STILL VIEWED AS THERAPEUTIC ORPHANS TO THE EXTENT THAT THEY ARE AVOIDED AS PARTICIPANTS IN MAINSTREAM CLINICAL TRIALS AND NOT CONSIDERED A PRIORITY FOR TARGETED DRUG RESEARCH DESPITE THE FACT THAT MANY CLINICAL CONDITIONS EXIST DURING PREGNANCY FOR WHICH PHARMACOTHERAPY IS WARRANTED. PART OF THE CHALLENGE IS THE UNCERTAIN RISK POTENTIAL THAT PREGNANT WOMEN REPRESENT IN THE ABSE…		BARRETT, JS (CORRESPONDING AUTHOR), ARIDHIA BIOINFORMAT, 163 BATH ST, GLASGOW CITY G2 4SQ, SCOTLAND	10.1002/jcph.2265		0091-2700	JOURNAL OF CLINICAL PHARMACOLOGY	ENGLISH	2	1	S96-S105			WILEY	ISI	OPPORTUNITIES FOR SYSTEMS BIOLOGY AND QUANTITATIVE SYSTEMS PHARMACOLOGY TO ADDRESS KNOWLEDGE GAPS FOR DRUG DEVELOPMENT IN PREGNANCY	ARTICLE		63	2023	BARRETT JEFFREY S;AZER KARIM	J CLIN PHARMACOL	Pregnant women are still viewed as therapeutic orphans to the extent that they are avoided as participants in mainstream clinical trials and not considered a priority for targeted drug research despite the fact that many clinical conditions exist during pregnancy for which pharmacotherapy is warranted. Part of the challenge is the uncertain risk potential that pregnant women represent in the abse…	Opportunities for Systems Biology and Quantitative Systems Pharmacology to Address Knowledge Gaps for Drug Development in Pregnancy	clinical pharmacology; drug development; pregnancy; quantitative systems; pharmacology	ABDULJALIL K, 2012, CLIN PHARMACOKINET, V51, P365, DOI 10.2165/11597440-000000000-00000; ABRAMS R, 2020, CPT-PHARMACOMET SYST, V9, P374, DOI 10.1002/PSP4.12506; ANDRADE SE, 2006, PHARMACOEPIDEM DR S, V15, P546, DOI 10.1002/PDS.1235; ANDRADE SE, 2004, AM J OBSTET GYNECOL, V191, P398, DOI 10.1016/J.AJOG.2004.04.025; ANONYMOUS, 2021, HEALTH AFF (MILLWOOD), V40, P675, DOI 10.1377/HLTHAFF.2021.00350, …	JS (CORRESPONDING AUTHOR);ARIDHIA DIGITAL RES ENVIRONM	JS (CORRESPONDING AUTHOR)		BARRETT J, 2023, J CLIN PHARMACOL	BARRETT J, 2023, J CLIN PHARMACOL			111 RIVER ST, HOBOKEN 07030-5774, NJ USA			JEFF.BARRETT@ARIDHIA.COM		2025-11-13	J5KF2	1552-4604
SU Y;GUO Q;LIU T	QUORUM SENSING PEPTIDE; PROTEIN LANGUAGE MODEL; INTERPRETABLE MODEL; DEEP LEARNING; GENE-EXPRESSION; REPRESENTATION	QUORUM SENSING PEPTIDE; PROTEIN LANGUAGE MODEL; INTERPRETABLE MODEL; DEEP LEARNING	GENE-EXPRESSION; REPRESENTATION	LIU, TG (CORRESPONDING AUTHOR), SHANGHAI OCEAN UNIV, COLL INFORMAT TECHNOL, SHANGHAI 201306, PEOPLES R CHINA.; SU, YUSEN; GUO, QINGYANG; LIU, TAIGANG, SHANGHAI OCEAN UNIV, COLL INFORMAT TECHNOL, SHANGHAI 201306, PEOPLES R CHINA.	INTERDISCIP. SCI.	QUORUM SENSING REGULATES COOPERATIVE BEHAVIORS IN BACTERIA THROUGH THE ACCUMULATION AND DETECTION OF SIGNALING MOLECULES. THIS PROCESS PLAYS A CRUCIAL ROLE IN VARIOUS BIOLOGICAL FUNCTIONS, INCLUDING BIOFILM FORMATION, ANTIBIOTIC PRODUCTION, REGULATION OF VIRULENCE FACTORS, AND IMMUNE MODULATION. QUORUM SENSING PEPTIDES (QSPS), PRIMARILY PRODUCED BY GRAM-POSITIVE BACTERIA, ARE KEY COMPONENTS OF TH…		LIU, TG (CORRESPONDING AUTHOR), SHANGHAI OCEAN UNIV, COLL INFORMAT TECHNOL, SHANGHAI 201306, PEOPLES R CHINA	10.1007/s12539-025-00766-8		1913-2751	INTERDISCIPLINARY SCIENCES-COMPUTATIONAL LIFE SCIENCES	ENGLISH	0					SPRINGER HEIDELBERG	ISI	IQSPRED-PLM: AN INTERPRETABLE QUORUM SENSING PEPTIDES PREDICTION MODEL BASED ON PROTEIN LANGUAGE MODEL	ARTICLE; EARLY ACCESS			2025	SU YUSEN;GUO QINGYANG;LIU TAIGANG	INTERDISCIP SCI	Quorum sensing regulates cooperative behaviors in bacteria through the accumulation and detection of signaling molecules. This process plays a crucial role in various biological functions, including biofilm formation, antibiotic production, regulation of virulence factors, and immune modulation. Quorum sensing peptides (QSPs), primarily produced by Gram-positive bacteria, are key components of th…	IQSPred-PLM: An Interpretable Quorum Sensing Peptides Prediction Model Based on Protein Language Model	Quorum sensing peptide; Protein language model; Interpretable model; Deep learning	AGAISSE H, 1999, MOL MICROBIOL, V32, P1043, DOI 10.1046/J.1365-2958.1999.01419.X; ASKENAZI M, 2023, NAT COMMUN, V14, DOI 10.1038/S41467-023-40208-X; BAILEY TL, 2021, BIOINFORMATICS, V37, P2834, DOI 10.1093/BIOINFORMATICS/BTAB203; BARRAZA I, 2023, APPL ENVIRON MICROB, V89, DOI 10.1128/AEM.01932-22; BATEMAN A, 2023, NUCLEIC ACIDS RES, V51, PD523, DOI 10.1093/NAR/GKAC1052; BEPLER T, 2021, CELL SYST,…	SHANGHAI OCEAN UNIV;SHANGHAI OCEAN UNIV	SHANGHAI OCEAN UNIV		SU Y, 2025, INTERDISCIP SCI	SU Y, 2025, INTERDISCIP SCI			TIERGARTENSTRASSE 17, D-69121 HEIDELBERG, GERMANY	SHANGHAI OCEAN UNIVERSITY		TGLIU@SHOU.EDU.CN		2025-11-13	6MJ1R	1867-1462	AUG 2025		NATIONAL NATURAL SCIENCE FOUNDATION OF CHINA [11601324]; NATIONAL NATURAL SCIENCE FOUNDATION OF CHINA
ALMARSHAD F;ALSHAHRANI A;AL F;ABDURRAHMAN S A;ABBAS A;SHABBIR M	MACHINE LEARNING (MESH); ARTIFICIAL INTELLIGENCE (MESH); ANTICOAGULANTS; (MESH); STROKE PREVENTION (NON-MESH); ATRIAL FIBRILLATION (MESH); RISK; STRATIFICATION (NON-MESH); INTELLIGENCE (MESH); INTELLIGENCE	MACHINE LEARNING (MESH); ARTIFICIAL INTELLIGENCE (MESH); ANTICOAGULANTS; (MESH); STROKE PREVENTION (NON-MESH); ATRIAL FIBRILLATION (MESH); RISK; STRATIFICATION (NON-MESH); INTELLIGENCE (MESH)	INTELLIGENCE; RISK	ABBAS, A (CORRESPONDING AUTHOR), PHC GLOBAL, DEPT GLOBAL HLTH, KARACHI, PAKISTAN.; ALMARSHAD, FERAS; ALSHAHRANI, ABDURRAHMAN MOHAMMAD; AL FAIZ, ABDURRAHMAN SAAD; SHABBIR, MUHAMMAD, SHAQRA UNIV, COLL MED, DEPT MED, SHAQRAA, SAUDI ARABIA.; ABBAS, AAMIR, PHC GLOBAL, DEPT GLOBAL HLTH, KARACHI, PAKISTAN.	KHYBER MED. UNIV. J.	OBJECTIVES: TO IDENTIFY AND EVALUATE THE USE OF MACHINE LEARNING INTERVENTIONS FOR OPTIMIZING ANTICOAGULANT USE IN STROKE PREVENTION AMONG INDIVIDUALS AT RISK OF STROKE. METHODS: THIS SYSTEMATIC REVIEW ADHERED TO THE PRISMA GUIDELINES. SEARCHES WERE CONDUCTED IN PUBMED AND GOOGLE SCHOLAR USING MESH TERMS SUCH AS ``MACHINE LEARNING,'' ``ARTIFICIAL INTELLIGENCE,'' ``ANTICOAGULANTS,'' AND ``DECISION…		ABBAS, A (CORRESPONDING AUTHOR), PHC GLOBAL, DEPT GLOBAL HLTH, KARACHI, PAKISTAN	10.35845/kmuj.2024.23682		2305-2643	KHYBER MEDICAL UNIVERSITY JOURNAL-KMUJ	ENGLISH	0	4	334-341			KHYBER MEDICAL UNIV	ISI	OPTIMIZING ANTICOAGULANT USE FOR STROKE PREVENTION: A SYSTEMATIC REVIEW OF MACHINE LEARNING INTERVENTIONS	ARTICLE		16	2024	ALMARSHAD FERAS;ALSHAHRANI ABDURRAHMAN MOHAMMAD;AL FAIZ; ABDURRAHMAN SAAD;ABBAS AAMIR;SHABBIR MUHAMMAD	KHYBER MED UNIV J	Objectives: To identify and evaluate the use of machine learning interventions for optimizing anticoagulant use in stroke prevention among individuals at risk of stroke. Methods: This systematic review adhered to the PRISMA guidelines. Searches were conducted in PubMed and Google Scholar using MeSH terms such as ``Machine Learning,'' ``Artificial Intelligence,'' ``Anticoagulants,'' and ``Decision…	Optimizing anticoagulant use for stroke prevention: a systematic review of machine learning interventions	Machine Learning (MeSH); Artificial Intelligence (MeSH); Anticoagulants; (MeSH); Stroke Prevention (Non-MeSH); Atrial Fibrillation (MeSH); Risk; Stratification (Non-MeSH); Intelligence (MeSH)	ASIIMWE IG, 2022, CPT-PHARMACOMET SYST, V11, P20, DOI 10.1002/PSP4.12740; BOZKURT S, 2020, J AM MED INFORM ASSN, V27, P1878, DOI 10.1093/JAMIA/OCAA164; DONKOR ES, 2018, STROKE RES TREAT, V2018, DOI 10.1155/2018/3238165; ELKIN PL, 2021, J MED INTERNET RES, V23, DOI 10.2196/28946; GRIMALDI-BENSOUDA L, 2021, STROKE, V52, P3121, DOI 10.1161/STROKEAHA.120.032704; HAN S, 2022, INT J ENV RES PUB HE, V19…	A (CORRESPONDING AUTHOR);SHAQRA UNIV	A (CORRESPONDING AUTHOR)		ALMARSHAD F, 2024, KHYBER MED UNIV J	ALMARSHAD F, 2024, KHYBER MED UNIV J			DHQ, KDA TEACHING HOSPITAL, KOHAT-KHYBER, KHYBER PAKHTUNKHWA, PAKISTAN	SHAQRA UNIVERSITY		AAMIR.ABP@GMAIL.COM		2025-11-13	X1D3I	2305-2651
FROEHLICH E;SHARAFELDIN N;REINISCH V;MOHSENZADA N;MITSCHE S;SCHROETTNER H;ZELLNITZ-NEUGEBAUER S	CO-AMORPHOUS; INHALATION; TUBERCULOSIS; ETHAMBUTOL; RIFAMPICIN; MOXIFLOXACIN; PBPK MODELING; LUNG-TISSUE; PHARMACOKINETICS; SERUM	CO-AMORPHOUS; INHALATION; TUBERCULOSIS; ETHAMBUTOL; RIFAMPICIN; MOXIFLOXACIN; PBPK MODELING	LUNG-TISSUE; PHARMACOKINETICS; SERUM	ZELLNITZ-NEUGEBAUER, S (CORRESPONDING AUTHOR), RES CTR PHARMACEUT ENGN, INFFELDGASSE 13, A-8010 GRAZ, AUSTRIA.; FROEHLICH, ELEONORE; SHARAFELDIN, NOON; REINISCH, VALERIE; MOHSENZADA, NILA; ZELLNITZ-NEUGEBAUER, SARAH, RES CTR PHARMACEUT ENGN, INFFELDGASSE 13, A-8010 GRAZ, AUSTRIA.; FROEHLICH, ELEONORE, MED UNIV GRAZ, CTR MED RES, STIFTINGTALSTR 24, A-8010 GRAZ, AUSTRIA.; MITSCHE, STEFAN; SCHROETTN…	PHARMACEUTICS	BACKGROUND/OBJECTIVES: TUBERCULOSIS (TB) REMAINS A GLOBAL HEALTH CHALLENGE DUE TO LONG TREATMENT DURATIONS, POOR ADHERENCE, AND GROWING DRUG RESISTANCE. INHALABLE CO-AMORPHOUS SYSTEMS (COAMS) OFFER A PROMISING STRATEGY FOR TARGETED PULMONARY DELIVERY OF FIXED-DOSE COMBINATIONS, IMPROVING EFFICACY AND REDUCING SYSTEMIC SIDE EFFECTS. METHODS: OUR IN-HOUSE-DEVELOPED MACHINE LEARNING (ML) TOOL IDENTI…		ZELLNITZ-NEUGEBAUER, S (CORRESPONDING AUTHOR), RES CTR PHARMACEUT ENGN, INFFELDGASSE 13, A-8010 GRAZ, AUSTRIA	10.3390/pharmaceutics17101339			PHARMACEUTICS	ENGLISH	0	10				MDPI	ISI	DEVELOPMENT OF CO-AMORPHOUS SYSTEMS FOR INHALATION THERAPY-PART 2: IN SILICO GUIDED CO-AMORPHOUS RIFAMPICIN-MOXIFLOXACIN AND -ETHAMBUTOL FORMULATIONS	ARTICLE		17	2025	FROEHLICH ELEONORE;SHARAFELDIN NOON;REINISCH VALERIE; MOHSENZADA NILA;MITSCHE STEFAN;SCHROETTNER HARTMUTH; ZELLNITZ-NEUGEBAUER SARAH	PHARMACEUTICS	Background/Objectives: Tuberculosis (TB) remains a global health challenge due to long treatment durations, poor adherence, and growing drug resistance. Inhalable co-amorphous systems (COAMS) offer a promising strategy for targeted pulmonary delivery of fixed-dose combinations, improving efficacy and reducing systemic side effects. Methods: Our in-house-developed machine learning (ML) tool identi…	Development of Co-Amorphous Systems for Inhalation Therapy-Part 2: In Silico Guided Co-Amorphous Rifampicin-Moxifloxacin and -Ethambutol Formulations	co-amorphous; inhalation; tuberculosis; ethambutol; rifampicin; moxifloxacin; PBPK modeling	ANONYMOUS, 2022, WHO CONSOLIDATED GUIDELINES ON TUBERCULOSIS. MODULE 4: TREATMENT - DRUG-SUSCEPTIBLE TUBERCULOSIS TREATMENT; BREILH D, 2003, J CHEMOTHERAPY, V15, P558, DOI 10.1179/JOC.2003.15.6.558; BUTTINI F, 2018, INT J PHARMACEUT, V548, P182, DOI 10.1016/J.IJPHARM.2018.06.006; CEVIK M, 2024, LANCET INFECT DIS, V24, P1003, DOI 10.1016/S1473-3099(24)00223-8; CHAE J, 2021, J BIOSCI BIOENG, V132, …	RES CTR PHARMACEUT ENGN;REINISCH;RES CTR PHARMACEUT ENGN;MED UNIV GRAZ;MITSCHE;GRAZ UNIV TECHNOL;MITSCHE;SCHROETTNER	RES CTR PHARMACEUT ENGN		FROEHLICH E, 2025, PHARMACEUTICS	FROEHLICH E, 2025, PHARMACEUTICS			MDPI AG, GROSSPETERANLAGE 5, CH-4052 BASEL, SWITZERLAND	RESEARCH CENTER FOR PHARMACEUTICAL ENGINEERING (RCPE); MEDICAL UNIVERSITY OF GRAZ; GRAZ UNIVERSITY OF TECHNOLOGY	1339	ELEONORE.FROEHLICH@MEDUNIGRAZ.AT STEFAN.MITSCHE@FELMI-ZFE.AT HARTMUTH.SCHROETTNER@FELMI-ZFE.AT SARAH.NEUGEBAUER@RCPE.AT		2025-11-13	9AD6T	1999-4923			FWF-AUSTRIAN SCIENCE FUND [T1105]; COMET-COMPETENCE CENTERS FOR EXCELLENT TECHNOLOGIES BY THE FEDERAL MINISTRY FOR INNOVATION, MOBILITY AND INFRASTRUCTURE (BMIMI), THE FEDERAL MINISTRY OF ECONOMY, ENERGY AND TOURISM (BMWET), LAND STEIERMARK, AND SFG
DESAI S;WILSON J;JI C;SAUTNER J;PRUSSIA A;DEMCHUK E;MUMTAZ M;RUIZ ;PATRICIA P	COMPUTATIONAL TOXICOLOGY; PBPK; QSAR; BMD; FATE AND TRANSPORT MODELING; MACHINE LEARNING MODELING; SIMULATION SCIENCES; PREDICTIVE TOXICOLOGY; PERSISTENT ORGANIC POLLUTANTS; ACTIVITY-RELATIONSHIP MODELS; CHEMICAL; RISK-ASSESSMENT; POLYCHLORINATED-BIPHENYLS; PBPK MODELS; TOOL KIT; EXPOSURE; PREDICTION; FATE; TRANSPORT	COMPUTATIONAL TOXICOLOGY; PBPK; QSAR; BMD; FATE AND TRANSPORT MODELING; MACHINE LEARNING MODELING; SIMULATION SCIENCES; PREDICTIVE TOXICOLOGY	PERSISTENT ORGANIC POLLUTANTS; ACTIVITY-RELATIONSHIP MODELS; CHEMICAL; RISK-ASSESSMENT; POLYCHLORINATED-BIPHENYLS; PBPK MODELS; TOOL KIT; EXPOSURE; PREDICTION; FATE; TRANSPORT	RUIZ, P (CORRESPONDING AUTHOR), AGCY TOX SUBST \& DIS REGISTRY, OFF INNOVAT \& ANALYT, ATLANTA, GA 30329 USA.; DESAI, SIDDHI, OAK RIDGE INST SCI \& EDUC, OAK RIDGE, TN 37830 USA.; DESAI, SIDDHI; WILSON, JEWELL; JI, CHAO; SAUTNER, JASON; PRUSSIA, ANDREW J.; DEMCHUK, EUGENE; RUIZ, PATRICIA, AGCY TOX SUBST \& DIS REGISTRY, OFF INNOVAT \& ANALYT, ATLANTA, GA 30329 USA.; MUMTAZ, M. MOIZ, AGCY TOX SUBS…	TOXICS	ENVIRONMENTAL EXPOSURES ARE UBIQUITOUS AND PLAY A SIGNIFICANT, AND SOMETIMES UNDERSTATED, ROLE IN PUBLIC HEALTH AS THEY CAN LEAD TO THE DEVELOPMENT OF VARIOUS CHRONIC AND INFECTIOUS DISEASES. IN AN IDEAL WORLD, THERE WOULD BE SUFFICIENT EXPERIMENTAL DATA TO DETERMINE THE HEALTH EFFECTS OF EXPOSURE TO PRIORITY ENVIRONMENTAL CONTAMINANTS. HOWEVER, THIS IS NOT THE CASE, AS EMERGING CHEMICALS ARE CON…		RUIZ, P (CORRESPONDING AUTHOR), AGCY TOX SUBST \& DIS REGISTRY, OFF INNOVAT \& ANALYT, ATLANTA, GA 30329 USA	10.3390/toxics12110811			TOXICS	ENGLISH	1	11				MDPI	ISI	THE ROLE OF SIMULATION SCIENCE IN PUBLIC HEALTH AT THE AGENCY FOR TOXIC SUBSTANCES AND DISEASE REGISTRY: AN OVERVIEW AND ANALYSIS OF THE LAST DECADE	ARTICLE		12	2024	DESAI SIDDHI;WILSON JEWELL;JI CHAO;SAUTNER JASON; PRUSSIA ANDREW J;DEMCHUK EUGENE;MUMTAZ M MOIZ;RUIZ; PATRICIA	TOXICS	Environmental exposures are ubiquitous and play a significant, and sometimes understated, role in public health as they can lead to the development of various chronic and infectious diseases. In an ideal world, there would be sufficient experimental data to determine the health effects of exposure to priority environmental contaminants. However, this is not the case, as emerging chemicals are con…	The Role of Simulation Science in Public Health at the Agency for Toxic Substances and Disease Registry: An Overview and Analysis of the Last Decade	computational toxicology; PBPK; QSAR; BMD; fate and transport modeling; machine learning modeling; simulation sciences; predictive toxicology	ABADIN HG, 2007, REGUL TOXICOL PHARM, V47, P249, DOI 10.1016/J.YRTPH.2006.11.001; ANDERSEN ME, 2003, TOXICOL LETT, V138, P9, DOI 10.1016/S0378-4274(02)00375-2; ANONYMOUS, 2019, AGENCY FOR TOXIC SUBSTANCES AND DISEASE REGISTRY SUBSTANCE PRIORITY LIST; ASHTEKAR SS, 2019, INT J PEPT RES THER, V25, P659, DOI 10.1007/S10989-018-9712-Y; ASHTEKAR SS, 2018, STEROIDS, V131, P14, DOI 10.1016/J.STEROIDS.201…	P (CORRESPONDING AUTHOR);OAK RIDGE INST SCI AND EDUC;OFF ASSOCIATE DIRECTOR SCI	P (CORRESPONDING AUTHOR)		DESAI S, 2024, TOXICS	DESAI S, 2024, TOXICS			ST ALBAN-ANLAGE 66, CH-4052 BASEL, SWITZERLAND	OAK RIDGE ASSOCIATED UNIVERSITIES; UNITED STATES DEPARTMENT OF ENERGY (DOE); OAK RIDGE INSTITUTE FOR SCIENCE \& EDUCATION; CENTERS FOR DISEASE CONTROL \& PREVENTION - USA; CDC AGENCY FOR TOXIC SUBSTANCES AND DISEASE REGISTRY (ATSDR); CENTERS FOR DISEASE CONTROL \& PREVENTION - USA; CDC AGENCY FOR TOXIC SUBSTANCES AND DISEASE REGISTRY (ATSDR)	811	PRUIZ@CDC.GOV		2025-11-13	N7Z8M	2305-6304
MEINEKE A;RUBBERT C;SAWICKI L;THOMAS ;CHRISTOPH C;KLOSTERKEMPER Y;APPEL E;CASPERS ;JULIAN J;BETHGE O;KROEPIL P;ANTOCH G;BOOS J	RADIATION DOSAGE; MULTIDETECTOR COMPUTED TOMOGRAPHY; THORAX; QUALITY; ASSURANCE; HEALTH CARE; MACHINE LEARNING; DIAGNOSTIC REFERENCE LEVELS; WATER-EQUIVALENT DIAMETER; COMPUTED-TOMOGRAPHY; NEURAL-NETWORK; PREDICTION; CANCER	RADIATION DOSAGE; MULTIDETECTOR COMPUTED TOMOGRAPHY; THORAX; QUALITY; ASSURANCE; HEALTH CARE; MACHINE LEARNING	DIAGNOSTIC REFERENCE LEVELS; WATER-EQUIVALENT DIAMETER; COMPUTED-TOMOGRAPHY; NEURAL-NETWORK; PREDICTION; CANCER	RUBBERT, C (CORRESPONDING AUTHOR), UNIV DUSSELDORF, MED FAC, DEPT DIAGNOST \& INTERVENT RADIOL, D-40225 DUSSELDORF, GERMANY.; MEINEKE, AXEL, CERNER HS DEUTSCHLAND GMBH, D-13629 BERLIN, GERMANY.; RUBBERT, CHRISTIAN; SAWICKI, LINO M.; THOMAS, CHRISTOPH; KLOSTERKEMPER, YAN; APPEL, ELISABETH; CASPERS, JULIAN; BETHGE, OLIVER T.; KROEPIL, PATRIC; ANTOCH, GERALD; BOOS, JOHANNES, UNIV DUSSELDORF, MED FAC…	EUR. RADIOL.	OBJECTIVES TO EVALUATE MACHINE LEARNING (ML) TO DETECT CHEST CT EXAMINATIONS WITH DOSE OPTIMIZATION POTENTIAL FOR QUALITY ASSURANCE IN A RETROSPECTIVE, CROSS-SECTIONAL STUDY. METHODS THREE THOUSAND ONE HUNDRED NINETY-NINE CT CHEST EXAMINATIONS WERE USED FOR TRAINING AND TESTING OF THE FEED-FORWARD, SINGLE HIDDEN LAYER NEURAL NETWORK (JANUARY 2016-DECEMBER 2017, 60\% MALE, 62 +/- 15 YEARS, 80/20 S…		RUBBERT, C (CORRESPONDING AUTHOR), UNIV DUSSELDORF, MED FAC, DEPT DIAGNOST \& INTERVENT RADIOL, D-40225 DUSSELDORF, GERMANY	10.1007/s00330-019-6013-6		0938-7994	EUROPEAN RADIOLOGY	ENGLISH	15	7	3705-3713			SPRINGER	ISI	POTENTIAL OF A MACHINE-LEARNING MODEL FOR DOSE OPTIMIZATION IN CT QUALITY ASSURANCE	ARTICLE		29	2019	MEINEKE AXEL;RUBBERT CHRISTIAN;SAWICKI LINO M;THOMAS; CHRISTOPH;KLOSTERKEMPER YAN;APPEL ELISABETH;CASPERS; JULIAN;BETHGE OLIVER T;KROEPIL PATRIC;ANTOCH GERALD; BOOS JOHANNES	EUR RADIOL	Objectives To evaluate machine learning (ML) to detect chest CT examinations with dose optimization potential for quality assurance in a retrospective, cross-sectional study. Methods Three thousand one hundred ninety-nine CT chest examinations were used for training and testing of the feed-forward, single hidden layer neural network (January 2016-December 2017, 60\% male, 62 +/- 15 years, 80/20 s…	Potential of a machine-learning model for dose optimization in CT quality assurance	Radiation dosage; Multidetector computed tomography; Thorax; Quality; assurance; health care; Machine learning	ALHAILIY AB, 2018, RADIAT PROT DOSIM, V182, P525, DOI 10.1093/RPD/NCY112; ANAM C, 2016, J APPL CLIN MED PHYS, V17, P320, DOI 10.1120/JACMP.V17I4.6171; APPEL E, 2018, CLIN RADIOL, V73, DOI 10.1016/J.CRAD.2018.02.012; BATAINEH M, 2017, NEURAL NETWORKS, V95, P1, DOI 10.1016/J.NEUNET.2017.07.018; BERGSTRA J, 2012, J MACH LEARN RES, V13, P281; BOERE H, 2018, AM J ROENTGENOL, V210, PW226, DOI 10.2214/A…	UNIV DUSSELDORF;CERNER HS DEUTSCHLAND GMBH;UNIV DUSSELDORF;RES CTR JULICH	UNIV DUSSELDORF		MEINEKE A, 2019, EUR RADIOL	MEINEKE A, 2019, EUR RADIOL			ONE NEW YORK PLAZA, SUITE 4600, NEW YORK, NY, UNITED STATES	HEINRICH HEINE UNIVERSITY DUSSELDORF; HELMHOLTZ ASSOCIATION; RESEARCH CENTER JULICH		CHRISTIAN.RUBBERT@MED.UNI-DUESSELDORF.DE		2025-11-13	IC0VY	1432-1084
PODINA L;GHODSI A;KOHANDEL M	CHEMOTHERAPY DRUG ACTION; DIFFERENTIAL EQUATIONS; MACHINE LEARNING; PHYSICS-INFORMED NEURAL NETWORKS; QUANTITATIVE SYSTEMS PHARMACOLOGY; TUMOR; FRAMEWORK; MODEL	CHEMOTHERAPY DRUG ACTION; DIFFERENTIAL EQUATIONS; MACHINE LEARNING; PHYSICS-INFORMED NEURAL NETWORKS; QUANTITATIVE SYSTEMS PHARMACOLOGY	TUMOR; FRAMEWORK; MODEL	PODINA, L (CORRESPONDING AUTHOR), UNIV WATERLOO, CHERITON SCH COMP SCI, WATERLOO, ON, CANADA.; PODINA, LENA; GHODSI, ALI, UNIV WATERLOO, CHERITON SCH COMP SCI, WATERLOO, ON, CANADA.; KOHANDEL, MOHAMMAD, UNIV WATERLOO, DEPT APPL MATH, WATERLOO, ON, CANADA.	PHARM. RES.	OBJECTIVEQUANTITATIVE SYSTEMS PHARMACOLOGY (QSP) IS WIDELY USED TO ASSESS DRUG EFFECTS AND TOXICITY BEFORE THE DRUG GOES TO CLINICAL TRIAL. HOWEVER, SIGNIFICANT MANUAL DISTILLATION OF THE LITERATURE IS NEEDED IN ORDER TO CONSTRUCT A QSP MODEL. PARAMETERS MAY NEED TO BE FIT, AND SIMPLIFYING ASSUMPTIONS OF THE MODEL NEED TO BE MADE. IN THIS WORK, WE APPLY UNIVERSAL PHYSICS-INFORMED NEURAL NETWORKS …		PODINA, L (CORRESPONDING AUTHOR), UNIV WATERLOO, CHERITON SCH COMP SCI, WATERLOO, ON, CANADA	10.1007/s11095-025-03858-8		0724-8741	PHARMACEUTICAL RESEARCH	ENGLISH	3	4	593-612			SPRINGER/PLENUM PUBLISHERS	ISI	LEARNING CHEMOTHERAPY DRUG ACTION VIA UNIVERSAL PHYSICS-INFORMED NEURAL NETWORKS	ARTICLE		42	2025	PODINA LENA;GHODSI ALI;KOHANDEL MOHAMMAD	PHARM RES	ObjectiveQuantitative systems pharmacology (QSP) is widely used to assess drug effects and toxicity before the drug goes to clinical trial. However, significant manual distillation of the literature is needed in order to construct a QSP model. Parameters may need to be fit, and simplifying assumptions of the model need to be made. In this work, we apply Universal Physics-Informed Neural Networks …	Learning Chemotherapy Drug Action via Universal Physics-Informed Neural Networks	Chemotherapy drug action; Differential equations; Machine learning; Physics-informed neural networks; Quantitative systems pharmacology	ALLEN RJ, 2016, CPT-PHARMACOMET SYST, V5, P140, DOI 10.1002/PSP4.12063; ANGELOPOULOS A. N., 2021, ARXIV; BASSE B, 2004, J MATH BIOL, V49, P329, DOI 10.1007/S00285-003-0254-2; BOLTON L, 2015, MATH MED BIOL, V32, P187, DOI 10.1093/IMAMMB/DQT024; CAMACHO DM, 2018, CELL, V173, P1581, DOI 10.1016/J.CELL.2018.05.015; DERBALAH A, 2022, BRIT J CLIN PHARMACO, V88, P1430, DOI 10.1111/BCP.14451; DREXLER DA,…	UNIV WATERLOO;UNIV WATERLOO;UNIV WATERLOO	UNIV WATERLOO		PODINA L, 2025, PHARM RES	PODINA L, 2025, PHARM RES			233 SPRING ST, NEW YORK, NY 10013 USA	UNIVERSITY OF WATERLOO; UNIVERSITY OF WATERLOO		LPODINA@UWATERLOO.CA ALI.GHODSI@UWATERLOO.CA KOHANDEL@UWATERLOO.CA		2025-11-13	2HV6K	1573-904X	APR 2025		NATURAL SCIENCES AND ENGINEERING RESEARCH COUNCIL OF CANADA (NSERC)
ASIIMWE I;NDZAMBA B;MOUKSASSI ;SAMER S;PILLAI G;LOMBARD A;LANG ;JENNIFER J	DESIPRAMINE; MACHINE LEARNING; MODELING AND SIMULATION; PHARMACOMETRICS; POPULATION PHARMACOKINETICS; SELECTION; MODELS	DESIPRAMINE; MACHINE LEARNING; MODELING AND SIMULATION; PHARMACOMETRICS; POPULATION PHARMACOKINETICS	SELECTION; MODELS	ASIIMWE, IG (CORRESPONDING AUTHOR), UNIV LIVERPOOL, INST SYST, WOLFSON CTR PERSONALIZED MED, DEPT PHARMACOL \& THERAPEUT, LIVERPOOL, ENGLAND.; ASIIMWE, IG (CORRESPONDING AUTHOR), GROOTE SCHUUR HOSP, AFRICA FELLOWSHIP PROGRAM, APT, PHARMACOMETR AFR NPC,K45 OLD MAIN BLDG, CAPE TOWN, SOUTH AFRICA.; ASIIMWE, INNOCENT GERALD, UNIV LIVERPOOL, INST SYST, WOLFSON CTR PERSONALIZED MED, DEPT PHARMACOL \& T…	AAPS J.	STEPWISE COVARIATE MODELING (SCM) HAS A HIGH COMPUTATIONAL BURDEN AND CAN SELECT THE WRONG COVARIATES. MACHINE LEARNING (ML) HAS BEEN PROPOSED AS A SCREENING TOOL TO IMPROVE THE EFFICIENCY OF COVARIATE SELECTION, BUT LITTLE IS KNOWN ABOUT HOW TO APPLY ML ON ACTUAL CLINICAL DATA. FIRST, WE SIMULATED DATASETS BASED ON CLINICAL DATA TO COMPARE THE PERFORMANCE OF VARIOUS ML AND TRADITIONAL PHARMACOME…		ASIIMWE, IG (CORRESPONDING AUTHOR), UNIV LIVERPOOL, INST SYST, WOLFSON CTR PERSONALIZED MED, DEPT PHARMACOL \& THERAPEUT, LIVERPOOL, ENGLAND	10.1208/s12248-024-00934-6		1550-7416	AAPS JOURNAL	ENGLISH	4	4				SPRINGER	ISI	MACHINE-LEARNING ASSISTED SCREENING OF CORRELATED COVARIATES: APPLICATION TO CLINICAL DATA OF DESIPRAMINE	ARTICLE		26	2024	ASIIMWE INNOCENT GERALD;NDZAMBA BONGINKOSI S'FISO;MOUKSASSI; SAMER;PILLAI GOONASEELAN (COLIN);LOMBARD AURELIE;LANG; JENNIFER	AAPS J	Stepwise covariate modeling (SCM) has a high computational burden and can select the wrong covariates. Machine learning (ML) has been proposed as a screening tool to improve the efficiency of covariate selection, but little is known about how to apply ML on actual clinical data. First, we simulated datasets based on clinical data to compare the performance of various ML and traditional pharmacome…	Machine-Learning Assisted Screening of Correlated Covariates: Application to Clinical Data of Desipramine	desipramine; machine learning; modeling and simulation; pharmacometrics; population pharmacokinetics	AHAMADI M, 2019, J PHARMACOKINET PHAR, V46, P273, DOI 10.1007/S10928-019-09635-6; AMANN LF, 2023, J PHARMACOKINET PHAR, V50, P315, DOI 10.1007/S10928-023-09856-W; ANONYMOUS, R: A LANGUAGE AND ENVIRONMENT FOR STATISTICAL COMPUTING; CHMP) CFMPFHU, 2015, GUIDELINE ON ADJUSTMENT FOR BASELINE COVARIATES IN CLINICAL TRIALS, P1; CIRAULO DA, 1988, CLIN PHARMACOL THER, V43, P509, DOI 10.1038/CLPT.1988.66;…	UNIV LIVERPOOL;GROOTE SCHUUR HOSP;UNIV LIVERPOOL;GROOTE SCHUUR HOSP;NELSON MANDELA UNIV;UNIV CAPE TOWN;CP ASSOCIATES GMBH	UNIV LIVERPOOL		ASIIMWE I, 2024, AAPS J	ASIIMWE I, 2024, AAPS J			ONE NEW YORK PLAZA, SUITE 4600, NEW YORK, NY, UNITED STATES	UNIVERSITY OF LIVERPOOL; UNIVERSITY OF CAPE TOWN; NELSON MANDELA UNIVERSITY; UNIVERSITY OF CAPE TOWN; ELI LILLY; ELI LILLY	63	I.ASIIMWE@LIVERPOOL.AC.UK		2025-11-13	SR3Y9				PHARMACOMETRICS AFRICA NPC; CERTARA
KEUTZER L;YOU H;FARNOUD A;NYBERG J;WICHA S;MAHER-EDWARDS G;VLASAKAKIS G;MOGHADDAM G;SVENSSON E;MENDEN M;SIMONSSON U;UNITE4TB C U	MACHINE LEARNING; PHARMACOMETRICS; POPULATION PHARMACOKINETICS; RIFAMPICIN; PHARMACOKINETICS; SIMULATION; FEATURE SELECTION; DRUG DEVELOPMENT; DECISION-MAKING; MODEL; AUTOINDUCTION; DISCIPLINE; TRIAL	MACHINE LEARNING; PHARMACOMETRICS; POPULATION PHARMACOKINETICS; RIFAMPICIN; PHARMACOKINETICS; SIMULATION; FEATURE SELECTION	DRUG DEVELOPMENT; DECISION-MAKING; MODEL; AUTOINDUCTION; SIMULATION; DISCIPLINE; TRIAL	SIMONSSON, USH (CORRESPONDING AUTHOR), UPPSALA UNIV, DEPT PHARMACEUT BIOSCI, S-75124 UPPSALA, SWEDEN.; KEUTZER, LINA; YOU, HUIFANG; SIMONSSON, ULRIKA S. H., UPPSALA UNIV, DEPT PHARMACEUT BIOSCI, S-75124 UPPSALA, SWEDEN.; FARNOUD, ALI; MENDEN, MICHAEL P., HELMHOLTZ MUNICH, COMPUTAT HLTH CTR, D-85764 NEUHERBERG, GERMANY.; NYBERG, JOAKIM; SVENSSON, ELIN M., UPPSALA UNIV, DEPT PHARM, S-75123 UPPSALA,…	PHARMACEUTICS	PHARMACOMETRICS (PM) AND MACHINE LEARNING (ML) ARE BOTH VALUABLE FOR DRUG DEVELOPMENT TO CHARACTERIZE PHARMACOKINETICS (PK) AND PHARMACODYNAMICS (PD). PHARMACOKINETIC/PHARMACODYNAMIC (PKPD) ANALYSIS USING PM PROVIDES MECHANISTIC INSIGHT INTO BIOLOGICAL PROCESSES BUT IS TIME- AND LABOR-INTENSIVE. IN CONTRAST, ML MODELS ARE MUCH QUICKER TRAINED, BUT OFFER LESS MECHANISTIC INSIGHTS. THE OPPORTUNITY …		SIMONSSON, USH (CORRESPONDING AUTHOR), UPPSALA UNIV, DEPT PHARMACEUT BIOSCI, S-75124 UPPSALA, SWEDEN	10.3390/pharmaceutics14081530			PHARMACEUTICS	ENGLISH	48	8				MDPI	ISI	MACHINE LEARNING AND PHARMACOMETRICS FOR PREDICTION OF PHARMACOKINETIC DATA: DIFFERENCES, SIMILARITIES AND CHALLENGES ILLUSTRATED WITH RIFAMPICIN	ARTICLE		14	2022	KEUTZER LINA;YOU HUIFANG;FARNOUD ALI;NYBERG JOAKIM; WICHA SEBASTIAN G;MAHER-EDWARDS GARETH;VLASAKAKIS GEORGIOS;MOGHADDAM GITA KHALILI;SVENSSON ELIN M;MENDEN MICHAEL P;SIMONSSON ULRIKA S H;UNITE4TB CONSORTIUM	PHARMACEUTICS	Pharmacometrics (PM) and machine learning (ML) are both valuable for drug development to characterize pharmacokinetics (PK) and pharmacodynamics (PD). Pharmacokinetic/pharmacodynamic (PKPD) analysis using PM provides mechanistic insight into biological processes but is time- and labor-intensive. In contrast, ML models are much quicker trained, but offer less mechanistic insights. The opportunity …	Machine Learning and Pharmacometrics for Prediction of Pharmacokinetic Data: Differences, Similarities and Challenges Illustrated with Rifampicin	machine learning; pharmacometrics; population pharmacokinetics; rifampicin; pharmacokinetics; simulation; feature selection	ALAJMI MS, 2020, MATERIALS, V13, DOI 10.3390/MA13214952; ANONYMOUS, 1987, ARTIF INTELL; ANONYMOUS, 2016, R LANG ENV STAT COMP; ANONYMOUS, 2018, HYP OPT MACH LEARN; BARRETT JS, 2008, J CLIN PHARMACOL, V48, P632, DOI 10.1177/0091270008315318; BASTANLAR Y, 2014, METHODS MOL BIOL, V1107, P105, DOI 10.1007/978-1-62703-748-8\_7; BAUER RJ, 2019, CPT-PHARMACOMET SYST, V8, P525, DOI 10.1002/PSP4.12404; BA…	UPPSALA UNIV;UPPSALA UNIV;COMPUTAT HLTH CTR;UPPSALA UNIV;UNIV HAMBURG;RES CLIN PHARMACOL MODELLING AND SIMULAT;UNIV CAMBRIDGE;RADBOUD UNIV NIJMEGEN;LUDWIG MAXIMILIAN UNIV MUNICH;GERMAN CTR DIABET RES DZD EV	UPPSALA UNIV		KEUTZER L, 2022, PHARMACEUTICS	KEUTZER L, 2022, PHARMACEUTICS			ST ALBAN-ANLAGE 66, CH-4052 BASEL, SWITZERLAND	UPPSALA UNIVERSITY; UPPSALA UNIVERSITY; UNIVERSITY OF HAMBURG; GLAXOSMITHKLINE; GLAXOSMITHKLINE UNITED KINGDOM; UNIVERSITY OF CAMBRIDGE; RADBOUD UNIVERSITY NIJMEGEN; UNIVERSITY OF MUNICH; GERMAN CENTER FOR DIABETES RESEARCH (DZD)	1530	LINA.KEUTZER@FARMBIO.UU.SE HUIFANG.YOU@FARMBIO.UU.SE ALIFARNOD@GMAIL.COM JOAKIM.NYBERG@FARMACI.UU.SE SEBASTIAN.WICHA@UNI-HAMBURG.DE GARETH.X.EDWARDS@GSK.COM GEORGIOS.X.VLASAKAKIS@GSK.COM GITA.X.KHALILIMOGHADDAM@GSK.COM ELIN.SVENSSON@FARMACI.UU.SE MICHAEL.MENDEN@HELMHOLTZ-MUENCHEN.DE ULRIKA.SIMONSSON@FARMBIO.UU.SE		2025-11-13	4D5PN	1999-4923			INNOVATIVE MEDICINES INITIATIVE 2 JOINT UNDERTAKING (JU) [101007873]; EUROPEAN UNION; EFPIA; DEUTSCHES ZENTRUM FUR INFEKTIONSFORSCHUNG E. V. (DZIF); LUDWIG-MAXIMILIANS-UNIVERSITAT MUNCHEN (LMU); GERMAN FEDERAL MINISTRY OF EDUCATION AND RESEARCH; INNOVATE UK; UK'S INNOVATION AGENCY UNDER THE INNOVATION SCHOLARS PROGRAMME
FAGERHOLM U;HELLBERG S;SPJUTH O	ABSORPTION; ADME; BIOAVAILABILITY; COMPUTATIONAL; IN SILICO; PBPK; PHARMACOKINETICS; PREDICTION; QSAR; INTESTINAL-ABSORPTION; SET	ABSORPTION; ADME; BIOAVAILABILITY; COMPUTATIONAL; IN SILICO; PBPK; PHARMACOKINETICS; PREDICTION; QSAR	INTESTINAL-ABSORPTION; SET	FAGERHOLM, U (CORRESPONDING AUTHOR), PROSILICO AB, LANNAVAGEN 7, SE-14145 HUDDINGE, SWEDEN.; FAGERHOLM, URBAN; HELLBERG, SVEN; SPJUTH, OLA, PROSILICO AB, LANNAVAGEN 7, SE-14145 HUDDINGE, SWEDEN.; SPJUTH, OLA, UPPSALA UNIV, DEPT PHARMACEUT BIOSCI, BOX 591, SE-75124 UPPSALA, SWEDEN.; SPJUTH, OLA, UPPSALA UNIV, SCI LIFE LAB, BOX 591, SE-75124 UPPSALA, SWEDEN.	MOLECULES	ORAL BIOAVAILABILITY (F) IS AN ESSENTIAL DETERMINANT FOR THE SYSTEMIC EXPOSURE AND DOSING REGIMENS OF DRUG CANDIDATES. F IS DETERMINED BY NUMEROUS PROCESSES, AND COMPUTATIONAL PREDICTIONS OF HUMAN ESTIMATES HAVE SO FAR SHOWN LIMITED RESULTS. WE DESCRIBE A NEW METHODOLOGY WHERE F IN HUMANS IS PREDICTED DIRECTLY FROM CHEMICAL STRUCTURE USING AN INTEGRATED STRATEGY COMBINING 9 MACHINE LEARNING MODEL…		FAGERHOLM, U (CORRESPONDING AUTHOR), PROSILICO AB, LANNAVAGEN 7, SE-14145 HUDDINGE, SWEDEN	10.3390/molecules26092572			MOLECULES	ENGLISH	37	9				MDPI	ISI	ADVANCES IN PREDICTIONS OF ORAL BIOAVAILABILITY OF CANDIDATE DRUGS IN MAN WITH NEW MACHINE LEARNING METHODOLOGY	ARTICLE		26	2021	FAGERHOLM URBAN;HELLBERG SVEN;SPJUTH OLA	MOLECULES	Oral bioavailability (F) is an essential determinant for the systemic exposure and dosing regimens of drug candidates. F is determined by numerous processes, and computational predictions of human estimates have so far shown limited results. We describe a new methodology where F in humans is predicted directly from chemical structure using an integrated strategy combining 9 machine learning model…	Advances in Predictions of Oral Bioavailability of Candidate Drugs in Man with New Machine Learning Methodology	absorption; ADME; bioavailability; computational; in silico; PBPK; pharmacokinetics; prediction; QSAR	ALVARSSON J, 2014, J CHEM INF MODEL, V54, P3211, DOI 10.1021/CI500344V; ANONYMOUS, 2019, SIMCA VERS 16; CHANG CHIH-CHUNG, 2011, ACM T INTEL SYST TEC, V2, P1, DOI DOI 10.1145/1961189.1961199; FAULON JL, 2003, J CHEM INF COMP SCI, V43, P721, DOI 10.1021/CI020346O; FUSE E, 1998, CANCER RES, V58, P3248; GERTZ M, 2011, DRUG METAB DISPOS, V39, P1633, DOI 10.1124/DMD.111.039248; LIN XN, 2011, DRUG METAB…	U (CORRESPONDING AUTHOR);UPPSALA UNIV;UPPSALA UNIV	U (CORRESPONDING AUTHOR)		FAGERHOLM U, 2021, MOLECULES	FAGERHOLM U, 2021, MOLECULES			MDPI AG, GROSSPETERANLAGE 5, CH-4052 BASEL, SWITZERLAND	UPPSALA UNIVERSITY; UPPSALA UNIVERSITY	2572	URBAN.FAGERHOLM@PROSILICO.COM SVEN.HELLBERG@PROSILICO.COM OLA.SPJUTH@FARMBIO.UU.SE		2025-11-13	SC4XN	1420-3049			SWEDISH RESEARCH COUNCIL [2020-01865]; SWEDISH RESEARCH COUNCIL [2020-01865] FUNDING SOURCE: SWEDISH RESEARCH COUNCIL
FUEHRER F;GRUBER A;DIEDAM H;GOELLER ;ANDREAS H A;MENZ S;SCHNECKENER S	HYBRID MODELLING; DEEP LEARNING; PROPERTY PREDICTION; PBPK MODELLING; DRUG DESIGN; BIOAVAILABILITY; PHARMACOKINETICS; TISSUE DISTRIBUTION	HYBRID MODELLING; DEEP LEARNING; PROPERTY PREDICTION; PBPK MODELLING; DRUG DESIGN; BIOAVAILABILITY; PHARMACOKINETICS	TISSUE DISTRIBUTION; BIOAVAILABILITY	FÜHRER, F (CORRESPONDING AUTHOR), BAYER AG, ENGN \& TECHNOL, APPL MATH, D-51368 LEVERKUSEN, GERMANY.; FUEHRER, FLORIAN; SCHNECKENER, SEBASTIAN, BAYER AG, ENGN \& TECHNOL, APPL MATH, D-51368 LEVERKUSEN, GERMANY.; GRUBER, ANDREA; MENZ, STEPHAN, BAYER AG, R\&D, PHARMACEUT, PRECLIN MODELING \& SIMULAT, D-13353 BERLIN, GERMANY.; DIEDAM, HOLGER, BAYER AG, CROP SCI, PROD SUPPLY, SC SIMULAT \& ANAL, D-40…	J. COMPUT.-AIDED MOL. DES.	AN IMPORTANT ASPECT IN THE DEVELOPMENT OF SMALL MOLECULES AS DRUGS OR AGROCHEMICALS IS THEIR SYSTEMIC AVAILABILITY AFTER INTRAVENOUS AND ORAL ADMINISTRATION. THE PREDICTION OF THE SYSTEMIC AVAILABILITY FROM THE CHEMICAL STRUCTURE OF A POTENTIAL CANDIDATE IS HIGHLY DESIRABLE, AS IT ALLOWS TO FOCUS THE DRUG OR AGROCHEMICAL DEVELOPMENT ON COMPOUNDS WITH A FAVORABLE KINETIC PROFILE. HOWEVER, SUCH PRE…		FÜHRER, F (CORRESPONDING AUTHOR), BAYER AG, ENGN \& TECHNOL, APPL MATH, D-51368 LEVERKUSEN, GERMANY	10.1007/s10822-023-00547-9		0920-654X	JOURNAL OF COMPUTER-AIDED MOLECULAR DESIGN	ENGLISH	8	1				SPRINGER	ISI	A DEEP NEURAL NETWORK: MECHANISTIC HYBRID MODEL TO PREDICT PHARMACOKINETICS IN RAT	ARTICLE		38	2024	FUEHRER FLORIAN;GRUBER ANDREA;DIEDAM HOLGER;GOELLER; ANDREAS H;MENZ STEPHAN;SCHNECKENER SEBASTIAN	J COMPUT-AIDED MOL DES	An important aspect in the development of small molecules as drugs or agrochemicals is their systemic availability after intravenous and oral administration. The prediction of the systemic availability from the chemical structure of a potential candidate is highly desirable, as it allows to focus the drug or agrochemical development on compounds with a favorable kinetic profile. However, such pre…	A deep neural network: mechanistic hybrid model to predict pharmacokinetics in rat	Hybrid modelling; Deep learning; Property prediction; PBPK modelling; Drug design; Bioavailability; Pharmacokinetics	ACKERMANN S, 2018, MON NOT R ASTRON SOC, V479, P415, DOI 10.1093/MNRAS/STY1398; ASHUKHA A, 2021, ARXIV, DOI ARXIV:2002.06470; DAGA PR, 2018, MOL PHARMACEUT, V15, P821, DOI 10.1021/ACS.MOLPHARMACEUT.7B00972; DE BUCK SS, 2007, DRUG METAB DISPOS, V35, P1766, DOI 10.1124/DMD.107.015644; DUVENAUD D, 2015, ARXIV, DOI ARXIV:1509.09292, DOI 10.48550/ARXIV.1509.09292, 10.48550/ARXIV.1509.09292; FABIAN B, …	ENGN AND TECHNOL;SCHNECKENER;PRECLIN MODELING AND SIMULAT;CROP SCI	ENGN AND TECHNOL		FUEHRER F, 2024, J COMPUT-AIDED MOL DES	FUEHRER F, 2024, J COMPUT-AIDED MOL DES			VAN GODEWIJCKSTRAAT 30, 3311 GZ DORDRECHT, NETHERLANDS	BAYER AG; BAYER AG; BAYER AG; BAYER AG	7	FLORIAN.FUEHRER@BAYER.COM ANDREA.GRUBER@BAYER.COM HOLGER.DIEDAM@BAYER.COM ANDREAS.GOELLER@BAYER.COM STEPHAN.MENZ@BAYER.COM SEBASTIAN.SCHNECKENER@BAYER.COM		2025-11-13	GO7Z5	1573-4951
HALL R;PASIPANODYA J;SWANCUTT M;MEEK C;LEFF R;GUMBO T	MULTIDRUG-RESISTANT TUBERCULOSIS; PHARMACOKINETIC VARIABILITY; POPULATION PHARMACOKINETICS; FRACTAL GEOMETRY; ARTIFICIAL-INTELLIGENCE; BODY-MASS; OVERWEIGHT; MICAFUNGIN; REGRESSION; FAILURE		MULTIDRUG-RESISTANT TUBERCULOSIS; PHARMACOKINETIC VARIABILITY; POPULATION PHARMACOKINETICS; FRACTAL GEOMETRY; ARTIFICIAL-INTELLIGENCE; BODY-MASS; OVERWEIGHT; MICAFUNGIN; REGRESSION; FAILURE	GUMBO, T (CORRESPONDING AUTHOR), BAYLOR UNIV, MED CTR, CTR INFECT DIS RES \& EXPT THERAPEUT, BAYLOR RES INST, DALLAS, TX 76798 USA.; GUMBO, T (CORRESPONDING AUTHOR), UNIV CAPE TOWN, DEPT MED, CAPE TOWN, SOUTH AFRICA.; HALL, R. G., II; MEEK, C.; LEFF, R., TEXAS TECH UNIV, HLTH SCI CTR, DOSE OPTIMIZAT \& OUTCOMES RES DOOR PROGRAM, SCH PHARM, DALLAS, TX USA.; PASIPANODYA, J. G.; GUMBO, T., BAYLOR UN…	CPT-PHARMACOMET. SYST. PHARMACOL.	THE HUMAN SPECIES IS BECOMING INCREASINGLY OBESE. DAPSONE, WHICH IS EXTENSIVELY USED ACROSS THE GLOBE FOR DERMATOLOGICAL DISORDERS, ARACHNID BITES, AND FOR TREATMENT OF SEVERAL BACTERIAL, FUNGAL, AND PARASITIC DISEASES, COULD BE AFFECTED BY OBESITY. WE PERFORMED A CLINICAL EXPERIMENT, USING OPTIMAL DESIGN, IN VOLUNTEERS WEIGHING 44-150 KG, TO IDENTIFY THE EFFECT OF OBESITY ON DAPSONE PHARMACOKINE…		GUMBO, T (CORRESPONDING AUTHOR), BAYLOR UNIV, MED CTR, CTR INFECT DIS RES \& EXPT THERAPEUT, BAYLOR RES INST, DALLAS, TX 76798 USA	10.1002/psp4.12208		2163-8306	CPT-PHARMACOMETRICS \& SYSTEMS PHARMACOLOGY	ENGLISH	8	8	552-559			WILEY	ISI	SUPERVISED MACHINE-LEARNING REVEALS THAT OLD AND OBESE PEOPLE ACHIEVE LOW DAPSONE CONCENTRATIONS	ARTICLE		6	2017	HALL II R G;PASIPANODYA J G;SWANCUTT M A;MEEK C;LEFF R;GUMBO T	CPT-PHARMACOMET SYST PHARMACOL	The human species is becoming increasingly obese. Dapsone, which is extensively used across the globe for dermatological disorders, arachnid bites, and for treatment of several bacterial, fungal, and parasitic diseases, could be affected by obesity. We performed a clinical experiment, using optimal design, in volunteers weighing 44-150 kg, to identify the effect of obesity on dapsone pharmacokine…	Supervised Machine-Learning Reveals That Old and Obese People Achieve Low Dapsone Concentrations		BEAM AL, 2016, JAMA-J AM MED ASSOC, V316, P2368, DOI 10.1001/JAMA.2016.17217; CHIGUTSA E, 2015, ANTIMICROB AGENTS CH, V59, P38, DOI 10.1128/AAC.03931-14; CHO H, 2016, CELL SYST, V3, P540, DOI 10.1016/J.CELS.2016.10.017; CHUANG LC, 2017, SCI REP-UK, V7, DOI 10.1038/SREP39943; D'ARGENIO DZ., 2009, ADAPT 5 USER'S GUIDE: PHARMACOKINETIC/PHARMACODYNAMIC SYSTEMS ANALYSIS SOFTWARE; DORLO TPC, 2014, J IN…	BAYLOR UNIV;UNIV CAPE TOWN;TEXAS TECH UNIV;BAYLOR UNIV;UNIV TEXAS SOUTHWESTERN MED CTR DALLAS;UNIV CAPE TOWN	BAYLOR UNIV		HALL R, 2017, CPT-PHARMACOMET SYST PHARMACOL	HALL R, 2017, CPT-PHARMACOMET SYST PHARMACOL			111 RIVER ST, HOBOKEN 07030-5774, NJ USA	TEXAS TECH UNIVERSITY SYSTEM; TEXAS TECH UNIVERSITY; BAYLOR UNIVERSITY; BAYLOR UNIVERSITY MEDICAL CENTER; BAYLOR SCOTT \& WHITE HEALTH; UNIVERSITY OF TEXAS SYSTEM; UNIVERSITY OF TEXAS SOUTHWESTERN MEDICAL CENTER; UNIVERSITY OF CAPE TOWN		TAWANDA.GUMBO@BSWHEALTH.ORG		2025-11-13	FE8VT				NATIONAL CENTER FOR RESEARCH RESOURCES OF THE NATIONAL INSTITUTES OF HEALTH (NIH) [KL2RR024983]; NIH CTSA GRANT [UL1 RR024982]; NATIONAL INSTITUTE OF ALLERGY AND INFECTIOUS DISEASES OF THE NIH [R01AI079497]
VERHAEGHE J;DHAESE S;DE C T;VANDER V;MIJNSBRUGGE D;AARDEMA H;ZIJLSTRA J;VERSTRAETE A;STOVE V;COLIN P;ONGENAE ;FEMKE F;DE W J;VAN H S	CRITICALLY ILL; INTENSIVE CARE; MACHINE LEARNING; PIPERACILLIN/TAZOBACTAM; POPULATION PHARMACOKINETICS; THERAPEUTIC DRUG; MONITORING; UNCERTAINTY QUANTIFICATION; BETA-LACTAM ANTIBIOTICS; CARE; EQUATION; SEPSIS	CRITICALLY ILL; INTENSIVE CARE; MACHINE LEARNING; PIPERACILLIN/TAZOBACTAM; POPULATION PHARMACOKINETICS; THERAPEUTIC DRUG; MONITORING; UNCERTAINTY QUANTIFICATION	BETA-LACTAM ANTIBIOTICS; CARE; EQUATION; SEPSIS	VERHAEGHE, J; VAN HOECKE, S (CORRESPONDING AUTHOR), UNIV GHENT, DEPT INFORMAT TECHNOL, IDLAB, IMEC, GHENT, BELGIUM.; VERHAEGHE, JARNE; VANDER MIJNSBRUGGE, DAVID; ONGENAE, FEMKE; VAN HOECKE, SOFIE, UNIV GHENT, DEPT INFORMAT TECHNOL, IDLAB, IMEC, GHENT, BELGIUM.; DHAESE, SOFIE A. M.; DE CORTE, THOMAS, UNIV GHENT, DEPT INTERNAL MED \& PEDIAT, GHENT, BELGIUM.; AARDEMA, HELEEN; ZIJLSTRA, JAN G., UNIV …	BMC MED. INFORM. DECIS. MAK.	BACKGROUND: BETA-LACTAM ANTIMICROBIAL CONCENTRATIONS ARE FREQUENTLY SUBOPTIMAL IN CRITICALLY ILL PATIENTS. POPULATION PHARMACOKINETIC (POPPK) MODELING IS THE GOLDEN STANDARD TO PREDICT DRUG CONCENTRATIONS. HOWEVER, CURRENTLY AVAILABLE POPPK MODELS OFTEN LACK PREDICTIVE ACCURACY, MAKING THEM LESS SUITED TO GUIDE DOSING REGIMEN ADAPTATIONS. FURTHERMORE, MANY CURRENTLY DEVELOPED MODELS FOR CLINICAL …		VERHAEGHE, J; VAN HOECKE, S (CORRESPONDING AUTHOR), UNIV GHENT, DEPT INFORMAT TECHNOL, IDLAB, IMEC, GHENT, BELGIUM	10.1186/s12911-022-01970-y			BMC MEDICAL INFORMATICS AND DECISION MAKING	ENGLISH	20	1				BMC	ISI	DEVELOPMENT AND EVALUATION OF UNCERTAINTY QUANTIFYING MACHINE LEARNING MODELS TO PREDICT PIPERACILLIN PLASMA CONCENTRATIONS IN CRITICALLY ILL PATIENTS	ARTICLE		22	2022	VERHAEGHE JARNE;DHAESE SOFIE A M;DE CORTE THOMAS;VANDER; MIJNSBRUGGE DAVID;AARDEMA HELEEN;ZIJLSTRA JAN G; VERSTRAETE ALAIN G;STOVE VERONIQUE;COLIN PIETER;ONGENAE; FEMKE;DE WAELE JAN J;VAN HOECKE SOFIE	BMC MED INFORM DECIS MAK	Background: Beta-lactam antimicrobial concentrations are frequently suboptimal in critically ill patients. Population pharmacokinetic (PopPK) modeling is the golden standard to predict drug concentrations. However, currently available PopPK models often lack predictive accuracy, making them less suited to guide dosing regimen adaptations. Furthermore, many currently developed models for clinical …	Development and evaluation of uncertainty quantifying machine learning models to predict piperacillin plasma concentrations in critically ill patients	Critically ill; Intensive care; Machine learning; Piperacillin/tazobactam; Population pharmacokinetics; Therapeutic drug; monitoring; Uncertainty quantification	AARDEMA H, 2017, INT J ANTIMICROB AG, V50, P68, DOI 10.1016/J.IJANTIMICAG.2017.02.020; ANONYMOUS, 2017, LANCET, V390, P2739, DOI 10.1016/S0140-6736(17)31540-4, 10.1016/S0140-6736(17)31540-4; BONATE PL, 2011, PHARMACOKINETIC-PHARMACODYNAMIC MODELING AND SIMULATION, SECOND EDITION, P1, DOI 10.1007/978-1-4419-9485-1; BRIER ME, 1995, PHARM RES-DORDR, V12, P406, DOI 10.1023/A:1016260720218; BROEKER A,…	UNIV GHENT;UNIV GHENT;UNIV GHENT;UNIV MED CTR GRONINGEN;UNIV GHENT;UNIV MED CTR GRONINGEN;GHENT UNIV HOSP	NOTREPORTED;UNIV GHENT		VERHAEGHE J, 2022, BMC MED INFORM DECIS MAK	VERHAEGHE J, 2022, BMC MED INFORM DECIS MAK			CAMPUS, 4 CRINAN ST, LONDON N1 9XW, ENGLAND	GHENT UNIVERSITY; INTERUNIVERSITY MICROELECTRONICS CENTRE; GHENT UNIVERSITY; UNIVERSITY OF GRONINGEN; GHENT UNIVERSITY; UNIVERSITY OF GRONINGEN; GHENT UNIVERSITY; GHENT UNIVERSITY HOSPITAL	224	JARNE.VERHAEGHE@UGENT.BE SOFIE.VANHOECKE@UGENT.BE		2025-11-13	3Z9QL	1472-6947			FWO [1881020N]; AUSTRALIAN NATIONAL HEALTH AND MEDICAL RESEARCH COUNCIL [APP1099452]; RESEARCH FOUNDATION FLANDERS (FWO) [1881020N]
DERBALAH A;AL-SALLAMI H;DUFFULL S	QUANTITATIVE SYSTEMS PHARMACOLOGY; MODEL-ORDER REDUCTION; MACHINE; LEARNING; NEURAL NETWORKS	QUANTITATIVE SYSTEMS PHARMACOLOGY; MODEL-ORDER REDUCTION; MACHINE; LEARNING; NEURAL NETWORKS		DERBALAH, A (CORRESPONDING AUTHOR), UNIV OTAGO, SCH PHARM, 18 FREDERICK ST, DUNEDIN 9016, NEW ZEALAND.; DERBALAH, ABDALLAH; AL-SALLAMI, HESHAM S.; DUFFULL, STEPHEN B., UNIV OTAGO, SCH PHARM, 18 FREDERICK ST, DUNEDIN 9016, NEW ZEALAND.	J. PHARMACOKINET. PHARMACODYN.	QUANTITATIVE SYSTEMS PHARMACOLOGY MODELS ARE OFTEN HIGHLY COMPLEX AND NOT AMENABLE TO FURTHER SIMULATION AND/OR ESTIMATION ANALYSES. MODEL-ORDER REDUCTION CAN BE USED TO DERIVE A MECHANISTICALLY SOUND YET SIMPLER MODEL OF THE DESIRED INPUT-OUTPUT RELATIONSHIP. IN THIS STUDY, WE EXPLORE THE USE OF ARTIFICIAL NEURAL NETWORKS FOR APPROXIMATING AN INPUT-OUTPUT RELATIONSHIP WITHIN HIGHLY DIMENSIONAL S…		DERBALAH, A (CORRESPONDING AUTHOR), UNIV OTAGO, SCH PHARM, 18 FREDERICK ST, DUNEDIN 9016, NEW ZEALAND	10.1007/s10928-021-09742-3		1567-567X	JOURNAL OF PHARMACOKINETICS AND PHARMACODYNAMICS	ENGLISH	9	4	509-523			SPRINGER/PLENUM PUBLISHERS	ISI	REDUCTION OF QUANTITATIVE SYSTEMS PHARMACOLOGY MODELS USING ARTIFICIAL NEURAL NETWORKS	ARTICLE		48	2021	DERBALAH ABDALLAH;AL-SALLAMI HESHAM S;DUFFULL STEPHEN B	J PHARMACOKINET PHARMACODYN	Quantitative systems pharmacology models are often highly complex and not amenable to further simulation and/or estimation analyses. Model-order reduction can be used to derive a mechanistically sound yet simpler model of the desired input-output relationship. In this study, we explore the use of artificial neural networks for approximating an input-output relationship within highly dimensional s…	Reduction of quantitative systems pharmacology models using artificial neural networks	Quantitative systems pharmacology; Model-order reduction; Machine; learning; Neural networks	BAI JPF, 2019, AAPS J, V21, DOI 10.1208/S12248-019-0339-5; BETTS AM, 2016, AAPS J, V18, P1101, DOI 10.1208/S12248-016-9929-7; DA SILVA I.N., 2017, ARTIFICIAL NEURAL NE, V1; DAWSON CW, 2001, PROG PHYS GEOG, V25, P80, DOI 10.1191/030913301674775671; DERBALAH A, 2021, CLIN PHARMACOKINET, V60, P491, DOI 10.1007/S40262-020-00949-0; DERBALAH A, 2022, BRIT J CLIN PHARMACO, V88, P1430, DOI 10.1111/BCP.14…	UNIV OTAGO;UNIV OTAGO	UNIV OTAGO		DERBALAH A, 2021, J PHARMACOKINET PHARMACODYN	DERBALAH A, 2021, J PHARMACOKINET PHARMACODYN			233 SPRING ST, NEW YORK, NY 10013 USA	UNIVERSITY OF OTAGO		ABDALLAH.DERBALAH@POSTGRAD.OTAGO.AC.NZ		2025-11-13	SY2ZR	1573-8744	MAR 2021
RAHMAN A;ALI M;AHMED K;MAHMUD I;BUI F;CHEN L;KUMAR S;MONI M	QUORUM SENSING PEPTIDE; CONVOLUTIONAL NEURAL NETWORK; LATENT SEMANTIC; ANALYSIS; MICROORGANISMS; BIOENGINEERING; AMINO-ACID-COMPOSITION; CELL COMMUNICATION; CLASSIFICATION; PREDICTION; BACTERIA	QUORUM SENSING PEPTIDE; CONVOLUTIONAL NEURAL NETWORK; LATENT SEMANTIC; ANALYSIS; MICROORGANISMS; BIOENGINEERING	AMINO-ACID-COMPOSITION; CELL COMMUNICATION; CLASSIFICATION; PREDICTION; BACTERIA	AHMED, K (CORRESPONDING AUTHOR), UNIV SASKATCHEWAN, DEPT ELECT \& COMP ENGN, 57 CAMPUS DR, SASKATOON, SK S7N 5A9, CANADA.; RAHMAN, ASHIKUR; ALI, MAMUN; MAHMUD, IMRAN, DAFFODIL INT UNIV, DEPT SOFTWARE ENGN, DHAKA 1216, BANGLADESH.; ALI, MAMUN, UNIV SASKATCHEWAN, DIV BIOMED ENGN, 57 CAMPUS DR, SASKATOON, SK S7N 5A9, CANADA.; AHMED, KAWSAR; BUI, FRANCIS M.; CHEN, LI, UNIV SASKATCHEWAN, DEPT ELECT \&…	RESULTS ENG.	QUORUM SENSING PEPTIDES (QSP) ARE SMALL MOLECULES CRUCIAL FOR MICROBIAL COMMUNICATION, ENABLING BACTERIAL POPULATIONS TO COORDINATE BEHAVIORS SUCH AS BIOFILM FORMATION AND VIRULENCE. THE IDENTIFICATION OF QSP IS VITAL FOR UNDERSTANDING THESE BIOLOGICAL PROCESSES. WHILE EXISTING CLINICAL AND LAB-BASED METHODS ARE AVAILABLE, THEY CAN BE COSTLY AND TIME-CONSUMING. THIS STUDY INTRODUCES DEEPQSP, A NO…		AHMED, K (CORRESPONDING AUTHOR), UNIV SASKATCHEWAN, DEPT ELECT \& COMP ENGN, 57 CAMPUS DR, SASKATOON, SK S7N 5A9, CANADA	10.1016/j.rineng.2024.102878		2590-1230	RESULTS IN ENGINEERING	ENGLISH	5					ELSEVIER	ISI	DEEPQSP: IDENTIFICATION OF QUORUM SENSING PEPTIDES THROUGH NEURAL NETWORK MODEL	ARTICLE		24	2024	RAHMAN ASHIKUR;ALI MAMUN;AHMED KAWSAR;MAHMUD IMRAN; BUI FRANCIS M;CHEN LI;KUMAR SANTOSH;MONI MOHAMMAD ALI	RESULTS ENG	Quorum Sensing Peptides (QSP) are small molecules crucial for microbial communication, enabling bacterial populations to coordinate behaviors such as biofilm formation and virulence. The identification of QSP is vital for understanding these biological processes. While existing clinical and lab-based methods are available, they can be costly and time-consuming. This study introduces DeepQSP, a no…	DeepQSP: Identification of Quorum Sensing Peptides Through Neural Network Model	Quorum sensing peptide; Convolutional neural network; Latent semantic; analysis; Microorganisms; Bioengineering	ABBAMONDI GR, 2022, MICROORGANISMS, V10, DOI 10.3390/MICROORGANISMS10061192; ABENNA S, 2022, BIOMED SIGNAL PROCES, V71, DOI 10.1016/J.BSPC.2021.103102; ALI MM, 2021, COMPUT BIOL MED, V139, DOI 10.1016/J.COMPBIOMED.2021.104985; ALI MM, 2021, COMPUT BIOL MED, V136, DOI 10.1016/J.COMPBIOMED.2021.104672; ALSANEA M, 2022, SENSORS-BASEL, V22, DOI 10.3390/S22114005; ASSELMAN A, 2023, INTERACT LEARN ENVI…	UNIV SASKATCHEWAN;DAFFODIL INT UNIV;UNIV SASKATCHEWAN;UNIV SASKATCHEWAN;MAWLANA BHASHANI SCI AND TECHNOL UNIV;DAFFODIL INT UNIV;KONERU LAKSHMAIAH EDUC FDN;CHARLES STUART UNIV;CHARLES STUART UNIV	UNIV SASKATCHEWAN		RAHMAN A, 2024, RESULTS ENG	RAHMAN A, 2024, RESULTS ENG			RADARWEG 29, 1043 NX AMSTERDAM, NETHERLANDS	DAFFODIL INTERNATIONAL UNIVERSITY; UNIVERSITY OF SASKATCHEWAN; UNIVERSITY OF SASKATCHEWAN; MAWLANA BHASHANI SCIENCE \& TECHNOLOGY UNIVERSITY; DAFFODIL INTERNATIONAL UNIVERSITY; KONERU LAKSHMAIAH EDUCATION FOUNDATION (K L DEEMED TO BE UNIVERSITY); CHARLES STURT UNIVERSITY; CHARLES STURT UNIVERSITY	102878	ASHIKUR35-562@DIU.EDU.BD M.ALI@USASK.CA K.AHMED.BD@IEEE.ORG IMRANMAHMUD@DAFFODILVARSITY.EDU.BD FRANCIS.BUI@USASK.CA M.ALI@USASK.CA SANTOSH@KLUNIVERSITY.IN MMONI@CSU.EDU.AU		2025-11-13	H1L8A		SEP 2024		NATURAL SCI-ENCES AND ENGINEERING RESEARCH COUNCIL OF CANADA (NSERC)
GRAVINA M;MADDALUNO M;MARRONE S;SANSONE M;FUSCO R;GRANATA V;PETRILLO ;ANTONELLA A;SANSONE C	PHYSIOLOGY; DATA AUGMENTATION; LESIONS; DATA MODELS; BIOMEDICAL IMAGING; TRAINING; BREAST; CONVOLUTIONAL NEURAL NETWORKS; DCE-MRI; INTRINSIC DEFORMING AUTOENCODER; PBPK MODELING	PHYSIOLOGY; DATA AUGMENTATION; LESIONS; DATA MODELS; BIOMEDICAL IMAGING; TRAINING; BREAST; CONVOLUTIONAL NEURAL NETWORKS; DATA AUGMENTATION; DCE-MRI; INTRINSIC DEFORMING AUTOENCODER; PBPK MODELING		GRAVINA, M (CORRESPONDING AUTHOR), UNIV NAPLES FEDERICO II, DEPT ELECT ENGN \& INFORMAT TECHNOL DIETI, I-80125 NAPLES, ITALY.; GRAVINA, MICHELA; MADDALUNO, MASSIMO; MARRONE, STEFANO; SANSONE, MARIO; SANSONE, CARLO, UNIV NAPLES FEDERICO II, DEPT ELECT ENGN \& INFORMAT TECHNOL DIETI, I-80125 NAPLES, ITALY.; FUSCO, ROBERTA, IGEA SPA, MED ONCOL DIV, I-80013 NAPLES, ITALY.; GRANATA, VINCENZA; PETRILLO…	IEEE J. BIOMED. HEALTH INFORM.	IN BIOMEDICAL IMAGE PROCESSING, DEEP LEARNING (DL) IS INCREASINGLY EXPLOITED IN VARIOUS FORMS AND FOR DIVERSE PURPOSES. DESPITE UNPRECEDENTED RESULTS, THE HUGE NUMBER OF PARAMETERS TO LEARN, WHICH NECESSITATES A SUBSTANTIAL NUMBER OF ANNOTATED SAMPLES, REMAINS A SIGNIFICANT CHALLENGE. IN MEDICAL DOMAINS, OBTAINING HIGH-QUALITY LABELLED DATASETS IS STILL A CHALLENGING TASK. IN RECENT YEARS, SEVERA…		GRAVINA, M (CORRESPONDING AUTHOR), UNIV NAPLES FEDERICO II, DEPT ELECT ENGN \& INFORMAT TECHNOL DIETI, I-80125 NAPLES, ITALY	10.1109/JBHI.2024.3443705		2168-2194	IEEE JOURNAL OF BIOMEDICAL AND HEALTH INFORMATICS	ENGLISH	0	11	6764-6777			IEEE-INST ELECTRICAL ELECTRONICS ENGINEERS INC	ISI	A PHYSIOLOGICAL-INFORMED GENERATIVE MODEL FOR IMPROVING BREAST LESION CLASSIFICATION IN SMALL DCE-MRI DATASETS	ARTICLE		28	2024	GRAVINA MICHELA;MADDALUNO MASSIMO;MARRONE STEFANO; SANSONE MARIO;FUSCO ROBERTA;GRANATA VINCENZA;PETRILLO; ANTONELLA;SANSONE CARLO	IEEE J BIOMED HEALTH INFORM	In biomedical image processing, Deep Learning (DL) is increasingly exploited in various forms and for diverse purposes. Despite unprecedented results, the huge number of parameters to learn, which necessitates a substantial number of annotated samples, remains a significant challenge. In medical domains, obtaining high-quality labelled datasets is still a challenging task. In recent years, severa…	A Physiological-Informed Generative Model for Improving Breast Lesion Classification in Small DCE-MRI Datasets	Physiology; Data augmentation; Lesions; Data models; Biomedical imaging; Training; Breast; Convolutional neural networks; data augmentation; DCE-MRI; intrinsic deforming autoencoder; PBPK modeling	AMARNATH JENA, 2013, INDIAN J RADIOL IMAGING, V23, P19, DOI 10.4103/0971-3026.113614; ANONYMOUS, 2018, P BILDV MED; CHLAP P, 2021, J MED IMAG RADIAT ON, V65, P545, DOI 10.1111/1754-9485.13261; DANIELS DIANNE, 2024, TCIA; DEGANI H, 1997, NAT MED, V3, P780, DOI 10.1038/NM0797-780; DENG J, 2009, PROC CVPR IEEE, P248, DOI 10.1109/CVPRW.2009.5206848; DHARIWAL P, 2021, ADV NEUR IN, V34; EL KHOULI RH, 2…	UNIV NAPLES FEDERICO II;UNIV NAPLES FEDERICO II;IST NAZL TUMORI IRCCS FDN G PASCALE	UNIV NAPLES FEDERICO II		GRAVINA M, 2024, IEEE J BIOMED HEALTH INFORM	GRAVINA M, 2024, IEEE J BIOMED HEALTH INFORM			445 HOES LANE, PISCATAWAY, NJ 08855-4141 USA	UNIVERSITY OF NAPLES FEDERICO II; IRCCS FONDAZIONE PASCALE		MICHELA.GRAVINA@UNINA.IT MAS.MADDALUNO@STUDENTI.UNINA.IT STEFANO.MARRONE@UNINA.IT MARIO.SANSONE@UNINA.IT R.FUSCO@IGEAMEDICAL.COM V.GRANATA@ISTITUTOTUMORI.NA.IT A.PETRILLO@ISTITUTOTUMORI.NA.IT CARLO.SANSONE@UNINA.IT		2025-11-13	M7I4Z	2168-2208			PNRR MUR [PE0000013-FAIR]
IWATA H;KAGEYAMA M;HANDA K	POPULATION PHARMACOKINETICS; MACHINE LEARNING; REMIFENTANIL; VIRTUAL; DATA SET; REAL WORLD DATASET; DRUG DISCOVERY; SELECTION	POPULATION PHARMACOKINETICS; MACHINE LEARNING; REMIFENTANIL; VIRTUAL; DATA SET; REAL WORLD DATASET	POPULATION PHARMACOKINETICS; DRUG DISCOVERY; REMIFENTANIL; SELECTION	IWATA, H (CORRESPONDING AUTHOR), TOTTORI UNIV, FAC MED, DIV SCH HLTH SCI, DEPT BIOL REGULAT, YONAGO 6838503, JAPAN.; HANDA, K (CORRESPONDING AUTHOR), TEIJIN PHARMA LTD, TEIJIN INST BIOMED RES, TOKYO 1918512, JAPAN.; HANDA, K (CORRESPONDING AUTHOR), AXCELEAD TOKYO WEST PARTNERS INC, DISCOVERY SCI DEPT, TOKYO 1910065, JAPAN.; IWATA, HIROAKI, TOTTORI UNIV, FAC MED, DIV SCH HLTH SCI, DEPT BIOL REGULA…	MOL. PHARM.	RECENT RESEARCH HAS INCREASINGLY FOCUSED ON USING MACHINE LEARNING FOR COVARIATE SELECTION IN POPULATION PHARMACOKINETICS (PPK) ANALYSIS. HOWEVER, FEW STUDIES HAVE EXPLORED THE PREDICTION OF PLASMA CONCENTRATION PROFILES OF DRUGS USING NONLINEAR MIXED-EFFECT MODELS COMBINED WITH MACHINE LEARNING. THIS GAP INCLUDES LIMITED VALIDATION OF PREDICTION ACCURACY AND APPLICABILITY TO DIVERSE PATIENT POPU…		IWATA, H (CORRESPONDING AUTHOR), TOTTORI UNIV, FAC MED, DIV SCH HLTH SCI, DEPT BIOL REGULAT, YONAGO 6838503, JAPAN	10.1021/acs.molpharmaceut.4c01431		1543-8384	MOLECULAR PHARMACEUTICS	ENGLISH	1	6	2976-2984			AMER CHEMICAL SOC	ISI	MACHINE LEARNING PREDICTION AND VALIDATION OF PLASMA CONCENTRATION-TIME PROFILES	ARTICLE		22	2025	IWATA HIROAKI;KAGEYAMA MICHIHARU;HANDA KOICHI	MOL PHARM	Recent research has increasingly focused on using machine learning for covariate selection in population pharmacokinetics (PPK) analysis. However, few studies have explored the prediction of plasma concentration profiles of drugs using nonlinear mixed-effect models combined with machine learning. This gap includes limited validation of prediction accuracy and applicability to diverse patient popu…	Machine Learning Prediction and Validation of Plasma Concentration-Time Profiles	population pharmacokinetics; machine learning; remifentanil; virtual; data set; real world dataset	AHAMADI M, 2019, J PHARMACOKINET PHAR, V46, P273, DOI 10.1007/S10928-019-09635-6; ATKINSON A.J., 2009, PHARMACOLOGY AND THERAPEUTICS, P193, DOI DOI 10.1016/B978-1-4160-3291-5.50017-2, 10.1016/B978-1-41603291-5.50017-2, DOI 10.1016/B978-1-41603291-5.50017-2; BEAL SL, 1982, CRIT REV BIOMED ENG, V8, P195; BRÄM DS, 2022, CPT-PHARMACOMET SYST, V11, P1638, DOI 10.1002/PSP4.12874; CHOW HH, 1997, J PHARM…	TOTTORI UNIV;TEIJIN INST BIOMED RES;DISCOVERY SCI DEPT;TOTTORI UNIV;TEIJIN INST BIOMED RES;DISCOVERY SCI DEPT;TRANSLAT RES DEPT	TOTTORI UNIV		IWATA H, 2025, MOL PHARM	IWATA H, 2025, MOL PHARM			1155 16TH ST, NW, WASHINGTON, DC 20036 USA	TOTTORI UNIVERSITY; TEIJIN PHARMA LIMITED		IWATA.HIROAKI@TOTTORI-U.AC.JP KOICHI.HANDA@AXCELEAD-TWP.COM		2025-11-13	3HZ6P	1543-8392	MAY 2025		MINISTRY OF EDUCATION, CULTURE, SPORTS, SCIENCE AND TECHNOLOGY, JAPAN [JP24H01771]; JAPAN RESEARCH FOUNDATION FOR CLINICAL PHARMACOLOGY
ATCHADE-ADELOMOU P;LARSON K	QUANTUM COMPUTING; QUANTUM MACHINE LEARNING; FOURIER SERIES; QML; QSP; INTERPOLATION; REGRESSION MODEL; QUANTUM CLASSIFIERS	QUANTUM COMPUTING; QUANTUM MACHINE LEARNING; FOURIER SERIES; QML; QSP; INTERPOLATION; REGRESSION MODEL; QUANTUM CLASSIFIERS		ATCHADE-ADELOMOU, P (CORRESPONDING AUTHOR), MIT MEDIA LAB, CITY SCI GRP, CAMBRIDGE, MA 02139 USA.; ATCHADE-ADELOMOU, P (CORRESPONDING AUTHOR), LA SALLE UNIV RAMON LLULL, SMART SOC RES GRP, CARRER ST JOAN LA SALLE 42, BARCELONA 08022, FRANCE.; ATCHADE-ADELOMOU, P (CORRESPONDING AUTHOR), LIGHTHOUSE DISRUPT INNOVAT GRP LLC, 7 BROADWAY TERRACE,APT 1, CAMBRIDGE, MA 02139 USA.; ATCHADE-ADELOMOU, PARFAI…	ADV. ARTIF. INTELL. MACH. LEARN.	IN THIS WORK, WE AIM TO CONFIRM THE IMPACT OF THE FOURIER SERIES ON THE QUANTUM MACHINE LEARNING MODEL. WE WILL PROPOSE MODELS, TESTS, AND DEMONSTRATIONS TO ACHIEVE THIS OBJECTIVE. WE DESIGNED A QUANTUM MACHINE LEARNING LEVERAGED ON THE HAMILTONIAN ENCODING. WITH A SUBTLE CHANGE, WE PERFORMED THE TRIGONOMETRIC INTERPOLATION, BINARY AND MULTICLASS CLASSIFIER, AND A QUANTUM SIGNAL PROCESSING APPLIC…		ATCHADE-ADELOMOU, P (CORRESPONDING AUTHOR), MIT MEDIA LAB, CITY SCI GRP, CAMBRIDGE, MA 02139 USA				ADVANCES IN ARTIFICIAL INTELLIGENCE AND MACHINE LEARNING	ENGLISH	1	1	1866-1891			SHIMUR PUBLICATIONS	ISI	FOURIER SERIES WEIGHT IN QUANTUM MACHINE LEARNING	ARTICLE		4	2024	ATCHADE-ADELOMOU PARFAIT;LARSON KENT	ADV ARTIF INTELL MACH LEARN	In this work, we aim to confirm the impact of the Fourier series on the quantum machine learning model. We will propose models, tests, and demonstrations to achieve this objective. We designed a quantum machine learning leveraged on the Hamiltonian encoding. With a subtle change, we performed the trigonometric interpolation, binary and multiclass classifier, and a quantum signal processing applic…	Fourier Series Weight in Quantum Machine Learning	Quantum computing; Quantum machine learning; Fourier series; QML; QSP; Interpolation; Regression model; Quantum classifiers	ADELOMOU AP, 2020, JOURNAL OF COMPUTER AND COMMUNICATIONS, V08, P44, DOI 10.4236/JCC.2020.811004; ALONSO-LINAJE GUILLERMO., 2021, EVA: A QUANTUM EXPONENTIAL VALUE APPROXIMATION ALGORITHM; AMBAINIS A, 2007, SIAM J COMPUT, V37, P210, DOI 10.1137/S0097539705447311; ADELOMOU PA, 2023, ARTIF INTELL REV, V56, P2639, DOI 10.1007/S10462-022-10238-W; ADELOMOU PA, 2020, LECT NOTES ARTIF INT, V12344, P245, …	CITY SCI GRP;LA SALLE UNIV RAMON LLULL;P (CORRESPONDING AUTHOR);CITY SCI GRP;LA SALLE UNIV RAMON LLULL	CITY SCI GRP		ATCHADE-ADELOMOU P, 2024, ADV ARTIF INTELL MACH LEARN	ATCHADE-ADELOMOU P, 2024, ADV ARTIF INTELL MACH LEARN			TC-1/7, TC-1, NEW MOTI NAGAR, DELHI, INDIA	MASSACHUSETTS INSTITUTE OF TECHNOLOGY (MIT)		PARFAIT@MIT.EDU KLL@MEDIA.MIT.COM		2025-11-13	E9H8S	2582-9793
WANG J;YAN D;CUI H;ZHANG R;MA ;XIAOJING X;CHEN L;HU C;WU J	GENETICS AND PATHOGENESIS; MACHINE LEARNING; MATERNALLY INHERITED; DIABETES AND DEAFNESS; STROKE-LIKE EPISODES; DNA MUTATION; INSULIN-SECRETION; LACTIC-ACIDOSIS; TRANSFER-RNA; DEAFNESS; A3243G; ASSOCIATION; ENCEPHALOMYOPATHY; EXPRESSION	GENETICS AND PATHOGENESIS; MACHINE LEARNING; MATERNALLY INHERITED; DIABETES AND DEAFNESS	STROKE-LIKE EPISODES; DNA MUTATION; INSULIN-SECRETION; LACTIC-ACIDOSIS; TRANSFER-RNA; DEAFNESS; A3243G; ASSOCIATION; ENCEPHALOMYOPATHY; EXPRESSION	WU, JR (CORRESPONDING AUTHOR), CHINESE ACAD SCI, CTR EXCELLENCE MOL CELL SCI, CAS KEY LAB SYST BIOL, SHANGHAI, PEOPLES R CHINA.; HU, C (CORRESPONDING AUTHOR), SHANGHAI JIAO TONG UNIV, AFFILIATED PEOPLES HOSP 6, SHANGHAI DIABET INST, SHANGHAI KEY LAB DIABET MELLITUS,SHANGHAI CLIN CTR, SHANGHAI, PEOPLES R CHINA.; WU, JR (CORRESPONDING AUTHOR), SHANGHAITECH UNIV, SCH LIFE SCI \& TECHNOL, SHANGHAI, P…	J. DIABETES INVESTIG.	AIMS: NEARLY 85\% OF MATERNALLY INHERITED DIABETES AND DEAFNESS (MIDD) ARE CAUSED BY THE M.3243A>G MUTATION IN THE MITOCHONDRIAL DNA. HOWEVER, THE CLINICAL PHENOTYPES OF MIDD MAY ALSO BE INFLUENCED BY THE NUCLEAR GENOME, THIS STUDY AIMED TO INVESTIGATE NUCLEAR GENOME VARIANTS THAT INFLUENCE CLINICAL PHENOTYPES ASSOCIATED WITH M.3243A>G MUTATION IN MIDD BASED ON WHOLE-GENOME SEQUENCING OF THE PATI…		WU, JR (CORRESPONDING AUTHOR), CHINESE ACAD SCI, CTR EXCELLENCE MOL CELL SCI, CAS KEY LAB SYST BIOL, SHANGHAI, PEOPLES R CHINA	10.1111/jdi.14125		2040-1116	JOURNAL OF DIABETES INVESTIGATION	ENGLISH	1	1	52-62			WILEY	ISI	IDENTIFICATION OF EIGHT GENOMIC PROTECTIVE ALLELES FOR MITOCHONDRIAL DIABETES BY KINSHIP-GRAPH CONVOLUTIONAL NETWORK	ARTICLE		15	2024	WANG JIAHAO;YAN DANDAN;CUI HAOYUE;ZHANG RONG;MA; XIAOJING;CHEN LUONAN;HU CHENG;WU JIARUI	J DIABETES INVESTIG	Aims: Nearly 85\% of maternally inherited diabetes and deafness (MIDD) are caused by the m.3243A>G mutation in the mitochondrial DNA. However, the clinical phenotypes of MIDD may also be influenced by the nuclear genome, this study aimed to investigate nuclear genome variants that influence clinical phenotypes associated with m.3243A>G mutation in MIDD based on whole-genome sequencing of the pati…	Identification of eight genomic protective alleles for mitochondrial diabetes by Kinship-graph convolutional network	Genetics and pathogenesis; Machine learning; Maternally inherited; diabetes and deafness	ASHCROFT FM, 1989, PROG BIOPHYS MOL BIO, V54, P87, DOI 10.1016/0079-6107(89)90013-8; BALLINGER SW, 1992, NAT GENET, V1, P11, DOI 10.1038/NG0492-11; BOLGER AM, 2014, BIOINFORMATICS, V30, P2114, DOI 10.1093/BIOINFORMATICS/BTU170; BUITINCK LARS., 2013, API DESIGN MACHINE L, DOI 10.48550; CARELLI V, 2003, TRENDS GENET, V19, P257, DOI 10.1016/S0168-9525(03)00072-6; CHAE S, 2013, SCI SIGNAL, V6, DOI 10…	CHINESE ACAD SCI;SHANGHAI JIAO TONG UNIV;SHANGHAITECH UNIV;UNIV CHINESE ACAD SCI;SOUTHERN MED UNIV;CHINESE ACAD SCI;UNIV CHINESE ACAD SCI;SHANGHAI JIAO TONG UNIV;SHANGHAITECH UNIV;UNIV CHINESE ACAD SCI;SOUTHERN MED UNIV	CHINESE ACAD SCI		WANG J, 2024, J DIABETES INVESTIG	WANG J, 2024, J DIABETES INVESTIG			111 RIVER ST, HOBOKEN 07030-5774, NJ USA	CHINESE ACADEMY OF SCIENCES; CENTER FOR EXCELLENCE IN MOLECULAR CELL SCIENCE, CAS; CHINESE ACADEMY OF SCIENCES; UNIVERSITY OF CHINESE ACADEMY OF SCIENCES, CAS; SHANGHAI JIAO TONG UNIVERSITY; SHANGHAITECH UNIVERSITY; CHINESE ACADEMY OF SCIENCES; UNIVERSITY OF CHINESE ACADEMY OF SCIENCES, CAS; SOUTHERN MEDICAL UNIVERSITY - CHINA		ALFREDHC@SJTU.EDU.CN WUJR@SIBS.AC.CN		2025-11-13	DV2E7	2040-1124	DEC 2023		INNOVATIVE RESEARCH TEAM OF HIGH-LEVEL LOCAL UNIVERSITY IN SHANGHAI
JONES J;CLARK R;LAWLESS M;MILLER ;DAVID W D;WALDMAN M	ARTIFICIAL INTELLIGENCE; DE NOVO DRUG DESIGN; EVOLUTIONARY ALGORITHMS; MULTI-PARAMETER OPTIMIZATION; PARETO OPTIMIZATION; PHARMACOKINETIC; SIMULATION; QSAR; QSPR; MOLECULAR MODELING; GENERATIVE CHEMISTRY; FALCIPARUM DIHYDROOROTATE DEHYDROGENASE; DE-NOVO DESIGN; ANTIMALARIAL; ACTIVITY; LEAD OPTIMIZATION; PROGRAM; INHIBITORS; POTENT; DISCOVERY	ARTIFICIAL INTELLIGENCE; DE NOVO DRUG DESIGN; EVOLUTIONARY ALGORITHMS; MULTI-PARAMETER OPTIMIZATION; PARETO OPTIMIZATION; PHARMACOKINETIC; SIMULATION; QSAR; QSPR; MOLECULAR MODELING; GENERATIVE CHEMISTRY	FALCIPARUM DIHYDROOROTATE DEHYDROGENASE; DE-NOVO DESIGN; ANTIMALARIAL; ACTIVITY; LEAD OPTIMIZATION; PROGRAM; INHIBITORS; POTENT; DISCOVERY	JONES, J (CORRESPONDING AUTHOR), SIMULAT PLUS INC, 42505 10TH ST WEST, LANCASTER, CA 93534 USA.; JONES, JEREMY; LAWLESS, MICHAEL S.; MILLER, DAVID W.; WALDMAN, MARVIN, SIMULAT PLUS INC, 42505 10TH ST WEST, LANCASTER, CA 93534 USA.; CLARK, ROBERT D., INDIANA UNIV, LUDDY SCH INFORMAT COMP \& ENGN, 700 N WOODLAWN AVE, BLOOMINGTON, IN 47408 USA.	J. COMPUT.-AIDED MOL. DES.	COMPUTER-AIDED DRUG DESIGN HAS ADVANCED RAPIDLY IN RECENT YEARS, AND MULTIPLE INSTANCES OF IN SILICO DESIGNED MOLECULES ADVANCING TO THE CLINIC HAVE DEMONSTRATED THE CONTRIBUTION OF THIS FIELD TO MEDICINE. PROPERLY DESIGNED AND IMPLEMENTED PLATFORMS CAN DRASTICALLY REDUCE DRUG DEVELOPMENT TIMELINES AND COSTS. WHILE SUCH EFFORTS WERE INITIALLY FOCUSED PRIMARILY ON TARGET AFFINITY/ACTIVITY, IT IS N…		JONES, J (CORRESPONDING AUTHOR), SIMULAT PLUS INC, 42505 10TH ST WEST, LANCASTER, CA 93534 USA	10.1007/s10822-024-00552-6		0920-654X	JOURNAL OF COMPUTER-AIDED MOLECULAR DESIGN	ENGLISH	13	1				SPRINGER	ISI	THE AI-DRIVEN DRUG DESIGN (AIDD) PLATFORM: AN INTERACTIVE MULTI-PARAMETER OPTIMIZATION SYSTEM INTEGRATING MOLECULAR EVOLUTION WITH PHYSIOLOGICALLY BASED PHARMACOKINETIC SIMULATIONS	ARTICLE		38	2024	JONES JEREMY;CLARK ROBERT D;LAWLESS MICHAEL S;MILLER; DAVID W;WALDMAN MARVIN	J COMPUT-AIDED MOL DES	Computer-aided drug design has advanced rapidly in recent years, and multiple instances of in silico designed molecules advancing to the clinic have demonstrated the contribution of this field to medicine. Properly designed and implemented platforms can drastically reduce drug development timelines and costs. While such efforts were initially focused primarily on target affinity/activity, it is n…	The AI-driven Drug Design (AIDD) platform: an interactive multi-parameter optimization system integrating molecular evolution with physiologically based pharmacokinetic simulations	Artificial intelligence; De novo drug design; Evolutionary algorithms; Multi-parameter optimization; Pareto optimization; Pharmacokinetic; simulation; QSAR; QSPR; Molecular modeling; Generative chemistry	ANONYMOUS, DAYLIGHT THEORY: SMIRKS - A REACTION TRANSFORM LANGUAGE; ANONYMOUS, DAYL THEOR SMARTS LA; ANONYMOUS, SELECTING A VOTING METHOD: THE CASE FOR THE BORDA COUNT, DOI 10.1007/S10602-022-09380-Y, DOI 10.1007/S10602-022-09380-Y; ANSTINE DM, 2023, J AM CHEM SOC, V145, P8736, DOI 10.1021/JACS.2C13467; BAI QF, 2022, WIRES COMPUT MOL SCI, V12, DOI 10.1002/WCMS.1581; BESNARD J, 2012, NATURE, V492,…	J (CORRESPONDING AUTHOR);INDIANA UNIV	J (CORRESPONDING AUTHOR)		JONES J, 2024, J COMPUT-AIDED MOL DES	JONES J, 2024, J COMPUT-AIDED MOL DES			VAN GODEWIJCKSTRAAT 30, 3311 GZ DORDRECHT, NETHERLANDS	SIMULATIONS PLUS, INC.; INDIANA UNIVERSITY SYSTEM; INDIANA UNIVERSITY BLOOMINGTON	14	JEREMY.JONES@SIMULATIONS-PLUS.COM		2025-11-13	LJ2D5	1573-4951			SIMULATIONS PLUS, INC
LARSON D;BOLAND G	ARTIFICIAL INTELLIGENCE; FEEDBACK; MACHINE LEARNING; PERFORMANCE; MONITORING; PROCESS CONTROL; QUALITY CONTROL; TUBE CURRENT MODULATION; DOSE REDUCTION; CT; OPPORTUNITIES; SYSTEM; BODY	ARTIFICIAL INTELLIGENCE; FEEDBACK; MACHINE LEARNING; PERFORMANCE; MONITORING; PROCESS CONTROL; QUALITY CONTROL	TUBE CURRENT MODULATION; DOSE REDUCTION; CT; OPPORTUNITIES; SYSTEM; BODY	LARSON, DB (CORRESPONDING AUTHOR), STANFORD UNIV, SCH MED, PEDIAT RADIOL, 300 PASTEUR DR, STANFORD, CA 94305 USA.; LARSON, DB (CORRESPONDING AUTHOR), STANFORD UNIV, SCH MED, EDUC \& CLIN OPERAT, DEPT RADIOL, 300 PASTEUR DR, STANFORD, CA 94305 USA.; LARSON, DAVID B., STANFORD UNIV, SCH MED, DEPT RADIOL, STANFORD, CA 94305 USA.; BOLAND, GILES W., HARVARD MED SCH, BRIGHAM \& WOMENS HOSP, DEPT RADIOL…	J. AM. COLL. RADIOL.	THE ADVENT OF ARTIFICIAL INTELLIGENCE (AI) PROMISES TO HAVE A TRANSFORMATIONAL IMPACT ON QUALITY IN MEDICINE, INCLUDING IN RADIOLOGY. HOWEVER, EXPERIENCE HAS SHOWN THAT QUALITY TOOLS ALONE ARE OFTEN NOT SUFFICIENT TO BRING ABOUT CONSISTENT EXCELLENT PERFORMANCE. SPECIFICALLY, RATHER THAN ASSUMING OUTCOME TARGETS ARE CONSISTENTLY MET, IN QUALITY CONTROL, MANAGERS ASSUME THAT WIDE VARIATION IS LIKE…		LARSON, DB (CORRESPONDING AUTHOR), STANFORD UNIV, SCH MED, PEDIAT RADIOL, 300 PASTEUR DR, STANFORD, CA 94305 USA	10.1016/j.jacr.2019.05.048		1546-1440	JOURNAL OF THE AMERICAN COLLEGE OF RADIOLOGY	ENGLISH	26	9	1259-1266			ELSEVIER SCIENCE INC	ISI	IMAGING QUALITY CONTROL IN THE ERA OF ARTIFICIAL INTELLIGENCE	ARTICLE		16	2019	LARSON DAVID B;BOLAND GILES W	J AM COLL RADIOL	The advent of artificial intelligence (AI) promises to have a transformational impact on quality in medicine, including in radiology. However, experience has shown that quality tools alone are often not sufficient to bring about consistent excellent performance. Specifically, rather than assuming outcome targets are consistently met, in quality control, managers assume that wide variation is like…	Imaging Quality Control in the Era of Artificial Intelligence	Artificial intelligence; feedback; machine learning; performance; monitoring; process control; quality control	ANNARUMMA M, 2019, RADIOLOGY, V291, P195, DOI 10.1148/RADIOL.2018180921; BRYCE G.R., 1991, QUALITY ASSURANCE IN EDUCATION, V30, P15; CALVERT C, 2012, J PEDIATR SURG, V47, P1167, DOI 10.1016/J.JPEDSURG.2012.03.021; CHEN KT, 2019, RADIOLOGY, V290, P649, DOI 10.1148/RADIOL.2018180940; CHEN MC, 2018, RADIOLOGY, V286, P845, DOI 10.1148/RADIOL.2017171115; CHOY G, 2018, RADIOLOGY, V288, P318, DOI 10.114…	STANFORD UNIV;STANFORD UNIV;STANFORD UNIV;HARVARD MED SCH	STANFORD UNIV		LARSON D, 2019, J AM COLL RADIOL	LARSON D, 2019, J AM COLL RADIOL			STE 800, 230 PARK AVE, NEW YORK, NY 10169 USA	STANFORD UNIVERSITY; HARVARD UNIVERSITY; HARVARD MEDICAL SCHOOL; HARVARD UNIVERSITY MEDICAL AFFILIATES; BRIGHAM \& WOMEN'S HOSPITAL		DAVID.LARSON@STANFORD.EDU		2025-11-13	IY1DP				SIEMENS HEALTHCARE; PHILIPS HEALTHCARE
LUO P;CHEN R;WU Z;LIU Y;ZHOU ;TIANYAN T	CONCENTRATION-TIME PREDICTION; LONG SHORT-TERM MEMORY (LSTM) NETWORKS; MACHINE LEARNING; PHARMACOKINETICS; HUMAN PHARMACOKINETICS	CONCENTRATION-TIME PREDICTION; LONG SHORT-TERM MEMORY (LSTM) NETWORKS; MACHINE LEARNING; PHARMACOKINETICS	HUMAN PHARMACOKINETICS	ZHOU, TY (CORRESPONDING AUTHOR), PEKING UNIV, SCH PHARMACEUT SCI, DEPT PHARM ADM \& CLIN PHARM, BEIJING, PEOPLES R CHINA.; ZHOU, TY (CORRESPONDING AUTHOR), PEKING UNIV, SCH PHARMACEUT SCI, DEPT PHARMACEUT, BEIJING, PEOPLES R CHINA.; LUO, PINGYAO; CHEN, RONG; ZHOU, TIANYAN, PEKING UNIV, SCH PHARMACEUT SCI, DEPT PHARM ADM \& CLIN PHARM, BEIJING, PEOPLES R CHINA.; LUO, PINGYAO; CHEN, RONG; WU, ZHISO…	CPT-PHARMACOMET. SYST. PHARMACOL.	ACCURATE PREDICTION OF HUMAN PHARMACOKINETICS (PK) FOR LEAD COMPOUNDS IS ONE OF THE CRITICAL DETERMINANTS OF SUCCESSFUL DRUG DEVELOPMENT. TRADITIONAL METHODS FOR PK PARAMETER PREDICTION, SUCH AS IN VITRO TO IN VIVO EXTRAPOLATION AND PHYSIOLOGICALLY BASED PHARMACOKINETIC MODELING, OFTEN REQUIRE EXTENSIVE EXPERIMENTAL DATA AND TIME-CONSUMING CALIBRATION OF PARAMETERS. MACHINE LEARNING (ML) HAS BEEN…		ZHOU, TY (CORRESPONDING AUTHOR), PEKING UNIV, SCH PHARMACEUT SCI, DEPT PHARM ADM \& CLIN PHARM, BEIJING, PEOPLES R CHINA	10.1002/psp4.70128		2163-8306	CPT-PHARMACOMETRICS \& SYSTEMS PHARMACOLOGY	ENGLISH	0					WILEY	ISI	LSTM-BASED PREDICTION OF HUMAN PK PROFILES AND PARAMETERS FOR INTRAVENOUS SMALL MOLECULE DRUGS USING ADME AND PHYSICOCHEMICAL PROPERTIES	ARTICLE; EARLY ACCESS			2025	LUO PINGYAO;CHEN RONG;WU ZHISONG;LIU YAOU;ZHOU; TIANYAN	CPT-PHARMACOMET SYST PHARMACOL	Accurate prediction of human pharmacokinetics (PK) for lead compounds is one of the critical determinants of successful drug development. Traditional methods for PK parameter prediction, such as in vitro to in vivo extrapolation and physiologically based pharmacokinetic modeling, often require extensive experimental data and time-consuming calibration of parameters. Machine learning (ML) has been…	LSTM-Based Prediction of Human PK Profiles and Parameters for Intravenous Small Molecule Drugs Using ADME and Physicochemical Properties	concentration-time prediction; long short-term memory (LSTM) networks; machine learning; pharmacokinetics	BARRON JT, 2019, PROC CVPR IEEE, P4326, DOI 10.1109/CVPR.2019.00446; BECKERS M, 2024, MOL PHARMACEUT, V21, P6220, DOI 10.1021/ACS.MOLPHARMACEUT.4C00562; BENGIO SAMY, SCHEDULED SAMPLING S; BRÄM DS, 2024, J PHARMACOKINET PHAR, V51, P123, DOI 10.1007/S10928-023-09886-4; DAVIES M, 2020, TRENDS PHARMACOL SCI, V41, P390, DOI 10.1016/J.TIPS.2020.03.004; DENNEY WS, 2015, J PHARMACOKINET PHAR, V42, PS65, …	PEKING UNIV;PEKING UNIV;PEKING UNIV;PEKING UNIV;PEKING UNIV FIRST HOSP	PEKING UNIV		LUO P, 2025, CPT-PHARMACOMET SYST PHARMACOL	LUO P, 2025, CPT-PHARMACOMET SYST PHARMACOL			111 RIVER ST, HOBOKEN 07030-5774, NJ USA	PEKING UNIVERSITY; PEKING UNIVERSITY; PEKING UNIVERSITY		TIANYANZHOU@BJMU.EDU.CN		2025-11-13	8ZW8E		OCT 2025		NATIONAL KEY RESEARCH AND DEVELOPMENT PROGRAM OF CHINA
LIU Y;KUANG Y;HAI M;CUI C;LIU D;YANG G	P2Y(12) RECEPTOR ANTAGONIST; POPULATION PHARMACOKINETICS; ANTIPLATELET; THERAPY; PHARMACODYNAMICS; CLOPIDOGREL; AR-C124910XX; JAPANESE; ASIANS		P2Y(12) RECEPTOR ANTAGONIST; POPULATION PHARMACOKINETICS; ANTIPLATELET; THERAPY; PHARMACODYNAMICS; CLOPIDOGREL; AR-C124910XX; JAPANESE; ASIANS	YANG, GP (CORRESPONDING AUTHOR), CENT SOUTH UNIV, XIANGYA HOSP 3, CTR CLIN PHARMACOL, CHANGSHA, PEOPLES R CHINA.; YANG, GP (CORRESPONDING AUTHOR), CENT SOUTH UNIV, XIANGYA SCH PHARMACEUT SCI, CHANGSHA, PEOPLES R CHINA.; CUI, C; LIU, DY (CORRESPONDING AUTHOR), PEKING UNIV THIRD HOSP, DRUG CLIN TRIAL CTR, CTR CLIN MED RES, INST MED INNOVAT \& RES, BEIJING, PEOPLES R CHINA.; LIU, DY (CORRESPONDING A…	CLIN. PHARMACOL. THER.	THE EXPOSURE TO TICAGRELOR (BRILINTA) IS HIGHER IN THE EAST ASIAN POPULATION COMPARED WITH THE WHITE POPULATION, THUS, EAST ASIANS HAVE AN INCREASED RISK OF BLEEDING. WE DEVELOPED A POPULATION PHARMACOKINETIC (POPPK) MODEL OF TICAGRELOR BASED ON A RANDOMIZED 3 X 3 CROSSOVER STUDY IN HEALTHY SUBJECTS. THE AREA UNDER THE CONCENTRATION-TIME CURVE (AUC) OF CHINESE PATIENTS WITH ACUTE CORONARY SYNDROM…		YANG, GP (CORRESPONDING AUTHOR), CENT SOUTH UNIV, XIANGYA HOSP 3, CTR CLIN PHARMACOL, CHANGSHA, PEOPLES R CHINA	10.1002/cpt.3048		0009-9236	CLINICAL PHARMACOLOGY \& THERAPEUTICS	ENGLISH	3	6	1342-1349			WILEY	ISI	MODEL-INFORMED DOSING REGIMEN OF TICAGRELOR IN CHINESE PATIENTS WITH ACUTE CORONARY SYNDROME	ARTICLE		114	2023	LIU YAXIN;KUANG YUN;HAI MIN;CUI CHENG;LIU DONGYANG;YANG GUOPING	CLIN PHARMACOL THER	The exposure to ticagrelor (BRILINTA) is higher in the East Asian population compared with the White population, thus, East Asians have an increased risk of bleeding. We developed a population pharmacokinetic (PopPK) model of ticagrelor based on a randomized 3 x 3 crossover study in healthy subjects. The area under the concentration-time curve (AUC) of Chinese patients with acute coronary syndrom…	Model-Informed Dosing Regimen of Ticagrelor in Chinese Patients With Acute Coronary Syndrome		BUTLER K, 2011, J CLIN PHARMACOL, V51, P978, DOI 10.1177/0091270010379409; CLAASSENS DMF, 2019, NEW ENGL J MED, V381, P1621, DOI 10.1056/NEJMOA1907096; EUTENEUER JC, 2019, J CLIN PHARMACOL, V59, P168, DOI 10.1002/JCPH.1315; GOTO S, 2015, CIRC J, V79, P2452, DOI 10.1253/CIRCJ.CJ-15-0112; GRAIPE A, 2021, SCI REP-UK, V11, DOI 10.1038/S41598-021-01525-7; HUO Y.J., 2018, SCI BULL, V2019, P14; JAMES S,…	CENT SOUTH UNIV;CENT SOUTH UNIV;PEKING UNIV THIRD HOSP;PEKING UNIV THIRD HOSP;CENT SOUTH UNIV;CENT SOUTH UNIV;PEKING UNIV THIRD HOSP;PEKING UNIV THIRD HOSP	CENT SOUTH UNIV		LIU Y, 2023, CLIN PHARMACOL THER	LIU Y, 2023, CLIN PHARMACOL THER			111 RIVER ST, HOBOKEN 07030-5774, NJ USA	CENTRAL SOUTH UNIVERSITY; CENTRAL SOUTH UNIVERSITY		CUICHENG1226@163.COM LIUDONGYANG@VIP.SINA.COM YGP9880@126.COM		2025-11-13	Y8HI7	1532-6535	OCT 2023		KEY RESEARCH AND DEVELOPMENT PROJECT OF HUNAN PROVINCE [2020SK2010]; NATIONAL MAJOR NEW DRUG CREATION PROJECT OF CHINA [2020ZX09201-010]
HAN L;CHEN X;LIU T;ZHANG Z;CHEN F;ZHAN D;YU Y;YU G	SHAP ANALYSIS; POPULATION PHARMACOKINETICS; RANDOM FORESTS; THERAPEUTIC; DRUG MONITORING; BAYESIAN-ESTIMATION; ACID; TACROLIMUS; RECIPIENTS; CHILDREN; PSN	SHAP ANALYSIS; POPULATION PHARMACOKINETICS; RANDOM FORESTS; THERAPEUTIC; DRUG MONITORING	POPULATION PHARMACOKINETICS; BAYESIAN-ESTIMATION; ACID; TACROLIMUS; RECIPIENTS; CHILDREN; PSN	YU, G (CORRESPONDING AUTHOR), CHINA PHARMACEUT UNIV, SCH BASIC MED \& CLIN PHARM, NANJING 211198, PEOPLES R CHINA.; CHEN, F (CORRESPONDING AUTHOR), NANJING MED UNIV, PHARMACEUT SCI RES CTR, DEPT PHARM, CHILDRENS HOSP, NANJING 210008, PEOPLES R CHINA.; ZHAN, DC; YU, Y (CORRESPONDING AUTHOR), NANJING UNIV, NATL KEY LAB NOVEL SOFTWARE TECHNOL, NANJING 210023, PEOPLES R CHINA.; HAN, LU-YAO; CHEN, XIA…	EUR. J. PHARM. SCI.	BACKGROUND: MYCOPHENOLATE MOFETIL (MMF), A CORNERSTONE IMMUNOSUPPRESSANT FOR LUPUS NEPHRITIS, IS INCREASINGLY USED OFF-LABEL IN PEDIATRIC IMMUNE-MEDIATED RENAL DISEASES. THE AIMS OF THIS STUDY WERE TO DEVELOP AND VALIDATE PHARMACOKINETIC MODELS FOR MYCOPHENOLIC ACID (MPA), THE ACTIVE METABOLITE OF MMF, TO OPTIMIZE DOSING STRATEGIES IN CHINESE PEDIATRIC PATIENTS WITH IMMUNE-MEDIATED RENAL DISEASES…		YU, G (CORRESPONDING AUTHOR), CHINA PHARMACEUT UNIV, SCH BASIC MED \& CLIN PHARM, NANJING 211198, PEOPLES R CHINA	10.1016/j.ejps.2025.107146		0928-0987	EUROPEAN JOURNAL OF PHARMACEUTICAL SCIENCES	ENGLISH	1					ELSEVIER	ISI	APPLYING EXPOSURE-RESPONSE ANALYSIS TO ENHANCE MYCOPHENOLATE MOFETIL DOSING PRECISION IN PEDIATRIC PATIENTS WITH IMMUNE-MEDIATED RENAL DISEASES BY MACHINE LEARNING MODELS	ARTICLE		211	2025	HAN LU-YAO;CHEN XIANG;LIU TIAN-SHUO;ZHANG ZHI-LONG; CHEN FENG;ZHAN DE-CHUAN;YU YANG;YU GUO	EUR J PHARM SCI	Background: Mycophenolate mofetil (MMF), a cornerstone immunosuppressant for lupus nephritis, is increasingly used off-label in pediatric immune-mediated renal diseases. The aims of this study were to develop and validate pharmacokinetic models for mycophenolic acid (MPA), the active metabolite of MMF, to optimize dosing strategies in Chinese pediatric patients with immune-mediated renal diseases…	Applying exposure-response analysis to enhance Mycophenolate Mofetil dosing precision in pediatric patients with immune-mediated renal diseases by machine learning models	SHAP analysis; Population pharmacokinetics; Random forests; Therapeutic; drug monitoring	ALENEZI FN, 2021, SCI REP-UK, V11, DOI 10.1038/S41598-021-96389-2; BEAULIEU Q, 2022, EUR J CLIN PHARMACOL, V78, P1003, DOI 10.1007/S00228-022-03295-1; BONATE PL, 2012, AAPS J, V14, P749, DOI 10.1208/S12248-012-9387-9; CASTAÑEDA S, 2024, J CLIN MED, V13, DOI 10.3390/JCM13216621; CHAKRAVARTY EF, 2024, LANCET RHEUMATOL, V6, PE168, DOI 10.1016/S2665-9913(23)00320-X; CHEN B, 2019, J CLIN PHARMACOL, V5…	CHINA PHARMACEUT UNIV;NANJING MED UNIV;NANJING UNIV;CHINA PHARMACEUT UNIV;NANJING MED UNIV;NANJING UNIV	CHINA PHARMACEUT UNIV		HAN L, 2025, EUR J PHARM SCI	HAN L, 2025, EUR J PHARM SCI			RADARWEG 29, 1043 NX AMSTERDAM, NETHERLANDS	CHINA PHARMACEUTICAL UNIVERSITY; NANJING MEDICAL UNIVERSITY; NANJING UNIVERSITY	107146	CHENFENG18@NJMU.EDU.CN ZHANDC@NJU.EDU.CN YUY@NJU.EDU.CN GUOYU@CPU.EDU.CN		2025-11-13	3UH8B	1879-0720			JIANGSU PROVINCIAL NATURAL SCIENCE FUND [BK20200005]
KOCH G;PFISTER M;DAUNHAWER I;WILBAUX ;MELANIE M;WELLMANN S;VOGT J	PHARMACOKINETIC PARAMETERS; MODELS; PHARMACOLOGY		PHARMACOKINETIC PARAMETERS; MODELS; PHARMACOLOGY	KOCH, G (CORRESPONDING AUTHOR), UNIV BASEL CHILDRENS HOSP UKBB, PAEDIAT PHARMACOL \& PHARMACOMETR RES, BASEL, SWITZERLAND.; VOGT, JE (CORRESPONDING AUTHOR), SWISS FED INST TECHNOL, INST MACHINE LEARNING, DEPT COMP SCI, ZURICH, SWITZERLAND.; KOCH, GILBERT; PFISTER, MARC; WILBAUX, MELANIE, UNIV BASEL CHILDRENS HOSP UKBB, PAEDIAT PHARMACOL \& PHARMACOMETR RES, BASEL, SWITZERLAND.; DAUNHAWER, IMANT; …	CLIN. PHARMACOL. THER.	CLINICAL PHARMACOLOGY IS A MULTIDISCIPLINARY DATA SCIENCES FIELD THAT UTILIZES MATHEMATICAL AND STATISTICAL METHODS TO GENERATE MAXIMAL KNOWLEDGE FROM DATA. PHARMACOMETRICS (PMX) IS A WELL-RECOGNIZED TOOL TO CHARACTERIZE DISEASE PROGRESSION, PHARMACOKINETICS, AND RISK FACTORS. BECAUSE THE AMOUNT OF DATA PRODUCED KEEPS GROWING WITH INCREASING PACE, THE COMPUTATIONAL EFFORT NECESSARY FOR PMX MODELS…		KOCH, G (CORRESPONDING AUTHOR), UNIV BASEL CHILDRENS HOSP UKBB, PAEDIAT PHARMACOL \& PHARMACOMETR RES, BASEL, SWITZERLAND	10.1002/cpt.1774		0009-9236	CLINICAL PHARMACOLOGY \& THERAPEUTICS	ENGLISH	51	4	926-933			WILEY	ISI	PHARMACOMETRICS AND MACHINE LEARNING PARTNER TO ADVANCE CLINICAL DATA ANALYSIS	ARTICLE		107	2020	KOCH GILBERT;PFISTER MARC;DAUNHAWER IMANT;WILBAUX; MELANIE;WELLMANN SVEN;VOGT JULIA E	CLIN PHARMACOL THER	Clinical pharmacology is a multidisciplinary data sciences field that utilizes mathematical and statistical methods to generate maximal knowledge from data. Pharmacometrics (PMX) is a well-recognized tool to characterize disease progression, pharmacokinetics, and risk factors. Because the amount of data produced keeps growing with increasing pace, the computational effort necessary for PMX models…	Pharmacometrics and Machine Learning Partner to Advance Clinical Data Analysis		BONATE PL, 2011, PHARMACOKINETICS IN DRUG DEVELOPMENT, VOL 3: ADVANCES AND APPLICATIONS, P1, DOI 10.1007/978-1-4419-7937-7\_1; BREIMAN L, 2001, MACH LEARN, V45, P5, DOI 10.1023/A:1010933404324; CHEN PHC, 2019, NAT MATER, V18, P410, DOI 10.1038/S41563-019-0345-0; DAUNHAWER I, 2019, PEDIATR RES, V86, P122, DOI 10.1038/S41390-019-0384-X; DAYNEKA NL, 1993, J PHARMACOKINET BIOP, V21, P457, DOI 10.1007…	UNIV BASEL CHILDRENS HOSP UKBB;SWISS FED INST TECHNOL;UNIV BASEL CHILDRENS HOSP UKBB;SWISS FED INST TECHNOL;UNIV REGENSBURG	UNIV BASEL CHILDRENS HOSP UKBB		KOCH G, 2020, CLIN PHARMACOL THER	KOCH G, 2020, CLIN PHARMACOL THER			111 RIVER ST, HOBOKEN 07030-5774, NJ USA	SWISS FEDERAL INSTITUTES OF TECHNOLOGY DOMAIN; ETH ZURICH; UNIVERSITY OF REGENSBURG		GILBERT.KOCH@UKBB.CH JULIA.VOGT@INF.ETHZ.CH		2025-11-13	KW1QL	1532-6535	FEB 2020
PONTHIER L;AUTMIZGUINE J;FRANCK B;ASBERG ;ANDERS A;OVETCHKINE P;DESTERE A;MARQUET ;PIERRE P;LABRIFFE M;WOILLARD J	INFLAMMATORY-BOWEL-DISEASE; POPULATION PHARMACOKINETIC MODELS; CROHNS-DISEASE; INFLIXIMAB DEPENDENCY; TROUGH LEVELS; PERFORMANCE; REMISSION		INFLAMMATORY-BOWEL-DISEASE; POPULATION PHARMACOKINETIC MODELS; CROHNS-DISEASE; INFLIXIMAB DEPENDENCY; TROUGH LEVELS; PERFORMANCE; REMISSION	WOILLARD, JB (CORRESPONDING AUTHOR), UNIV LIMOGES, PHARMACOL \& TRANSPLANTAT, INSERM U1248, 2 RUE PR DESCOTTES, F-87000 LIMOGES, FRANCE.; WOILLARD, JB (CORRESPONDING AUTHOR), UNIV HOSP LIMOGES, DEPT PHARMACOL TOXICOL \& PHARMACOVIGILANCE, LIMOGES, FRANCE.; PONTHIER, LAURE; MARQUET, PIERRE; LABRIFFE, MARC; WOILLARD, JEAN-BAPTISTE, UNIV LIMOGES, PHARMACOL \& TRANSPLANTAT, INSERM U1248, 2 RUE PR DES…	CLIN. PHARMACOKINET.	BACKGROUND AND OBJECTIVESGANCICLOVIR (GCV) AND VALGANCICLOVIR (VGCV) SHOW LARGE INTERINDIVIDUAL PHARMACOKINETIC VARIABILITY, PARTICULARLY IN CHILDREN. THE OBJECTIVES OF THIS STUDY WERE (1) TO DEVELOP MACHINE LEARNING (ML) ALGORITHMS TRAINED ON SIMULATED PHARMACOKINETICS PROFILES OBTAINED BY MONTE CARLO SIMULATIONS TO ESTIMATE THE BEST GANCICLOVIR OR VALGANCICLOVIR STARTING DOSE IN CHILDREN AND (2…		WOILLARD, JB (CORRESPONDING AUTHOR), UNIV LIMOGES, PHARMACOL \& TRANSPLANTAT, INSERM U1248, 2 RUE PR DESCOTTES, F-87000 LIMOGES, FRANCE	10.1007/s40262-024-01362-7		0312-5963	CLINICAL PHARMACOKINETICS	ENGLISH	5	4	539-550			ADIS INT LTD	ISI	OPTIMIZATION OF GANCICLOVIR AND VALGANCICLOVIR STARTING DOSE IN CHILDREN BY MACHINE LEARNING	ARTICLE		63	2024	PONTHIER LAURE;AUTMIZGUINE JULIE;FRANCK BENEDICTE;ASBERG; ANDERS;OVETCHKINE PHILIPPE;DESTERE ALEXANDRE;MARQUET; PIERRE;LABRIFFE MARC;WOILLARD JEAN-BAPTISTE	CLIN PHARMACOKINET	Background and ObjectivesGanciclovir (GCV) and valganciclovir (VGCV) show large interindividual pharmacokinetic variability, particularly in children. The objectives of this study were (1) to develop machine learning (ML) algorithms trained on simulated pharmacokinetics profiles obtained by Monte Carlo simulations to estimate the best ganciclovir or valganciclovir starting dose in children and (2…	Optimization of Ganciclovir and Valganciclovir Starting Dose in Children by Machine Learning		ANONYMOUS, US; ÅSBERG A, 2014, PEDIATR TRANSPLANT, V18, P103, DOI 10.1111/PETR.12179; BARON-COHEN S, 2001, J AUTISM DEV DISORD, V31, P5, DOI 10.1023/A:1005653411471; BATEMAN CM, 2021, VIRUSES-BASEL, V13, DOI 10.3390/V13102001; BICCLER JL, 2018, JCO CLIN CANCER INFO, V2, DOI 10.1200/CCI.18.00025; BOUOUDA M, 2022, PHARM RES-DORDR, V39, P721, DOI 10.1007/S11095-022-03252-8; CHEN TQ, 2016, KDD'16: PR…	UNIV LIMOGES;UNIV HOSP LIMOGES;LABRIFFE;UNIV LIMOGES;UNIV HOSP LIMOGES;CTR HOSP UNIV SAINTE JUSTINE;CTR HOSP UNIV SAINTE JUSTINE;UNIV MONTREAL;RENNES;UNIV RENNES;OSLO UNIV HOSP;UNIV OSLO;UNIV HOSP NICE;LABRIFFE;UNIV HOSP LIMOGES	UNIV LIMOGES		PONTHIER L, 2024, CLIN PHARMACOKINET	PONTHIER L, 2024, CLIN PHARMACOKINET			5 THE WAREHOUSE WAY, NORTHCOTE 0627, AUCKLAND, NEW ZEALAND	INSTITUT NATIONAL DE LA SANTE ET DE LA RECHERCHE MEDICALE (INSERM); UNIVERSITE DE LIMOGES; CHU LIMOGES; UNIVERSITE DE MONTREAL; UNIVERSITE DE MONTREAL; UNIVERSITE DE MONTREAL; CHU RENNES; UNIVERSITE DE RENNES; INSTITUT NATIONAL DE LA SANTE ET DE LA RECHERCHE MEDICALE (INSERM); UNIVERSITY OF OSLO; UNIVERSITY OF OSLO; CHU NICE; CHU LIMOGES		JEAN-BAPTISTE.WOILLARD@UNILIM.FR		2025-11-13	OU2O1	1179-1926	MAR 2024
CHA H;CHOE K;SHIN E;RAMANATHAN M;HAN S	LARGE LANGUAGE MODEL (LLM); ARTIFICIAL INTELLIGENCE; MODEL AUTOMATION; NONMEM; PHARMACOMETRICS	LARGE LANGUAGE MODEL (LLM); ARTIFICIAL INTELLIGENCE; MODEL AUTOMATION; NONMEM; PHARMACOMETRICS		HAN, S (CORRESPONDING AUTHOR), CATHOLIC UNIV KOREA, COLL MED, DEPT PHARMACOL, 222 BANPO DAERO, SEOUL 06591, SOUTH KOREA.; HAN, S (CORRESPONDING AUTHOR), CATHOLIC UNIV KOREA, COLL MED, PIPET PHARMACOMETR INST PRACT EDUC \& TRAINING, SEOUL 06591, SOUTH KOREA.; RAMANATHAN, M (CORRESPONDING AUTHOR), SUNY BUFFALO, UNIV BUFFALO, DEPT PHARMACEUT SCI, ARTIFICIAL INTELLIGENCE \& CLIN PHARMACOL LAB, BUFFAL…	J. PHARMACOKINET. PHARMACODYN.	ADVANCEMENTS IN LARGE LANGUAGE MODELS (LLMS) HAVE SUGGESTED THEIR POTENTIAL UTILITY FOR DIVERSE PHARMACOMETRICS TASKS. THIS STUDY INVESTIGATED THE PERFORMANCE OF LLM FOR GENERATING STRUCTURE DIAGRAMS, PUBLICATION-READY TABLES, ANALYSIS REPORTS, AND CONDUCTING SIMULATIONS USING OUTPUT FILES FROM PHARMACOMETRICS MODELS. FORTY-FOUR NONMEM OUTPUT FILES WERE OBTAINED FROM THE GITHUB SOFTWARE REPOSITOR…		HAN, S (CORRESPONDING AUTHOR), CATHOLIC UNIV KOREA, COLL MED, DEPT PHARMACOL, 222 BANPO DAERO, SEOUL 06591, SOUTH KOREA	10.1007/s10928-025-09982-7		1567-567X	JOURNAL OF PHARMACOKINETICS AND PHARMACODYNAMICS	ENGLISH	2	3				SPRINGER/PLENUM PUBLISHERS	ISI	LEVERAGING LARGE LANGUAGE MODELS IN PHARMACOMETRICS: EVALUATION OF NONMEM OUTPUT INTERPRETATION AND SIMULATION CAPABILITIES	ARTICLE		52	2025	CHA HWA JUN;CHOE KYUYEON;SHIN EUIBEOM;RAMANATHAN MURALI;HAN SUNGPIL	J PHARMACOKINET PHARMACODYN	Advancements in large language models (LLMs) have suggested their potential utility for diverse pharmacometrics tasks. This study investigated the performance of LLM for generating structure diagrams, publication-ready tables, analysis reports, and conducting simulations using output files from pharmacometrics models. Forty-four NONMEM output files were obtained from the GitHub software repositor…	Leveraging large language models in pharmacometrics: evaluation of NONMEM output interpretation and simulation capabilities	Large Language Model (LLM); Artificial intelligence; Model automation; NONMEM; Pharmacometrics	ANONYMOUS, R: A LANGUAGE AND ENVIRONMENT FOR STATISTICAL COMPUTING; ANTHROPIC CLAUDE WEBSITE, ABOUT US; BAUER RJ, 2019, CPT-PHARMACOMET SYST, V8, P525, DOI 10.1002/PSP4.12404; CHATURVEDULA A, 2019, CPT-PHARMACOMET SYST, V8, P440, DOI 10.1002/PSP4.12418; CLOESMEIJER ME, 2024, BRIT J CLIN PHARMACO, V90, P360, DOI 10.1111/BCP.15895; DAS BC, 2025, ACM COMPUT SURV, V57, DOI 10.1145/3712001; ETTE EI., …	CATHOLIC UNIV KOREA;CATHOLIC UNIV KOREA;UNIV BUFFALO;CATHOLIC UNIV KOREA;CATHOLIC UNIV KOREA;UNIV BUFFALO	CATHOLIC UNIV KOREA		CHA H, 2025, J PHARMACOKINET PHARMACODYN	CHA H, 2025, J PHARMACOKINET PHARMACODYN			233 SPRING ST, NEW YORK, NY 10013 USA	CATHOLIC UNIVERSITY OF KOREA; CATHOLIC UNIVERSITY OF KOREA; STATE UNIVERSITY OF NEW YORK (SUNY) SYSTEM; UNIVERSITY AT BUFFALO, SUNY	34	MURALI@BUFFALO.EDU SHAN@CATHOLIC.AC.KR		2025-11-13	3JZ2V	1573-8744			DEPARTMENT OF DEFENSE MULTIPLE SCLEROSIS RESEARCH PROGRAM FOR THE OFFICE OF THE CONGRESSIONALLY DIRECTED MEDICAL RESEARCH PROGRAMS (CDMRP) [MS190096]; COMMUNICATE INTEGRATED DEVELOPMENT GLOBAL HEALTH DIVISION OF THE BILL AND MELINDA GATES FOUNDATION [INV-080729]; MINISTRY OF FOOD AND DRUG SAFETY [RS-2024-00396711]
LI Z;LI R;NIU W;ZHENG X;WANG ;ZHENG-XIN Z;ZHONG M;QIU X	LIVER TRANSPLANT RECIPIENTS; MACHINE LEARNING; POPULATION; PHARMACOKINETICS; TACROLIMUS; SEX-DIFFERENCES; CYP3A5; PHARMACODYNAMICS; POLYMORPHISMS; CYCLOSPORINE; DOSAGE; PERIOD; BLOOD	LIVER TRANSPLANT RECIPIENTS; MACHINE LEARNING; POPULATION; PHARMACOKINETICS; TACROLIMUS	SEX-DIFFERENCES; CYP3A5; PHARMACODYNAMICS; POLYMORPHISMS; CYCLOSPORINE; DOSAGE; PERIOD; BLOOD	QIU, XY (CORRESPONDING AUTHOR), FUDAN UNIV, HUASHAN HOSP, DEPT PHARM, SHANGHAI 200040, PEOPLES R CHINA.; LI, ZI-RAN; NIU, WAN-JIE; ZHENG, XIN-YI; ZHONG, MING-KANG; QIU, XIAO-YAN, FUDAN UNIV, HUASHAN HOSP, DEPT PHARM, SHANGHAI, PEOPLES R CHINA.; LI, RUI-DONG; WANG, ZHENG-XIN, FUDAN UNIV, HUASHAN HOSP, LIVER TRANSPLANT CTR, DEPT GEN SURG, SHANGHAI, PEOPLES R CHINA.; QIU, XIAO-YAN, FUDAN UNIV, HUASH…	J. CLIN. PHARMACOL.	THIS STUDY AIMED TO DEVELOP AND EVALUATE A POPULATION PHARMACOKINETIC (PPK) COMBINED MACHINE LEARNING APPROACH TO PREDICT TACROLIMUS TROUGH CONCENTRATIONS FOR CHINESE ADULT LIVER TRANSPLANT RECIPIENTS IN THE EARLY POSTTRANSPLANT PERIOD. TACROLIMUS TROUGH CONCENTRATIONS WERE RETROSPECTIVELY COLLECTED FROM ROUTINE MONITORING RECORDS OF LIVER TRANSPLANT RECIPIENTS AND DIVIDED INTO THE TRAINING DATA …		QIU, XY (CORRESPONDING AUTHOR), FUDAN UNIV, HUASHAN HOSP, DEPT PHARM, SHANGHAI 200040, PEOPLES R CHINA	10.1002/jcph.2156		0091-2700	JOURNAL OF CLINICAL PHARMACOLOGY	ENGLISH	13	3	314-325			WILEY	ISI	POPULATION PHARMACOKINETIC MODELING COMBINED WITH MACHINE LEARNING APPROACH IMPROVED TACROLIMUS TROUGH CONCENTRATION PREDICTION IN CHINESE ADULT LIVER TRANSPLANT RECIPIENTS	ARTICLE		63	2023	LI ZI-RAN;LI RUI-DONG;NIU WAN-JIE;ZHENG XIN-YI;WANG; ZHENG-XIN;ZHONG MING-KANG;QIU XIAO-YAN	J CLIN PHARMACOL	This study aimed to develop and evaluate a population pharmacokinetic (PPK) combined machine learning approach to predict tacrolimus trough concentrations for Chinese adult liver transplant recipients in the early posttransplant period. Tacrolimus trough concentrations were retrospectively collected from routine monitoring records of liver transplant recipients and divided into the training data …	Population Pharmacokinetic Modeling Combined With Machine Learning Approach Improved Tacrolimus Trough Concentration Prediction in Chinese Adult Liver Transplant Recipients	liver transplant recipients; machine learning; population; pharmacokinetics; tacrolimus	ANTIGNAC M, 2005, EUR J CLIN PHARMACOL, V61, P409, DOI 10.1007/S00228-005-0933-6; BRUNET M, 2019, THER DRUG MONIT, V41, P261, DOI 10.1097/FTD.0000000000000640; BURRA P, 2016, J HEPATOL, V64, P433, DOI 10.1016/J.JHEP.2015.10.006; CAI XJ, 2020, EUR J PHARM SCI, V152, DOI 10.1016/J.EJPS.2020.105448; CAMPAGNE O, 2019, J CLIN PHARMACOL, V59, P309, DOI 10.1002/JCPH.1325; CHATURVEDULA A, 2019, CPT-PHARM…	FUDAN UNIV;FUDAN UNIV;FUDAN UNIV;FUDAN UNIV	FUDAN UNIV		LI Z, 2023, J CLIN PHARMACOL	LI Z, 2023, J CLIN PHARMACOL			111 RIVER ST, HOBOKEN 07030-5774, NJ USA	FUDAN UNIVERSITY; FUDAN UNIVERSITY; FUDAN UNIVERSITY		XYQIU@FUDAN.EDU.CN		2025-11-13	9E2QS	1552-4604	DEC 2022		SHANGHAI ``RISING STARS OF MEDICAL TALENT'' YOUTH DEVELOPMENT CLINICAL PHARMACIST PROGRAM [2018-1]; SHANGHAI SCIENCE AND TECHNOLOGY INNOVATION PROGRAM 2019 KEY PROJECTIN SOFT SCIENCE RESEARCH FIELD [19692107000]; 2019 KEY CLINICAL PROGRAM OF CLINICAL PHARMACY [SHSLCZDZK06502]
HANDA K;SAKAMOTO S;KAGEYAMA M;IIJIMA ;TAKESHI T	PHARMACOKINETIC MODELS; ANIMAL DATA; PREDICTION; REGRESSION; CLEARANCE; HUMANS		PHARMACOKINETIC MODELS; ANIMAL DATA; PREDICTION; REGRESSION; CLEARANCE; HUMANS	HANDA, K (CORRESPONDING AUTHOR), TEIJIN PHARM LTD, TEIJIN INST BIOMED RES, TOXICOL \& DMPK RES DEPT, 4-3-2 ASAHIGAOKA, HINO, TOKYO 1918512, JAPAN.; HANDA, KOICHI; KAGEYAMA, MICHIHARU; IIJIMA, TAKESHI, TEIJIN PHARM LTD, TEIJIN INST BIOMED RES, TOXICOL \& DMPK RES DEPT, 4-3-2 ASAHIGAOKA, HINO, TOKYO 1918512, JAPAN.; SAKAMOTO, SEISHIRO, TEIJIN PHARM LTD, PHARMACEUT DEV COORDINAT DEPT, 3-2-1 KASUMIGA…	EUR. J. DRUG METABOL. PHARMACOKINET.	BACKGROUNDTHE DEMAND FOR PHYSIOLOGICALLY BASED PHARMACOKINETIC (PBPK) MODEL IS INCREASING CURRENTLY. NEW DRUG APPLICATION (NDA) OF MANY COMPOUNDS IS SUBMITTED WITH PBPK MODELS FOR EFFICIENT DRUG DEVELOPMENT. TISSUE-TO-PLASMA PARTITION COEFFICIENT (K-P) IS A KEY PARAMETER FOR THE PBPK MODEL TO DESCRIBE DIFFERENTIAL EQUATIONS. HOWEVER, IT IS DIFFICULT TO OBTAIN THE K-P VALUE EXPERIMENTALLY BECAUSE …		HANDA, K (CORRESPONDING AUTHOR), TEIJIN PHARM LTD, TEIJIN INST BIOMED RES, TOXICOL \& DMPK RES DEPT, 4-3-2 ASAHIGAOKA, HINO, TOKYO 1918512, JAPAN	10.1007/s13318-023-00832-w		0378-7966	EUROPEAN JOURNAL OF DRUG METABOLISM AND PHARMACOKINETICS	ENGLISH	3	4	341-352			SPRINGER FRANCE	ISI	DEVELOPMENT OF A 2D-QSAR MODEL FOR TISSUE-TO-PLASMA PARTITION COEFFICIENT VALUE WITH HIGH ACCURACY USING MACHINE LEARNING METHOD, MINIMUM REQUIRED EXPERIMENTAL VALUES, AND PHYSICOCHEMICAL DESCRIPTORS	ARTICLE		48	2023	HANDA KOICHI;SAKAMOTO SEISHIRO;KAGEYAMA MICHIHARU;IIJIMA; TAKESHI	EUR J DRUG METABOL PHARMACOKINET	BackgroundThe demand for physiologically based pharmacokinetic (PBPK) model is increasing currently. New drug application (NDA) of many compounds is submitted with PBPK models for efficient drug development. Tissue-to-plasma partition coefficient (K-p) is a key parameter for the PBPK model to describe differential equations. However, it is difficult to obtain the K-p value experimentally because …	Development of a 2D-QSAR Model for Tissue-to-Plasma Partition Coefficient Value with High Accuracy Using Machine Learning Method, Minimum Required Experimental Values, and Physicochemical Descriptors		ADMET PREDICTOR SOFTWARE, US; ANONYMOUS, GUID INV DRUG INT; ANONYMOUS, MOD INF DRUG DEV PIL; AYLOO S, 2019, CURR OPIN NEUROBIOL, V57, P32, DOI 10.1016/J.CONB.2018.12.014; BABA H, 2017, INT J PHARMACEUT, V522, P222, DOI 10.1016/J.IJPHARM.2017.03.009; BABA H, 2015, PHARM RES-DORDR, V32, P3604, DOI 10.1007/S11095-015-1720-4; BABA H, 2015, PHARM RES-DORDR, V32, P2360, DOI 10.1007/S11095-015-1629-Y; B…	TEIJIN INST BIOMED RES;TEIJIN INST BIOMED RES	TEIJIN INST BIOMED RES		HANDA K, 2023, EUR J DRUG METABOL PHARMACOKINET	HANDA K, 2023, EUR J DRUG METABOL PHARMACOKINET			22 RUE DE PALESTRO, PARIS, 75002, FRANCE	TEIJIN PHARMA LIMITED		KO.HANDA@TEIJIN.CO.JP		2025-11-13	K8JV0	2107-0180	JUN 2023
GREFFIER J;FRANDON J;DURAND Q;KAMMOUN ;TAREK T;LOISY M;BEREGI J;DABLI D	ARTIFICIAL INTELLIGENCE; MULTIDETECTOR COMPUTED TOMOGRAPHY; TASK-BASED; IMAGE QUALITY ASSESSMENT; LUMBAR SPINE; DEEP LEARNING IMAGE; RECONSTRUCTION ALGORITHM; ITERATIVE RECONSTRUCTION; REDUCTION; METASTASES	ARTIFICIAL INTELLIGENCE; MULTIDETECTOR COMPUTED TOMOGRAPHY; TASK-BASED; IMAGE QUALITY ASSESSMENT; LUMBAR SPINE; DEEP LEARNING IMAGE; RECONSTRUCTION ALGORITHM	IMAGE QUALITY ASSESSMENT; ITERATIVE RECONSTRUCTION; REDUCTION; METASTASES	GREFFIER, J (CORRESPONDING AUTHOR), MONTPELLIER UNIV, NIMES UNIV HOSP, DEPT MED IMAGING, IMAGINE UR UM 103, F-30029 NIMES, FRANCE.; GREFFIER, J (CORRESPONDING AUTHOR), NIMES UNIV HOSP, DEPT MED PHYS, F-30029 NIMES 9, FRANCE.; GREFFIER, JOEL; FRANDON, JULIEN; DURAND, QUENTIN; KAMMOUN, TAREK; LOISY, MAELISS; BEREGI, JEAN -PAUL; DABLI, DJAMEL, MONTPELLIER UNIV, NIMES UNIV HOSP, DEPT MED IMAGING, IMA…	DIAGN. INTERV. IMAGING	PURPOSE: THE PURPOSE OF THIS STUDY WAS TO ASSESS THE IMPACT OF THE NEW ARTIFICIAL INTELLIGENCE DEEP-LEARNING RECONSTRUCTION (AI-DLR) ALGORITHM ON IMAGE QUALITY AND RADIATION DOSE COMPARED WITH ITERATIVE RECONSTRUC-TION ALGORITHM IN LUMBAR SPINE COMPUTED TOMOGRAPHY (CT) EXAMINATION.MATERIALS AND METHODS: ACQUISITIONS ON PHANTOMS WERE PERFORMED USING A TUBE CURRENT MODULATION SYSTEM FOR FOUR DOSERI…		GREFFIER, J (CORRESPONDING AUTHOR), MONTPELLIER UNIV, NIMES UNIV HOSP, DEPT MED IMAGING, IMAGINE UR UM 103, F-30029 NIMES, FRANCE	10.1016/j.diii.2022.08.004		2211-5684	DIAGNOSTIC AND INTERVENTIONAL IMAGING	ENGLISH	23	2	76-83			ELSEVIER MASSON, CORP OFF	ISI	CONTRIBUTION OF AN ARTIFICIAL INTELLIGENCE DEEP-LEARNING RECONSTRUCTION ALGORITHM FOR DOSE OPTIMIZATION IN LUMBAR SPINE CT EXAMINATION: A PHANTOM STUDY	ARTICLE		104	2023	GREFFIER JOEL;FRANDON JULIEN;DURAND QUENTIN;KAMMOUN; TAREK;LOISY MAELISS;BEREGI JEAN -PAUL;DABLI DJAMEL	DIAGN INTERV IMAGING	Purpose: The purpose of this study was to assess the impact of the new artificial intelligence deep-learning reconstruction (AI-DLR) algorithm on image quality and radiation dose compared with iterative reconstruc-tion algorithm in lumbar spine computed tomography (CT) examination.Materials and methods: Acquisitions on phantoms were performed using a tube current modulation system for four DoseRi…	Contribution of an artificial intelligence deep-learning reconstruction algorithm for dose optimization in lumbar spine CT examination: A phantom study	Artificial intelligence; Multidetector computed tomography; Task-based; image quality assessment; Lumbar spine; Deep learning image; reconstruction algorithm	AKAGI M, 2019, EUR RADIOL, V29, P6163, DOI 10.1007/S00330-019-06170-3; BRADY SL, 2021, RADIOLOGY, V298, P180, DOI 10.1148/RADIOL.2020202317; BURGESS AE, 1997, J OPT SOC AM A, V14, P2420, DOI 10.1364/JOSAA.14.002420; ECKSTEIN MP, 2003, OPT EXPRESS, V11, P460, DOI 10.1364/OE.11.000460; GERVAISE A, 2016, DIAGN INTERV IMAG, V97, P393, DOI 10.1016/J.DIII.2015.05.013; GREFFIER J, 2020, EUR RADIOL, V30,…	MONTPELLIER UNIV;NIMES UNIV HOSP;MONTPELLIER UNIV;NIMES UNIV HOSP	MONTPELLIER UNIV		GREFFIER J, 2023, DIAGN INTERV IMAGING	GREFFIER J, 2023, DIAGN INTERV IMAGING			65 CAMILLE DESMOULINS CS50083 ISSY-LES-MOULINEAUX, 92442 PARIS, FRANCE	UNIVERSITE DE MONTPELLIER; CHU DE NIMES; UNIVERSITE DE MONTPELLIER; CHU DE NIMES		JOEL.GREFFIER@CHU-NIMES.FR		2025-11-13	8Q7CF		FEB 2023
WEI R;LI K;WANG H;CAI X;LIU N;AN Z;ZHOU H	LINEZOLID; THROMBOCYTOPENIA; MACHINE LEARNING; RISK FACTORS; RISK-FACTORS; POPULATION PHARMACOKINETICS	LINEZOLID; THROMBOCYTOPENIA; MACHINE LEARNING; RISK FACTORS	RISK-FACTORS; POPULATION PHARMACOKINETICS	AN, ZL; ZHOU, H (CORRESPONDING AUTHOR), CAPITAL MED UNIV, BEIJING CHAO YANG HOSP, PHARM DEPT, BEIJING, PEOPLES R CHINA.; WEI, RAO; LI, KEXIN; WANG, HUAGUANG; CAI, XINBO; AN, ZHUOLING; ZHOU, HONG, CAPITAL MED UNIV, BEIJING CHAO YANG HOSP, PHARM DEPT, BEIJING, PEOPLES R CHINA.; LIU, NIAN, CAPITAL MED UNIV, BEIJING CHAO YANG HOSP, HEMATOL DEPT, BEIJING, PEOPLES R CHINA.	INFECT. DRUG RESISTANCE	OBJECTIVE: USING ARTIFICIAL INTELLIGENCE AND MACHINE LEARNING TO PREDICT LINEZOLID-INDUCED THROMBOCYTOPENIA HELPS IDENTIFY RELATED RISK FACTORS IN PATIENTS. METHODS: BETWEEN JANUARY 2020 AND DECEMBER 2023, 284 PATIENTS RECEIVING LINEZOLID FROM BEIJING CHAOYANG HOSPITAL WERE ENROLLED. THE DATA UNDERWENT FILTERING TO ENSURE COMPLETENESS AND QUALITY. THE FILTERED DATA WERE THEN RANDOMLY DIVIDED INTO…		AN, ZL; ZHOU, H (CORRESPONDING AUTHOR), CAPITAL MED UNIV, BEIJING CHAO YANG HOSP, PHARM DEPT, BEIJING, PEOPLES R CHINA	10.2147/IDR.S479658		1178-6973	INFECTION AND DRUG RESISTANCE	ENGLISH	0		2653-2661			DOVE MEDICAL PRESS LTD	ISI	USING MACHINE LEARNING TO PREDICT LINEZOLID-ASSOCIATED THROMBOCYTOPENIA	ARTICLE		18	2025	WEI RAO;LI KEXIN;WANG HUAGUANG;CAI XINBO;LIU NIAN;AN ZHUOLING;ZHOU HONG	INFECT DRUG RESISTANCE	Objective: Using artificial intelligence and machine learning to predict linezolid-induced thrombocytopenia helps identify related risk factors in patients. Methods: Between January 2020 and December 2023, 284 patients receiving linezolid from Beijing Chaoyang Hospital were enrolled. The data underwent filtering to ensure completeness and quality. The filtered data were then randomly divided into…	Using Machine Learning to Predict Linezolid-Associated Thrombocytopenia	linezolid; thrombocytopenia; machine learning; risk factors	BI LQ, 2013, PAK J MED SCI, V29, P837, DOI 10.12669/PJMS.293.2925; BOAK LM, 2014, ANTIMICROB AGENTS CH, V58, P2334, DOI 10.1128/AAC.01885-13; CATTANEO D, 2023, EXPERT REV CLIN PHAR, V16, P219, DOI 10.1080/17512433.2023.2181160; CAZAVET J, 2020, EUR J CLIN MICROBIOL, V39, P527, DOI 10.1007/S10096-019-03754-1; DONG HY, 2014, EUR J CLIN MICROBIOL, V33, P1029, DOI 10.1007/S10096-013-2041-3; 苟军强 GOU J…	CAPITAL MED UNIV;CAPITAL MED UNIV;CAPITAL MED UNIV	NOTREPORTED;CAPITAL MED UNIV		WEI R, 2025, INFECT DRUG RESISTANCE	WEI R, 2025, INFECT DRUG RESISTANCE			PO BOX 300-008, ALBANY, AUCKLAND 0752, NEW ZEALAND	CAPITAL MEDICAL UNIVERSITY; CAPITAL MEDICAL UNIVERSITY		ANZHUOLING@163.COM ZHHZ0513@163.COM		2025-11-13	3CL0V				BEIJING CHAO-YANG HOSPITAL GOLDEN SEEDS FOUNDATION [CYZ202327]
TAI C;SUE K;HU Y	MACHINE LEARNING; HIGH-ALERT MEDICATION; CARDIOVASCULAR DRUG; ADVERSE; DRUG EVENTS; DECISION TREE; DECISION-SUPPORT-SYSTEM; PATIENT SAFETY; POPULATION PHARMACOKINETICS; DIGOXIN; PREDICTION; CLEARANCE; FAILURE; MODEL; HARM	MACHINE LEARNING; HIGH-ALERT MEDICATION; CARDIOVASCULAR DRUG; ADVERSE; DRUG EVENTS; DECISION TREE	DECISION-SUPPORT-SYSTEM; PATIENT SAFETY; POPULATION PHARMACOKINETICS; DIGOXIN; PREDICTION; CLEARANCE; FAILURE; MODEL; HARM	HU, YH (CORRESPONDING AUTHOR), NATL CENT UNIV, DEPT INFORMAT MANAGEMENT, TAOYUAN 320, TAIWAN.; HU, YH (CORRESPONDING AUTHOR), NATL CHENG KUNG UNIV, MOST AI BIOMED RES CTR, TAINAN 701, TAIWAN.; TAI, CHUN-TIEN, NATL CHUNG CHENG UNIV, DEPT INFORMAT MANAGEMENT, CHIAYI 621, TAIWAN.; TAI, CHUN-TIEN, NATL CHUNG CHENG UNIV, INST HEALTHCARE INFORMAT MANAGEMENT, CHIAYI 621, TAIWAN.; TAI, CHUN-TIEN, CHIAYI …	APPL. SCI.-BASEL	THE SAFETY OF HIGH-ALERT MEDICATION TREATMENT IS STILL A CHALLENGE ALL OVER THE WORLD. APPROXIMATELY ONE-HALF OF ADVERSE DRUG EVENTS (ADES) ARE RELATED TO HIGH-ALERT MEDICATIONS, WHICH MOTIVATES US TO IMPROVE THE PREDICAMENT FACED IN CLINICAL PRACTICE. THE PURPOSE OF THIS STUDY IS TO USE MACHINE-LEARNING TECHNIQUES TO PREDICT THE RISK OF HIGH-ALERT MEDICATION TREATMENT. TAKING THE CARDIOVASCULAR …		HU, YH (CORRESPONDING AUTHOR), NATL CENT UNIV, DEPT INFORMAT MANAGEMENT, TAOYUAN 320, TAIWAN	10.3390/app10175798			APPLIED SCIENCES-BASEL	ENGLISH	4	17				MDPI	ISI	MACHINE LEARNING IN HIGH-ALERT MEDICATION TREATMENT: A STUDY ON THE CARDIOVASCULAR DRUG	ARTICLE		10	2020	TAI CHUN-TIEN;SUE KUEN-LIANG;HU YA-HAN	APPL SCI-BASEL	The safety of high-alert medication treatment is still a challenge all over the world. Approximately one-half of adverse drug events (ADEs) are related to high-alert medications, which motivates us to improve the predicament faced in clinical practice. The purpose of this study is to use machine-learning techniques to predict the risk of high-alert medication treatment. Taking the cardiovascular …	Machine Learning in High-Alert Medication Treatment: A Study on the Cardiovascular Drug	machine learning; high-alert medication; cardiovascular drug; adverse; drug events; decision tree	AHA DW, 1991, MACH LEARN, V6, P37, DOI 10.1023/A:1022689900470; ALBERT A., 2010, INTELLIGENT MED TECH, P1; ANONYMOUS, ISMP LIST HIGH AL ME; AZRA BAJRAKTAREVIĆ, 2016, JOURNAL OF PHARMACY AND PHARMACOLOGY, V4, DOI 10.17265/2328-2150/2016.03.004, 10.17265/2328-2150/2016.03.004, DOI 10.17265/2328-2150/2016.03.004; BAUMAN JL, 2006, ARCH INTERN MED, V166, P2539, DOI 10.1001/ARCHINTE.166.22.2539; BREIMA…	NATL CENT UNIV;NATL CHENG KUNG UNIV;NATL CHUNG CHENG UNIV;NATL CHUNG CHENG UNIV;CHIAYI CHANG GUNG MEM HOSP;SHU ZEN COLL MED AND MANAGEMENT;NATL CENT UNIV;NATL CHENG KUNG UNIV	NATL CENT UNIV		TAI C, 2020, APPL SCI-BASEL	TAI C, 2020, APPL SCI-BASEL			MDPI AG, GROSSPETERANLAGE 5, CH-4052 BASEL, SWITZERLAND	NATIONAL CHUNG CHENG UNIVERSITY; NATIONAL CHUNG CHENG UNIVERSITY; CHANG GUNG MEMORIAL HOSPITAL; NATIONAL CENTRAL UNIVERSITY; NATIONAL CHENG KUNG UNIVERSITY	5798	FLAMQUIT@CGMH.ORG.TW KLSUE@MGT.NCU.EDU.TW YHHU@MGT.NCU.EDU.TW		2025-11-13	NO7OE	2076-3417			MINISTRY OF SCIENCE AND TECHNOLOGY OF TAIWAN [MOST 107-2410-H-194 -054-MY2]
ARLEDGE C;SANKEPALLE D;CROWE W;LIU Y;WANG L;ZHAO D	CONVOLUTIONAL NEURAL NETWORK; DYNAMIC CONTRAST ENHANCED MRI; PHARMACOKINETIC MODELING; GLIOBLASTOMA; BREAST CANCER BRAIN METASTASIS; VASCULAR PERMEABILITY PARAMETERS; ARTERIAL INPUT FUNCTION; CONTRAST-ENHANCED MRI; BLOOD; TRACER; PHOSPHATIDYLSERINE; ACCURACY; BARRIER	CONVOLUTIONAL NEURAL NETWORK; DYNAMIC CONTRAST ENHANCED MRI; PHARMACOKINETIC MODELING; GLIOBLASTOMA; BREAST CANCER BRAIN METASTASIS; VASCULAR PERMEABILITY PARAMETERS	ARTERIAL INPUT FUNCTION; CONTRAST-ENHANCED MRI; BLOOD; TRACER; PHOSPHATIDYLSERINE; ACCURACY; BARRIER	ZHAO, DW (CORRESPONDING AUTHOR), WAKE FOREST SCH MED, DEPT BIOMED ENGN, WINSTON SALEM, NC 27157 USA.; ZHAO, DW (CORRESPONDING AUTHOR), WAKE FOREST SCH MED, DEPT CANC BIOL, WINSTON SALEM, NC 27157 USA.; ARLEDGE, CHAD A.; SANKEPALLE, DEEKSHA M.; CROWE, WILLIAM N.; LIU, YANG; WANG, LULU; ZHAO, DAWEN, WAKE FOREST SCH MED, DEPT BIOMED ENGN, WINSTON SALEM, NC 27157 USA.; ZHAO, DAWEN, WAKE FOREST SCH ME…	FRONT. BIOSCI.	BACKGROUND: DYNAMIC CONTRAST-ENHANCED (DCE) MRI IS WIDELY USED TO ASSESS VASCULAR PERFUSION AND PERMEABILITY IN CANCER. IN SMALL ANIMAL APPLICATIONS, CONVENTIONAL MODELING OF PHARMACOKINETIC (PK) PARAMETERS FROM DCE MRI IMAGES IS COMPLEX AND TIME CONSUMING. THIS STUDY IS AIMED AT DEVELOPING A DEEP LEARNING APPROACH TO FULLY AUTOMATE THE GENERATION OF KINETIC PARAMETER MAPS, KTRANS (VOLUME TRANSFE…		ZHAO, DW (CORRESPONDING AUTHOR), WAKE FOREST SCH MED, DEPT BIOMED ENGN, WINSTON SALEM, NC 27157 USA	10.31083/j.fbl2703099		2768-6701	FRONTIERS IN BIOSCIENCE-LANDMARK	ENGLISH	7	3				IMR PRESS	ISI	DEEP LEARNING QUANTIFICATION OF VASCULAR PHARMACOKINETIC PARAMETERS IN MOUSE BRAIN TUMOR MODELS	ARTICLE		27	2022	ARLEDGE CHAD A;SANKEPALLE DEEKSHA M;CROWE WILLIAM N; LIU YANG;WANG LULU;ZHAO DAWEN	FRONT BIOSCI	Background: Dynamic contrast-enhanced (DCE) MRI is widely used to assess vascular perfusion and permeability in cancer. In small animal applications, conventional modeling of pharmacokinetic (PK) parameters from DCE MRI images is complex and time consuming. This study is aimed at developing a deep learning approach to fully automate the generation of kinetic parameter maps, Ktrans (volume transfe…	Deep learning quantification of vascular pharmacokinetic parameters in mouse brain tumor models	convolutional neural network; dynamic contrast enhanced MRI; pharmacokinetic modeling; glioblastoma; breast cancer brain metastasis; vascular permeability parameters	ALBER M, 2019, NPJ DIGIT MED, V2, DOI 10.1038/S41746-019-0193-Y; BRIX G, 1991, J COMPUT ASSIST TOMO, V15, P621, DOI 10.1097/00004728-199107000-00018; BROOKES JA, 1999, JMRI-J MAGN RESON IM, V9, P163, DOI 10.1002/(SICI)1522-2586(199902)9:2<163::AID-JMRI3>3.0.CO;2-L; CALAMANTE F, 2013, PROG NUCL MAG RES SP, V74, P1, DOI 10.1016/J.PNMRS.2013.04.002; CHAN HP, 2020, ADV EXP MED BIOL, V1213, P3, DOI 10…	WAKE FOREST SCH MED;WAKE FOREST SCH MED;WAKE FOREST SCH MED;WAKE FOREST SCH MED	WAKE FOREST SCH MED		ARLEDGE C, 2022, FRONT BIOSCI	ARLEDGE C, 2022, FRONT BIOSCI			112 ROBINSON RD, ROBINSON, SINGAPORE	WAKE FOREST UNIVERSITY; WAKE FOREST UNIVERSITY	099	DAWZHAO@WAKEHEALTH.EDU		2025-11-13	0X9ZC	2768-6698			NIH/NCI [R01 CA194578]; WAKE FOREST COMPREHENSIVE CANCER CENTER [P30 CA01219740]
KULKARNI S;PATIL V;NENE A;SHETTY ;NITIN N;CHOUDHARI A;JOSHI A;PRAMESH C;BAHETI A;MAHADIK K	ARTIFICIAL INTELLIGENCE-BASED DENOISING IMAGE RECONSTRUCTION ALGORITHM; LOW-DOSE COMPUTED TOMOGRAPHY IMAGES; PIXELSHINE; CT; REDUCTION; QUALITY	ARTIFICIAL INTELLIGENCE-BASED DENOISING IMAGE RECONSTRUCTION ALGORITHM; LOW-DOSE COMPUTED TOMOGRAPHY IMAGES; PIXELSHINE	CT; REDUCTION; QUALITY	KULKARNI, S (CORRESPONDING AUTHOR), TATA MEM HOSP, DEPT RADIODIAG, DR ERNEST BORGES MARG,PAREL EAST, MUMBAI 400012, MAHARASHTRA, INDIA.; KULKARNI, SUYASH; PATIL, VASUNDHARA; SHETTY, NITIN; CHOUDHARI, AMITKUMAR; JOSHI, AKANSHA; BAHETI, AKSHAY; MAHADIK, KALPESH, HOMI BHABHA NATL INST, TATA MEM HOSP, DEPT RADIODIAG, MUMBAI, INDIA.; NENE, ANIRUDDHA, KALYAN ONE SG TECHNOL PVT LTD, GRAONE SOLUT PVT LTD…	J. MED. PHYS.	PURPOSE:AWARENESS OF RADIATION-INDUCED RISK LED TO THE DEVELOPMENT OF VARIOUS DOSE OPTIMIZATION TECHNIQUES IN ITERATIVE RECONSTRUCTION (IR) ALGORITHMS AND DEEP LEARNING ALGORITHMS TO IMPROVE LOW-DOSE IMAGE QUALITY. PIXELSHINE (PS) BY ALGOMEDICA INC., USA, IS A VENDOR-NEUTRAL DEEP LEARNING DENOISING TOOL FOR LOW-DOSE STUDIES, AND THIS STUDY ANALYZED ITS IMAGES.AIM:THE AIM OF THIS STUDY WAS TO ASSE…		KULKARNI, S (CORRESPONDING AUTHOR), TATA MEM HOSP, DEPT RADIODIAG, DR ERNEST BORGES MARG,PAREL EAST, MUMBAI 400012, MAHARASHTRA, INDIA	10.4103/jmp.jmp\_115\_24		0971-6203	JOURNAL OF MEDICAL PHYSICS	ENGLISH	1	1	108-117			WOLTERS KLUWER MEDKNOW PUBLICATIONS	ISI	EVALUATION OF LOW-DOSE COMPUTED TOMOGRAPHY IMAGES RECONSTRUCTED USING ARTIFICIAL INTELLIGENCE-BASED ADAPTIVE FILTERING FOR DENOISING: A COMPARISON WITH COMPUTED TOMOGRAPHY RECONSTRUCTED WITH ITERATIVE RECONSTRUCTION ALGORITHM	ARTICLE		50	2025	KULKARNI SUYASH;PATIL VASUNDHARA;NENE ANIRUDDHA;SHETTY; NITIN;CHOUDHARI AMITKUMAR;JOSHI AKANSHA;PRAMESH C S; BAHETI AKSHAY;MAHADIK KALPESH	J MED PHYS	Purpose:Awareness of radiation-induced risk led to the development of various dose optimization techniques in iterative reconstruction (IR) algorithms and deep learning algorithms to improve low-dose image quality. PixelShine (PS) by AlgoMedica Inc., USA, is a vendor-neutral deep learning denoising tool for low-dose studies, and this study analyzed its images.Aim:The aim of this study was to asse…	Evaluation of Low-dose Computed Tomography Images Reconstructed Using Artificial Intelligence-based Adaptive Filtering for Denoising: A Comparison with Computed Tomography Reconstructed with Iterative Reconstruction Algorithm	Artificial intelligence-based denoising image reconstruction algorithm; low-dose computed tomography images; PixelShine	BRENDLIN AS, 2022, TOMOGRAPHY, V8, P933, DOI 10.3390/TOMOGRAPHY8020075; BRENDLIN AS, 2022, DIAGNOSTICS, V12, DOI 10.3390/DIAGNOSTICS12010225; BRENNER DJ, 2007, NEW ENGL J MED, V357, P2277, DOI 10.1056/NEJMRA072149; HORNIK K, 1989, NEURAL NETWORKS, V2, P359, DOI 10.1016/0893-6080(89)90020-8; KALLIANOS KG, 2016, ACAD RADIOL, V23, P1130, DOI 10.1016/J.ACRA.2016.05.013; KORN A, 2012, AM J NEURORADIOL…	TATA MEM HOSP;HOMI BHABHA NATL INST;KALYAN ONE SG TECHNOL PVT LTD;HOMI BHABHA NATL INST	TATA MEM HOSP		KULKARNI S, 2025, J MED PHYS	KULKARNI S, 2025, J MED PHYS			WOLTERS KLUWER INDIA PVT LTD , A-202, 2ND FLR, QUBE, C T S NO 1498A-2 VILLAGE MAROL, ANDHERI EAST, MUMBAI, MAHARASHTRA, INDIA	HOMI BHABHA NATIONAL INSTITUTE; TATA MEMORIAL CENTRE (TMC); TATA MEMORIAL HOSPITAL; TATA MEMORIAL CENTRE (TMC); TATA MEMORIAL HOSPITAL; HOMI BHABHA NATIONAL INSTITUTE		SUYASHKULKARNI@YAHOO.COM		2025-11-13	0OZ6J	1998-3913
PREIJERS T;MULLER A;ABDULLA A;DE W;BRENDA C M B;KOCH B;SASSEN S	CRITICALLY-ILL PATIENTS; POPULATION PHARMACOKINETICS; DOSING REGIMENS; ANTIBIOTICS; VANCOMYCIN; MODEL; VALIDATION; GUIDELINES; PARAMETERS; DURATION		CRITICALLY-ILL PATIENTS; POPULATION PHARMACOKINETICS; DOSING REGIMENS; ANTIBIOTICS; VANCOMYCIN; MODEL; VALIDATION; GUIDELINES; PARAMETERS; DURATION	KOCH, BCP (CORRESPONDING AUTHOR), ERASMUS MC, UNIV MED CTR ROTTERDAM, DEPT HOSP PHARM, ROTTERDAM, NETHERLANDS.; KOCH, BCP (CORRESPONDING AUTHOR), ERASMUS MC, ROTTERDAM CLIN PHARMACOMETR GRP, ROTTERDAM, NETHERLANDS.; KOCH, BCP (CORRESPONDING AUTHOR), CTR ANTIMICROBIAL TREATMENT OPTIMIZAT ROTTERDAM CA, ROTTERDAM, NETHERLANDS.; PREIJERS, TIM; ABDULLA, ALAN; DE WINTER, BRENDA C. M.; KOCH, BIRGIT C. P…	DRUGS	SUCCESSFUL ANTIMICROBIAL THERAPY DEPENDS ON ACHIEVING OPTIMAL DRUG CONCENTRATIONS WITHIN INDIVIDUAL PATIENTS. INTER-PATIENT VARIABILITY IN PHARMACOKINETICS (PK) AND DIFFERENCES IN PATHOGEN SUSCEPTIBILITY (REFLECTED IN THE MINIMUM INHIBITORY CONCENTRATION, [MIC]) NECESSITATE PERSONALISED APPROACHES. DOSE INDIVIDUALISATION STRATEGIES AIM TO ADDRESS THIS CHALLENGE, IMPROVING TREATMENT OUTCOMES AND M…		KOCH, BCP (CORRESPONDING AUTHOR), ERASMUS MC, UNIV MED CTR ROTTERDAM, DEPT HOSP PHARM, ROTTERDAM, NETHERLANDS	10.1007/s40265-024-02084-7		0012-6667	DRUGS	ENGLISH	4	10	1167-1178			ADIS INT LTD	ISI	DOSE INDIVIDUALISATION OF ANTIMICROBIALS FROM A PHARMACOMETRIC STANDPOINT: THE CURRENT LANDSCAPE	ARTICLE		84	2024	PREIJERS TIM;MULLER ANOUK E;ABDULLA ALAN;DE WINTER; BRENDA C M;KOCH BIRGIT C P;SASSEN SEBASTIAAN D T	DRUGS	Successful antimicrobial therapy depends on achieving optimal drug concentrations within individual patients. Inter-patient variability in pharmacokinetics (PK) and differences in pathogen susceptibility (reflected in the minimum inhibitory concentration, [MIC]) necessitate personalised approaches. Dose individualisation strategies aim to address this challenge, improving treatment outcomes and m…	Dose Individualisation of Antimicrobials from a Pharmacometric Standpoint: The Current Landscape		ABDUL-AZIZ MH, 2020, INTENS CARE MED, V46, P1127, DOI 10.47832/2757-5403.2-2.1, 10.1007/S00134-020-06050-1; ADEMBRI C, 2020, ANTIBIOTICS-BASEL, V9, DOI 10.3390/ANTIBIOTICS9100676; ADEMBRI C, 2009, CLIN PHARMACOKINET, V48, P517, DOI 10.2165/10895960-000000000-00000; AL-SHAER MH, 2020, J ANTIMICROB CHEMOTH, V75, P3644, DOI 10.1093/JAC/DKAA359; ALIHODZIC D, 2020, FRONT PHARMACOL, V11, DOI 10.3389/FP…	UNIV MED CTR ROTTERDAM;BCP (CORRESPONDING AUTHOR);CTR ANTIMICROBIAL TREATMENT OPTIMIZAT ROTTERDAM CA;UNIV MED CTR ROTTERDAM;ROTTERDAM CLIN PHARMACOMETR GRP;ERASMUS UNIV;HAAGLANDEN MED CTR;CTR ANTIMICROBIAL TREATMENT OPTIMIZAT ROTTERDAM CA	UNIV MED CTR ROTTERDAM		PREIJERS T, 2024, DRUGS	PREIJERS T, 2024, DRUGS			5 THE WAREHOUSE WAY, NORTHCOTE 0627, AUCKLAND, NEW ZEALAND	ERASMUS UNIVERSITY ROTTERDAM; ERASMUS MC; ERASMUS UNIVERSITY ROTTERDAM; ERASMUS MC; ERASMUS UNIVERSITY ROTTERDAM; ERASMUS MC; HAAGLANDEN MEDICAL CENTER		B.KOCH@ERASMUSMC.NL		2025-11-13	K2J0S	1179-1950	SEP 2024
PONTHIER L;FRANCK B;AUTMIZGUINE J;LABRIFFE M;OVETCHKINE P;MARQUET P;ASBERG ;ANDERS A;WOILLARD J	MACHINE LEARNING; PHARMACOKINETICS; CHILDREN; TRANSPLANTATION; GANCICLOVIR; VALGANCICLOVIR; XGBOOST; ARTIFICIAL INTELLIGENCE; PHARMACOMETRICS; CYTOMEGALOVIRUS; PHARMACODYNAMICS	MACHINE LEARNING; PHARMACOKINETICS; CHILDREN; TRANSPLANTATION; GANCICLOVIR; VALGANCICLOVIR; XGBOOST; ARTIFICIAL INTELLIGENCE; PHARMACOMETRICS	CYTOMEGALOVIRUS; PHARMACODYNAMICS; PHARMACOKINETICS	WOILLARD, JB (CORRESPONDING AUTHOR), UNIV LIMOGES, PHARMACOL \& TRANSPLANTAT, INSERM, U1248, LIMOGES, FRANCE.; WOILLARD, JB (CORRESPONDING AUTHOR), UNIV HOSP LIMOGES, DEPT PHARMACOL TOXICOL \& PHARMACOVIGILANCE, LIMOGES, FRANCE.; PONTHIER, LAURE; LABRIFFE, MARC; MARQUET, PIERRE; WOILLARD, JEAN-BAPTISTE, UNIV LIMOGES, PHARMACOL \& TRANSPLANTAT, INSERM, U1248, LIMOGES, FRANCE.; PONTHIER, LAURE, UNI…	ANTIMICROB. AGENTS CHEMOTHER.	INTRAVENOUS GANCICLOVIR AND ORAL VALGANCICLOVIR DISPLAY SIGNIFICANT VARIABILITY IN GANCICLOVIR PHARMACOKINETICS, PARTICULARLY IN CHILDREN. THERAPEUTIC DRUG MONITORING CURRENTLY RELIES ON THE AREA UNDER THE CONCENTRATION-TIME (AUC). MACHINE-LEARNING (ML) ALGORITHMS REPRESENT AN INTERESTING ALTERNATIVE TO MAXIMUM-A-POSTERIORI BAYESIAN-ESTIMATORS FOR AUC ESTIMATION. THE GOAL OF OUR STUDY WAS TO DEVE…		WOILLARD, JB (CORRESPONDING AUTHOR), UNIV LIMOGES, PHARMACOL \& TRANSPLANTAT, INSERM, U1248, LIMOGES, FRANCE	10.1128/aac.00860-24		0066-4804	ANTIMICROBIAL AGENTS AND CHEMOTHERAPY	ENGLISH	4	10				AMER SOC MICROBIOLOGY	ISI	APPLICATION OF MACHINE-LEARNING MODELS TO PREDICT THE GANCICLOVIR AND VALGANCICLOVIR EXPOSURE IN CHILDREN USING A LIMITED SAMPLING STRATEGY	ARTICLE		68	2024	PONTHIER LAURE;FRANCK BENEDICTE;AUTMIZGUINE JULIE; LABRIFFE MARC;OVETCHKINE PHILIPPE;MARQUET PIERRE;ASBERG; ANDERS;WOILLARD JEAN-BAPTISTE	ANTIMICROB AGENTS CHEMOTHER	Intravenous ganciclovir and oral valganciclovir display significant variability in ganciclovir pharmacokinetics, particularly in children. Therapeutic drug monitoring currently relies on the area under the concentration-time (AUC). Machine-learning (ML) algorithms represent an interesting alternative to Maximum-a-Posteriori Bayesian-estimators for AUC estimation. The goal of our study was to deve…	Application of machine-learning models to predict the ganciclovir and valganciclovir exposure in children using a limited sampling strategy	machine learning; pharmacokinetics; children; transplantation; ganciclovir; valganciclovir; Xgboost; artificial intelligence; pharmacometrics	ANONYMOUS, 2011, CHILD GROWTH STANDARDS; BATEMAN CM, 2021, VIRUSES-BASEL, V13, DOI 10.3390/V13102001; BEHRENDT CE, 2009, BIOL BLOOD MARROW TR, V15, P54, DOI 10.1016/J.BBMT.2008.10.023; BREIMAN L, 2001, MACH LEARN, V45, P5, DOI 10.1023/A:1010933404324; CHEN TQ, 2016, KDD'16: PROCEEDINGS OF THE 22ND ACM SIGKDD INTERNATIONAL CONFERENCE ON KNOWLEDGE DISCOVERY AND DATA MINING, P785, DOI 10.1080/194909…	UNIV LIMOGES;UNIV HOSP LIMOGES;LABRIFFE;UNIV LIMOGES;UNIV HOSP LIMOGES;CLIN INVEST CTR CIC P;UNIV MONTREAL;CTR HOSP UNIV SAINTE JUSTINE;CTR HOSP UNIV SAINTE JUSTINE;LABRIFFE;UNIV HOSP LIMOGES;OSLO UNIV HOSP;UNIV OSLO	UNIV LIMOGES		PONTHIER L, 2024, ANTIMICROB AGENTS CHEMOTHER	PONTHIER L, 2024, ANTIMICROB AGENTS CHEMOTHER			1752 N ST NW, WASHINGTON, DC 20036-2904 USA	UNIVERSITE DE LIMOGES; INSTITUT NATIONAL DE LA SANTE ET DE LA RECHERCHE MEDICALE (INSERM); CHU LIMOGES; UNIVERSITE DE MONTREAL; UNIVERSITE DE MONTREAL; UNIVERSITE DE MONTREAL; CHU LIMOGES; UNIVERSITY OF OSLO; NATIONAL HOSPITAL NORWAY; UNIVERSITY OF OSLO	E00860-24	JEAN-BAPTISTE.WOILLARD@UNILIM.FR		2025-11-13	U7Y0B	1098-6596	AUG 2024
HU T;DING X;HAN F;AN Z	VANCOMYCIN; TROUGH CONCENTRATION; RANDOM FOREST; BNP; CREATININE; CLEARANCE; BAYESIAN POPPK MODEL; INFECTIOUS-DISEASES SOCIETY; HEALTH-SYSTEM PHARMACISTS; STAPHYLOCOCCUS-AUREUS INFECTIONS; REVISED CONSENSUS GUIDELINE; AMERICAN; SOCIETY; ANTIBIOTICS	VANCOMYCIN; TROUGH CONCENTRATION; RANDOM FOREST; BNP; CREATININE; CLEARANCE; BAYESIAN POPPK MODEL	INFECTIOUS-DISEASES SOCIETY; HEALTH-SYSTEM PHARMACISTS; STAPHYLOCOCCUS-AUREUS INFECTIONS; REVISED CONSENSUS GUIDELINE; AMERICAN; SOCIETY; ANTIBIOTICS	HU, T; HAN, FF; AN, ZL (CORRESPONDING AUTHOR), CAPITAL MED UNIV, BEIJING CHAO YANG HOSP, DEPT PHARM, BEIJING, PEOPLES R CHINA.; HU, TING; DING, XIAN; HAN, FEIFEI; AN, ZHUOLING, CAPITAL MED UNIV, BEIJING CHAO YANG HOSP, DEPT PHARM, BEIJING, PEOPLES R CHINA.	FRONT. PHARMACOL.	INTRODUCTION APPROPRIATE VANCOMYCIN TROUGH LEVELS ARE CRUCIAL FOR ENSURING THERAPEUTIC EFFICACY WHILE MINIMIZING TOXICITY. THE AIM OF THIS STUDY IS TO IDENTIFY CLINICAL FACTORS THAT INFLUENCE THE STEADY-STATE TROUGH CONCENTRATION OF VANCOMYCIN AND TO ESTABLISH A MACHINE LEARNING MODEL FOR ACCURATELY PREDICTING VANCOMYCIN'S STEADY-STATE TROUGH CONCENTRATION.METHODS THIS STUDY IS A SINGLE-CENTER, R…		HU, T; HAN, FF; AN, ZL (CORRESPONDING AUTHOR), CAPITAL MED UNIV, BEIJING CHAO YANG HOSP, DEPT PHARM, BEIJING, PEOPLES R CHINA	10.3389/fphar.2025.1549500			FRONTIERS IN PHARMACOLOGY	ENGLISH	1					FRONTIERS MEDIA SA	ISI	MACHINE LEARNING APPROACH FOR PERSONALIZED VANCOMYCIN STEADY-STATE TROUGH CONCENTRATION PREDICTION: A SUPERIOR APPROACH OVER BAYESIAN POPULATION PHARMACOKINETIC MODEL	ARTICLE		16	2025	HU TING;DING XIAN;HAN FEIFEI;AN ZHUOLING	FRONT PHARMACOL	Introduction Appropriate vancomycin trough levels are crucial for ensuring therapeutic efficacy while minimizing toxicity. The aim of this study is to identify clinical factors that influence the steady-state trough concentration of vancomycin and to establish a machine learning model for accurately predicting vancomycin's steady-state trough concentration.Methods This study is a single-center, r…	Machine learning approach for personalized vancomycin steady-state trough concentration prediction: a superior approach over Bayesian population pharmacokinetic model	vancomycin; trough concentration; random forest; bnp; creatinine; clearance; Bayesian PopPK model	ALVAREZ R, 2016, ANTIMICROB AGENTS CH, V60, P2601, DOI 10.1128/AAC.03147-14; ANONYMOUS, 2022, CANCER DISCOV, V12, POF14, DOI 10.1158/2159-8290.CD-RW2022-083, 10.1158/2159-8290.CD-RW2022-083; BERTHAUD R, 2019, ANTIMICROB AGENTS CH, V63, DOI 10.1128/AAC.01102-19; CAIRNS KA, 2023, CLIN MICROBIOL REV, V36, DOI 10.1128/CMR.00059-22; CHAPELLE JP, 1999, CLIN CHEM LAB MED, V37, P11, DOI 10.1515/CCLM.1999…	CAPITAL MED UNIV;CAPITAL MED UNIV	NOTREPORTED;NOTREPORTED;CAPITAL MED UNIV		HU T, 2025, FRONT PHARMACOL	HU T, 2025, FRONT PHARMACOL			AVENUE DU TRIBUNAL FEDERAL 34, LAUSANNE, CH-1015, SWITZERLAND	CAPITAL MEDICAL UNIVERSITY	1549500	TINGHU2018@163.COM FEIFEIHAN@163.COM ANZHUOLING@163.COM		2025-11-13	4EY9U	1663-9812
BRAM D;NAHUM U;SCHROPP J;PFISTER ;MARC M;KOCH G	PHARMACOMETRICS; PHARMACOKINETICS; MACHINE LEARNING; NEURAL ORDINARY; DIFFERENTIAL EQUATIONS; NEURAL NETWORKS; MODEL	PHARMACOMETRICS; PHARMACOKINETICS; MACHINE LEARNING; NEURAL ORDINARY; DIFFERENTIAL EQUATIONS; NEURAL NETWORKS	MODEL	BRÄM, DS (CORRESPONDING AUTHOR), UNIV BASEL, UNIV CHILDRENS HOSP BASEL UKBB, PEDIAT PHARMACOL \& PHARMACOMETR, BASEL, SWITZERLAND.; BRAM, DOMINIC STEFAN; NAHUM, URI; PFISTER, MARC; KOCH, GILBERT, UNIV BASEL, UNIV CHILDRENS HOSP BASEL UKBB, PEDIAT PHARMACOL \& PHARMACOMETR, BASEL, SWITZERLAND.; SCHROPP, JOHANNES, UNIV KONSTANZ, DEPT MATH \& STAT, CONSTANCE, GERMANY.	J. PHARMACOKINET. PHARMACODYN.	MACHINE LEARNING (ML) IS A FAST-EVOLVING FIELD, INTEGRATED IN MANY OF TODAY'S SCIENTIFIC DISCIPLINES. WITH THE RECENT DEVELOPMENT OF NEURAL ORDINARY DIFFERENTIAL EQUATIONS (NODES), ML PROVIDES A NEW TOOL TO MODEL DYNAMICAL SYSTEMS IN THE FIELD OF PHARMACOLOGY AND PHARMACOMETRICS, SUCH AS PHARMACOKINETICS (PK) OR PHARMACODYNAMICS. THE NOVEL AND CONCEPTIONALLY DIFFERENT APPROACH OF NODES COMPARED T…		BRÄM, DS (CORRESPONDING AUTHOR), UNIV BASEL, UNIV CHILDRENS HOSP BASEL UKBB, PEDIAT PHARMACOL \& PHARMACOMETR, BASEL, SWITZERLAND	10.1007/s10928-023-09886-4		1567-567X	JOURNAL OF PHARMACOKINETICS AND PHARMACODYNAMICS	ENGLISH	17	2	123-140			SPRINGER/PLENUM PUBLISHERS	ISI	LOW-DIMENSIONAL NEURAL ODES AND THEIR APPLICATION IN PHARMACOKINETICS	ARTICLE		51	2024	BRAM DOMINIC STEFAN;NAHUM URI;SCHROPP JOHANNES;PFISTER; MARC;KOCH GILBERT	J PHARMACOKINET PHARMACODYN	Machine Learning (ML) is a fast-evolving field, integrated in many of today's scientific disciplines. With the recent development of neural ordinary differential equations (NODEs), ML provides a new tool to model dynamical systems in the field of pharmacology and pharmacometrics, such as pharmacokinetics (PK) or pharmacodynamics. The novel and conceptionally different approach of NODEs compared t…	Low-dimensional neural ODEs and their application in pharmacokinetics	Pharmacometrics; Pharmacokinetics; Machine learning; Neural ordinary; differential equations; Neural networks	ARTRITH N, 2021, NAT CHEM, V13, P505, DOI 10.1038/S41557-021-00716-Z; BAKER N., 2019, WORKSH BAS RES NEEDS, DOI DOI 10.2172/1478744; BERGSTRA J, 2012, J MACH LEARN RES, V13, P281; BONATE PL, 2011, PHARMACOKINETIC-PHARMACODYNAMIC MODELING AND SIMULATION, SECOND EDITION, P1, DOI 10.1007/978-1-4419-9485-1; BRÄM DS, 2022, CPT-PHARMACOMET SYST, V11, P1638, DOI 10.1002/PSP4.12874; BRÄM DS, 2022, CPT-PH…	UNIV BASEL;UNIV BASEL;UNIV KONSTANZ	UNIV BASEL		BRAM D, 2024, J PHARMACOKINET PHARMACODYN	BRAM D, 2024, J PHARMACOKINET PHARMACODYN			233 SPRING ST, NEW YORK, NY 10013 USA	UNIVERSITY OF BASEL; UNIVERSITY OF KONSTANZ		DOMINIC.BRAEM@UKBB.CH		2025-11-13	MS0X1	1573-8744	OCT 2023		WE THANK BRITTA STEFFENS AND LUKAS HIGI FOR THEIR EDITORIAL SUPPORT.
[truncated: 438 more rows]
[truncated: 50 more columns]
